# Supplementary material for: An experimentally-supported genome-scale metabolic network reconstruction for Yersinia pestis CO92
Source: BMC Syst Biol. 2011 Oct 13;5:163. doi: 10.1186/1752-0509-5-163 (PMC3220653; doi:10.1186/1752-0509-5-163)
Supplement: Additional file 1 — Model details. A. Table of contents. B. Gene list. C. Metabolites. D. Reactions and their associated genes (if any). E. Biomass objective functions. F. Comparison between iPC815 and the YP 91001 model of Navid, et al. G. Growth simulations on different carbon sources. H. Growth simulations on different nitrogen sources. I. Growth simulations on different phosphorus sources. J. Growth simulations on different sulfur sources. K. Individual components in BCS growth medium. L. Substrate uptake and secretion rates used to constrain model simulations. [file 1752-0509-5-163-S1.XLSX]

## Sheet: A. Table of Contents
	Table of Contents
	Table	Description
	A	Table of contents (this worksheet)
	B	Gene list
	C	Metabolites
	D	Reactions and their associated genes (if any)
	E	List of all components in the two biomass objective functions
	F	Comparison between iPC815 and the YP 91001 model of Navid, et al. (PMID 19396373)
	G	Growth simulations on different carbon sources
	H	Growth simulations on different nitrogen sources
	I	Growth simulations on different phosphorus sources
	J	Growth simulations on different sulfur sources
	K	Individual components in BCS growth medium
	L	Substrate uptake and secretion rates used to constrain model simulations

## Sheet: B. Genes
Gene number	Locus ID	Gene name	COG
1	YPO1222	ompC	COG3203M
2	YPO3714	malE	COG2182G
3	YPO3715	malF	COG1175G
4	YPO3716	malG	COG3833G
5	YPO3712	malK	COG3839G
6	YPO3711	lamB	COG4580G
7	YPO3530	cpdB	COG0737F
8	YPO0792	ygeD	-
9	YPO0793	aas	COG0318IQ
10	YPO4078	-	COG1052CHR
11	YPO1430	fabA	COG0764I
12	YPO1055	fabZ	COG0764I
13	YPO3334	lyx	COG1070G
14	YPO1599	fabG	COG1028IQR
15	YPO2757	fabB	COG0304IQ
16	YPO1601	fabF	COG0304IQ
17	YPO0461	thrC	COG0498E
18	YPO2539	idnO	COG1028IQR
19	YPO3384	mtn	COG0775F
20	YPO1600	acpP	COG0236IQ
21	YPO3857	-	-
22	YPO4080	malS	COG0366G
23	YPO2844	goaG	COG0160E
24	YPO2180	adhE	COG1454C
25	YPO1060	accA	COG0825I
26	YPO2768	accD	COG0777I
27	YPO3659	accB	COG0511I
28	YPO3658	accC	COG0439I
29	YPO1629	-	COG1940KG
30	YPO3866	-	COG0472M
31	YPO2995	crr	COG2190G
32	YPO1608	ptsG	COG1263G
33	YPO2993	ptsH	COG1925G
34	YPO2628	nagE	COG1263G
35	YPO3925	argB	COG0548E
36	YPO1022	argA	COG0548E
37	YPO2294	ilvN	COG0440E
38	YPO2293	ilvB	COG0028EH
39	YPO2566	ackA	COG0282C
40	YPO1775	purT	COG0027F
41	YPO3855	wecG	COG1922M
42	YPO1758	gptB	COG3444G
43	YPO1757	manY	COG3715G
44	YPO1756	manZ	COG3716G
45	YPO3016	nanT	COG2814G
46	YPO3024	nanA	COG0329EM
47	YPO3244	fadE	COG1960I
48	YPO1597	fabH	COG0332I
49	YPO3928	argE	COG0624E
50	YPO2509	tam	COG4106R
51	YPO2221	acnA	COG1048C
52	YPO3415	acnB	COG1049C
53	YPO1962	argD	COG4992E
54	YPO2929	acpS	COG0736I
55	YPO0253	acs	COG0365I
56	YPO0181	-	COG1280E
57	YPO3657	panF	COG4145H
58	YPO1603	pabC	COG0115EH
59	YPO0169	pabA	COG0512EH
60	YPO1773	pabB	COG0147EH
61	YPO3118	adk	COG0563F
62	YPO3412	speD	COG1586E
63	YPO3848	cyaA	COG3072F
64	YPO2983	cru	COG1972F
65	YPO2425	btuC	COG4139H
66	YPO2423	btuD	COG4138H
67	YPO3385	btuF	COG0614P
68	YPO2193	tonB	COG0810M
69	YPO0683	-	COG0848U
70	YPO0682	-	COG0811U
71	YPO0144	nudE	COG0494LR
72	YPO3123	apt	COG0503F
73	YPO3364	cysC	COG0529P
74	YPO1636	purB	COG0015F
75	YPO0378	purA	COG0104F
76	YPO2626	nagA	COG1820G
77	YPO3423	ampD	COG3023V
78	YPO1023	-	COG0860M
79	YPO1615	ycfO	COG1472G
80	YPO3162	ampG	COG2814G
81	YPO0058	rfaD	COG0451MG
82	YPO0672	parF	COG0204I
83	YPO3927	argC	COG0002E
84	YPO3728	purH	COG0138F
85	YPO3077	purK	COG0026F
86	YPO3076	purE	COG0041F
87	YPO3417	lpdA	COG1249C
88	YPO1113	sucA	COG0567C
89	YPO1114	sucB	COG0508C
90	YPO4003	dppA	COG0747E
91	YPO4002	dppB	COG0601EP
92	YPO4001	dppC	COG1173EP
93	YPO4000	dppD	COG0444EP
94	YPO3999	dppF	COG4608E
95	YPO0557	ddl	COG1181M
96	YPO0321	alr	COG0787M
97	YPO3854	-	COG1113E
98	YPO1357	ltaA	COG2008E
99	YPO2907	glyA	COG0112E
100	YPO3305	alaS	COG0013J
101	YPO1502	-	COG1062C
102	YPO3353	rpiB	COG0698G
103	YPO3249	-	COG0624E
104	YPO1083	-	COG1953FH
105	YPO2616	lnt	COG0815M
106	YPO2394	lpp	COG4238M
107	YPO0676	dkgA	COG0656R
108	YPO1075	dkgB	COG0656R
109	YPO0581	uxaA	COG2721G
110	YPO0126	malQ	COG1640G
111	YPO3023	-	COG3010G
112	YPO3020	-	COG1940KG
113	YPO1150	bioA	COG0161H
114	YPO3781	ubiE	COG2226H
115	YPO3739	thiC	COG0422H
116	YPO2288	amn	COG0775F
117	YPO3230	pepD	COG2195E
118	YPO3441	pepA	COG0260E
119	YPO2889	pepB	COG0260E
120	YPO1414	pepN	COG0308E
121	YPO2372	anmK	COG2377O
122	YPO2206	trpD	COG0547E
123	YPO2208	trpE	COG0147EH
124	YPO1152	bioF	COG0156H
125	YPO0490	apaH	COG0639T
126	YPO3183	nrdR	COG1327K
127	YPO2253	araA	COG2160G
128	YPO2255	araF	COG1879G
129	YPO2256	araG	COG1129G
130	YPO2257	araH	COG1172G
131	YPO2776	hisM	COG4160E
132	YPO2777	hisP	COG4598E
133	YPO2775	hisQ	COG4215E
134	YPO1351	artI	COG0834ET
135	YPO1349	artM	COG4160E
136	YPO1352	artP	COG4161E
137	YPO1350	artQ	COG4215E
138	YPO1200	-	COG0531E
139	YPO0929	speA	COG1166E
140	YPO2306	-	COG0531E
141	YPO3924	argH	COG0165E
142	YPO1570	argG	COG0137E
143	YPO0918	yggA	COG1279R
144	YPO2046	argS	COG0018J
145	YPO3949	asd	COG0136E
146	YPO2161	ansA	COG0252EJ
147	YPO2623	-	-
148	YPO0003	asnA	COG2502E
149	YPO1412	asnC	COG0017J
150	YPO3347	arsB	COG1055P
151	YPO3403	panD	COG0853H
152	YPO2615	glnH	COG0834ET
153	YPO2614	gltJ	COG0765E
154	YPO2613	gltK	COG0765E
155	YPO2612	gltL	COG1126E
156	YPO3589	pyrI	COG1781F
157	YPO3588	pyrB	COG0540F
158	YPO0459	thrA	COG0527E
159	YPO3719	lysC	COG0527E
160	YPO2710	nadB	COG0029H
161	YPO0348	aspA	COG1027E
162	YPO3992	dctA	COG1301C
163	YPO0347	dcuA	COG2704R
164	YPO0254	gltP	COG1301C
165	YPO1410	aspC	COG1448E
166	YPO2053	aspS	COG0173J
167	YPO3070	yfgD	COG1393P
168	YPO1963	astA	COG3138E
169	YPO1549	hisG	COG0040E
170	YPO4125	atpF	COG0711C
171	YPO4126	atpE	COG0636C
172	YPO4127	atpB	COG0356C
173	YPO4120	atpC	COG0355C
174	YPO4121	atpD	COG0055C
175	YPO4122	atpG	COG0224C
176	YPO4123	atpA	COG0056C
177	YPO4124	atpH	COG0712C
178	YPO4128	atpI	COG3312C
179	YPO1166	betB	COG1012C
180	YPO0794	bisC	COG0243C
181	YPO1151	bioB	COG0502H
182	YPO3624	ssuA	COG0715P
183	YPO3627	ssuB	COG1116P
184	YPO3626	ssuC	COG0600P
185	YPO1958	chaA	COG0387P
186	YPO1207	katA	COG0753P
187	YPO3319	katY	COG0376P
188	YPO3576	yrbG	COG0530P
189	YPO2214	btuR	COG2109H
190	YPO0481	carA	COG0505EF
191	YPO0482	carB	COG0458EF
192	YPO3820	zntA	COG2217P
193	YPO1129	-	COG1230P
194	YPO3986	cdh	COG2134I
195	YPO2014	ipk	COG1947I
196	YPO2390	cfa	COG2230M
197	YPO1168	betT	COG1292M
198	YPO2494	-	COG1292M
199	YPO3285	tyrA	COG0287E
200	YPO2751	aroC	COG0082E
201	YPO0310	ubiC	COG3161H
202	YPO2188	cls	COG1502I
203	YPO3388	yadQ	COG0038P
204	YPO3837	corA	COG0598P
205	YPO1395	msbA	COG1132V
206	YPO3032	hemF	COG0408H
207	YPO0946	-	COG0635H
208	YPO2647	proV	COG4175E
209	YPO2646	proW	COG4176E
210	YPO2645	proX	COG2113E
211	YPO0465	-	COG2211G
212	YPO1108	gltA	COG0372C
213	YPO0162	codA	COG0402FR
214	YPO3377	pyrG	COG0504F
215	YPO0122	glpE	COG0607P
216	YPO1845	yedO	COG2515E
217	YPO3011	cysM	COG0031E
218	YPO1028	-	COG0520E
219	YPO3073	cysS	COG0215J
220	YPO1117	cydA	COG1271C
221	YPO1118	cydB	COG1294C
222	YPO3167	cyoD	COG3125C
223	YPO3166	cyoC	COG1845C
224	YPO3165	cyoB	COG0843C
225	YPO3164	cyoA	COG1622C
226	YPO1512	cdd	COG0295F
227	YPO1524	udk	COG0572F
228	YPO1391	cmk	COG0283F
229	YPO2147	dadA	COG0665E
230	YPO0313	-	COG0818M
231	YPO0796	lysA	COG0019E
232	YPO3845	dapF	COG0253E
233	YPO0658	ribB	COG0108H
234	YPO1525	dcd	COG0717F
235	YPO2744	fadL	COG2067I
236	YPO3990	kdgK	COG0524G
237	YPO3286	aroF	COG0722E
238	YPO0040	gmk	COG0194F
239	YPO3897	ilvD	COG0129EG
240	YPO0480	dapB	COG0289E
241	YPO3062	dapA	COG0329EM
242	YPO0486	folA	COG0262H
243	YPO2769	folC	COG0285H
244	YPO0104	menA	COG1575H
245	YPO0648	folB	COG1539H
246	YPO1415	pyrD	COG0167F
247	YPO1587	pyrC	COG0418F
248	YPO3501	folP	COG0294H
249	YPO0152	aroB	COG0337E
250	YPO3176	ispA	COG0142H
251	YPO0477	-	COG1047O
252	YPO1215	ubiG	COG2227H
253	YPO3325	dmsA	COG0243C
254	YPO3324	dmsB	COG0437C
255	YPO3323	dmsC	COG3302R
256	YPO2054	ntpA	COG0494LR
257	YPO0565	mutT	COG1051F
258	YPO3430	coaE	COG0237H
259	YPO3171	apbA	COG1893H
260	YPO3888	ilvC	COG0059EH
261	YPO0436	deoC	COG0274F
262	YPO0015	dsbA	COG1651O
263	YPO2141	dsbB	COG1495O
264	YPO0891	dsbC	COG1651O
265	YPO0345	dipZ	COG4232OC
266	YPO3868	fipA	COG3118O
267	YPO3270	trxC	COG3118O
268	YPO1605	tmk	COG0125F
269	YPO2176	tdk	COG1435F
270	YPO0440	deoD	COG0813F
271	YPO0047	dut	COG0756F
272	YPO1048	dxr	COG0743I
273	YPO3177	dxs	COG1154HI
274	YPO4039	xylB	COG1070G
275	YPO0922	epd	COG0057G
276	YPO3856	wecF	-
277	YPO3865	wzzE	COG3765M
278	YPO3858	-	COG2244R
279	YPO3766	fadB	COG1250I
280	YPO2067	eda	COG0800G
281	YPO2533	edd	COG0129EG
282	YPO2063	msbB	COG1560M
283	YPO3376	eno	COG0148G
284	YPO2232	mipB	COG0176G
285	YPO3193	-	COG3124S
286	YPO3141	tesB	COG1946I
287	YPO2074	fadD	COG0318IQ
288	YPO3768	fre	COG0543HC
289	YPO0920	fbaA	COG0191G
290	YPO3520	fbp	COG0158G
291	YPO3117	hemH	COG0276H
292	YPO4056	fdoI	COG2864C
293	YPO4057	fdoH	COG0437C
294	YPO3625	ssuD	COG2141C
295	YPO0132	feoB	COG0370P
296	YPO2982	mntH	COG1914P
297	YPO3391	fhuD	COG0614P
298	YPO3390	fhuB	COG0609P
299	YPO3392	fhuC	COG1120PH
300	YPO3910	btuB	COG4206H
301	YPO2635	fldA	COG0716C
302	YPO0088	fpr	COG1018C
303	YPO0893	fldB	COG0716C
304	YPO3371	cysI	COG0155P
305	YPO3372	cysJ	COG0369P
306	YPO0241	fmt	COG0223J
307	YPO0474	ribF	COG0196H
308	YPO3623	ssuE	COG0431R
309	YPO1384	focA	COG2116P
310	YPO0357	frdD	COG3080C
311	YPO0358	frdC	COG3029C
312	YPO0359	frdB	COG0479C
313	YPO0360	frdA	COG1053C
314	YPO1299	fruK	COG1105G
315	YPO1300	fruA	COG1299G
316	YPO1298	fruB	COG4668G
317	YPO0767	gntP	COG2610GE
318	YPO3335	fumA	COG1951C
319	YPO2264	fumC	COG0114C
320	YPO4119	glmU	COG1207M
321	YPO3861	rffH	COG1209M
322	YPO3389	hemL	COG0001H
323	YPO0312	plsB	COG2937I
324	YPO3795	ugpA	COG1175G
325	YPO3796	ugpB	COG1653G
326	YPO3793	ugpC	COG3839G
327	YPO3794	ugpE	COG0395G
328	YPO0068	gpsA	COG0240C
329	YPO3825	glpB	COG3075E
330	YPO3824	glpC	COG0247C
331	YPO3937	glpD	COG0578C
332	YPO3221	proA	COG0014E
333	YPO2627	nagB	COG0363G
334	YPO2066	zwf	COG0364G
335	YPO1508	mglA	COG1129G
336	YPO1507	mglB	COG1879G
337	YPO1509	mglC	COG4211G
338	YPO1137	galK	COG0153G
339	YPO0577	exuT	COG2271G
340	YPO2157	gapA	COG0057G
341	YPO2829	purN	COG0299F
342	YPO3380	relA	COG0317TK
343	YPO0038	spoT	COG0317TK
344	YPO4118	glmS	COG0449M
345	YPO3942	glgB	COG0296G
346	YPO3954	gntM	COG2610GE
347	YPO3938	glgP	COG0058G
348	YPO3939	glgA	COG0297G
349	YPO3941	glgX	COG1523G
350	YPO3940	glgC	COG0448G
351	YPO2512	glnH	COG0834ET
352	YPO2513	glnP	COG0765E
353	YPO2514	glnQ	COG1126E
354	YPO0024	glnA	COG0174E
355	YPO2630	glnS	COG0008J
356	YPO3222	proB	COG0263E
357	YPO3301	gshA	COG2918H
358	YPO3971	gdhA	COG0334E
359	YPO1939	-	COG2066E
360	YPO2772	purF	COG0034F
361	YPO3909	murI	COG0796M
362	YPO3557	gltB	COG0069E
363	YPO3558	gltD	COG0493ER
364	YPO0035	gltC	COG0786E
365	YPO2016	hemA	COG0373H
366	YPO2984	gltX	COG0008J
367	YPO0091	glpF	COG0580G
368	YPO0059	kbl	COG0156H
369	YPO1198	-	COG1125E
370	YPO1199	-	COG1174E
371	YPO3980	glxK	COG1929G
372	YPO0906	gcsH	COG0509E
373	YPO0905	gcvP	COG1003E
374	YPO0907	gcvT	COG0404E
375	YPO3312	-	COG0554C
376	YPO4071	glyS	COG0751J
377	YPO4072	glyQ	COG0752J
378	YPO0654	rfaE	COG2870M
379	YPO1074	-	COG0241E
380	YPO3428	guaC	COG0516F
381	YPO2870	guaA	COG0519F
382	YPO1541	gnd	COG0362G
383	YPO3953	-	COG3265G
384	YPO3827	glpQ	COG0584C
385	YPO0066	grxC	COG0695O
386	YPO1327	grxA	COG0695O
387	YPO2383	-	COG0278O
388	YPO3095	gsk	COG0524G
389	YPO3977	gor	COG1249C
390	YPO3144	mdlB	COG1132V
391	YPO0935	gshB	COG0189HJ
392	YPO1505	folE	COG0302H
393	YPO2222	ribA	COG0807H
394	YPO2837	ppx	COG0248FP
395	YPO3225	gpt	COG0503F
396	YPO3408	-	COG0634F
397	YPO0579	uxaC	COG1904G
398	YPO1435	ompA	COG2885M
399	YPO0311	ubiA	COG0382H
400	YPO3407	yadF	COG0288P
401	YPO3168	cyoE	COG0109O
402	YPO0056	rfaC	COG0859M
403	YPO0057	rfaF	COG0859M
404	YPO0416	-	COG3307M
405	YPO2977	glk	COG0837G
406	YPO3211	-	COG1940KG
407	YPO2774	hisJ	COG0834ET
408	YPO1548	hisD	COG0141E
409	YPO1546	hisB	COG0131E
410	YPO2878	hisS	COG0124J
411	YPO3849	hemC	COG0181H
412	YPO2859	thiD	COG0351H
413	YPO2368	pdxY	COG2240H
414	YPO3831	rhtB	COG1280E
415	YPO3400	folK	COG0801H
416	YPO1238	-	COG3622G
417	YPO0460	thrB	COG0083E
418	YPO3727	metA	COG1897E
419	YPO1547	hisC	COG0079E
420	YPO1641	icdA	COG0538C
421	YPO2528	menF	COG1169HQ
422	YPO3725	aceA	COG2224C
423	YPO1545	hisH	COG0118E
424	YPO1543	hisF	COG0107E
425	YPO2205	trpC	COG0134E
426	YPO3804	livF	COG0410E
427	YPO3805	livG	COG0411E
428	YPO3807	livH	COG0559E
429	YPO3808	livJ	COG0683E
430	YPO3806	livM	COG4177E
431	YPO3202	brnQ	COG1114E
432	YPO3899	ilvE	COG0115EH
433	YPO0475	ileS	COG0060J
434	YPO2871	guaB	COG0516F
435	YPO3132	acrA	COG0845M
436	YPO0532	leuB	COG0473CE
437	YPO0530	leuD	COG0066E
438	YPO0531	leuC	COG0065E
439	YPO0533	leuA	COG0119E
440	YPO2692	kdpA	COG2060P
441	YPO2691	kdpB	COG2216P
442	YPO2690	kdpC	COG2156P
443	YPO3767	fadA	COG0183I
444	YPO1400	kdsB	COG1212M
445	YPO3578	-	COG1778R
446	YPO2021	kdsA	COG2877M
447	YPO2675	-	COG0569P
448	YPO0239	trkA	COG0569P
449	YPO0006	trkD	COG3158P
450	YPO3762	trkH	COG0168P
451	YPO4048	cmr	COG2814G
452	YPO3094	rosB	COG4651P
453	YPO2418	arnT	COG1807M
454	YPO0616	-	COG1472G
455	YPO1177	dld	COG0277C
456	YPO2329	hslI	COG1052CHR
457	YPO0322	tyrB	COG1448E
458	YPO2610	leuS	COG0495J
459	YPO2381	gloA	COG0346E
460	YPO1569	lldD	COG1304C
461	YPO1057	lpxB	COG0763M
462	YPO3080	tesA	COG2755E
463	YPO3830	pldB	COG2267I
464	YPO0888	lysS	COG1190J
465	YPO0329	rhaA	COG4806G
466	YPO0334	rhaT	-
467	YPO4067	mtlD	COG0246G
468	YPO2496	-	COG0473CE
469	YPO3726	aceB	COG2225C
470	YPO3099	manC	COG0836M
471	YPO2263	manA	COG1482G
472	YPO1598	fabD	COG0331I
473	YPO1194	-	COG2897P
474	YPO0549	ftsI	COG0768M
475	YPO2604	pbpA	COG0768M
476	YPO3393	mrcB	COG0744M
477	YPO0145	mrcA	COG5009M
478	YPO3506	dacB	COG2027M
479	YPO2601	dacA	COG1686M
480	YPO2752	mepA	COG3770M
481	YPO1176	pbpG	COG1686M
482	YPO3516	mdh	COG0039C
483	YPO1511	sfcA	COG0281C
484	YPO3034	maeB	COG0281C
485	YPO2879	ispG	COG0821I
486	YPO3360	ispF	COG0245I
487	YPO0995	-	COG2211G
488	YPO3361	ispD	COG1211I
489	YPO1072	-	COG2011P
490	YPO1073	metN	COG1135P
491	YPO0931	metK	COG0192H
492	YPO3722	metH	COG1410E
493	YPO3788	metE	COG0620E
494	YPO3525	msrA	COG0225O
495	YPO2158	-	COG0229O
496	YPO1522	metG	COG0143J
497	YPO1661	mgtB	COG0474P
498	YPO1441	mgsA	COG1803G
499	YPO2899	suhB	COG0483G
500	YPO3200	malZ	COG0366G
501	YPO0452	slt	COG0741M
502	YPO1025	mltA	COG2821M
503	YPO2957	mltB	COG2951M
504	YPO2438	-	COG0741M
505	YPO0954	mltC	COG0741M
506	YPO4068	mtlA	COG2213G
507	YPO1283	uxuA	COG1312G
508	YPO0055	kdtA	COG1519M
509	YPO1145	modA	COG0725P
510	YPO1146	modB	COG4149P
511	YPO1147	modC	COG4148P
512	YPO3012	cysA	COG1118P
513	YPO3014	cysT	COG0555O
514	YPO3013	cysW	COG4208P
515	YPO3015	cysP	COG4150P
516	YPO3401	panB	COG0413H
517	YPO2824	folD	COG0190H
518	YPO0117	metF	COG0685E
519	YPO2448	solA	COG0665E
520	YPO3736	nudC	COG2816L
521	YPO1617	ndh	COG1252C
522	YPO2543	nuoN	COG1007C
523	YPO2544	nuoM	COG1008C
524	YPO2545	nuoL	COG1009CP
525	YPO2546	nuoK	COG0713C
526	YPO2547	nuoJ	COG0839C
527	YPO2548	nuoI	COG1143C
528	YPO2549	nuoH	COG1005C
529	YPO2550	nuoG	COG1034C
530	YPO2551	nuoF	COG1894C
531	YPO2552	nuoE	COG1905C
532	YPO2553	nuoD	COG0649C
533	YPO2554	nuoB	COG0377C
534	YPO2555	nuoA	COG0838C
535	YPO1106	ppnK	COG0061G
536	YPO0670	mda66	COG2249R
537	YPO3914	sthA	COG1249C
538	YPO2302	pntB	COG1282C
539	YPO2303	pntA	COG3288C
540	YPO1413	pncB	COG1488H
541	YPO2142	nhaB	COG3067P
542	YPO0470	nhaA	COG3004P
543	YPO2883	ndk	COG0105F
544	YPO3142	amtB	COG0004P
545	YPO2607	nadD	COG1057H
546	YPO0444	nadR	COG3172H
547	YPO1128	pnuC	COG3201H
548	YPO2160	pncA	COG1335Q
549	YPO3424	nadC	COG0157H
550	YPO0159	nirC	COG2116P
551	YPO3037	napB	COG3043C
552	YPO3038	napA	COG0243C
553	YPO3036	napC	COG3005C
554	YPO2908	hmp	COG1018C
555	YPO2525	menB	COG0447H
556	YPO2559	-	COG1896R
557	YPO3358	surE	COG0496R
558	YPO2295	-	COG1011R
559	YPO0365	-	COG1162R
560	YPO1648	-	-
561	YPO3378	mazG	COG3956R
562	YPO0945	-	COG0127F
563	YPO2167	nudG	COG1051F
564	YPO3383	dgt	COG0232F
565	YPO0161	nirB	COG1251C
566	YPO0160	nirD	COG2146PR
567	YPO2705	-	COG3445R
568	YPO3446	argI	COG0078E
569	YPO3513	ispB	COG0142H
570	YPO1389	serC	COG1932HE
571	YPO2621	ubiF	COG0654HC
572	YPO2227	pyrF	COG0284F
573	YPO0909	ubiH	COG0654HC
574	YPO1766	hpaH	COG3971Q
575	YPO3769	-	COG0043H
576	YPO2773	ubiX	COG0163H
577	YPO3779	ubiB	COG0661R
578	YPO0960	speC	COG1982E
579	YPO0045	pyrE	COG0461F
580	YPO2527	menD	COG1165H
581	YPO1851	putA	COG4230C
582	YPO0942	proC	COG0345E
583	YPO3402	panC	COG0414H
584	YPO2223	pgpB	COG0671I
585	YPO0552	mraY	COG0472M
586	YPO3419	aceE	COG2609C
587	YPO3418	aceF	COG0508C
588	YPO2370	pdxH	COG0259H
589	YPO0493	pdxA	COG1995H
590	YPO2930	pdxJ	COG0854H
591	YPO2763	pdxB	COG0111HE
592	YPO0078	pfkA	COG0205G
593	YPO1383	pfl	COG1882C
594	YPO1381	pflA	COG1180O
595	YPO3500	glmM	COG1109G
596	YPO0914	serA	COG0111HE
597	YPO3718	pgi	COG0166G
598	YPO0921	pgk	COG0126G
599	YPO1149	-	COG2706G
600	YPO0156	gph	COG0546R
601	YPO1133	gpmA	COG0588G
602	YPO2686	pgm	COG0033G
603	YPO3179	pgpA	COG1267I
604	YPO1867	uvrC	COG0322L
605	YPO2734	ccmA	COG4133O
606	YPO2735	ccmB	COG2386O
607	YPO2736	ccmC	COG0755O
608	YPO2428	pheT	COG0072J
609	YPO2429	pheS	COG0016J
610	YPO3967	-	COG0306P
611	YPO4115	pstA	COG0581P
612	YPO4114	pstB	COG1117P
613	YPO4116	pstC	COG0573P
614	YPO4117	pstS	COG0226P
615	YPO3834	pldA	COG2829M
616	YPO3097	manB	COG1109G
617	YPO3758	coaA	COG1072H
618	YPO1358	poxB	COG0028EH
619	YPO3521	ppa	COG0221C
620	YPO3771	hemB	COG0113H
621	YPO3929	ppc	COG2352C
622	YPO0048	dfp	COG0452H
623	YPO0138	pckA	COG1866C
624	YPO1926	-	COG0427C
625	YPO2836	ppk	COG0855P
626	YPO0439	deoB	COG1015G
627	YPO3761	hemG	COG4635CH
628	YPO2904	hcaT	COG2814G
629	YPO2409	ppsA	COG0574G
630	YPO3729	purD	COG0151F
631	YPO2828	purI	COG0150F
632	YPO1542	hisI	COG0139E
633	YPO3059	purC	COG0152F
634	YPO2921	purL	COG0046F
635	YPO1544	hisA	COG0106E
636	YPO1068	proS	COG0442J
637	YPO2013	prsA	COG0462FE
638	YPO1390	aroA	COG0128E
639	YPO0364	psd	COG0688I
640	YPO0442	serB	COG0560E
641	YPO3273	pssA	COG1502I
642	YPO2567	pta	COG0857R
643	YPO0053	coaD	COG0669H
644	YPO1331	potF	COG0687E
645	YPO1332	potG	COG3842E
646	YPO1333	potH	COG1176E
647	YPO1334	potI	COG1177E
648	YPO2846	-	COG3842E
649	YPO1171	xapA	COG0005F
650	YPO2393	pykF	COG0469G
651	YPO3786	udp	COG2820F
652	YPO1127	nadA	COG0379H
653	YPO3464	phnN	COG3709P
654	YPO2391	ribE	COG0307H
655	YPO3182	ribH	COG0054H
656	YPO0008	rbsK	COG0524G
657	YPO2254	araB	COG1069C
658	YPO3326	araD	COG0235G
659	YPO3300	luxS	COG1854T
660	YPO3906	-	COG1172G
661	YPO3908	-	COG1879G
662	YPO3907	-	COG1129G
663	YPO3964	-	COG1129G
664	YPO3318	-	COG1879G
665	YPO2499	rbsC	COG1172G
666	YPO0007	-	COG1869G
667	YPO0958	mglA	COG1129G
668	YPO0330	rhaB	COG1070G
669	YPO0328	rhaD	COG0235G
670	YPO2649	nrdE	COG0209F
671	YPO2648	nrdF	COG0208F
672	YPO3454	nrdD	COG1328F
673	YPO3455	nrdG	COG0602O
674	YPO0155	rpe	COG0036G
675	YPO0915	rpiA	COG0120G
676	YPO1965	astB	COG3724E
677	YPO3365	cysN	COG2895P
678	YPO3366	cysD	COG0175EH
679	YPO3053	dapE	COG0624E
680	YPO4054	selA	COG1921E
681	YPO2164	selD	COG0709E
682	YPO0070	cysE	COG1045E
683	YPO1771	sdaA	COG1760E
684	YPO1321	-	COG0814E
685	YPO0584	-	COG3633E
686	YPO1379	serS	COG0172J
687	YPO1501	-	COG0627R
688	YPO1966	astE	COG2988E
689	YPO1964	astD	COG1012C
690	YPO0158	cysG	COG0007H
691	YPO0246	aroE	COG0169E
692	YPO1610	aroE	COG0169E
693	YPO3215	aroL	COG0703E
694	YPO2830	speG	COG1670J
695	YPO3411	speE	COG0421E
696	YPO4061	sodA	COG0605P
697	YPO3375	sodC	COG2032P
698	YPO1290	-	COG1012C
699	YPO2523	menE	COG0318IQ
700	YPO2524	menC	COG1441H
701	YPO1109	sdhC	COG2009C
702	YPO1110	sdhD	COG2142C
703	YPO1111	sdhA	COG1053C
704	YPO1112	sdhB	COG0479C
705	YPO1115	sucC	COG0045C
706	YPO1116	sucD	COG0074C
707	YPO0463	talB	COG0176G
708	YPO0185	tauD	COG2175Q
709	YPO3859	rffA	COG0399M
710	YPO3862	rffG	COG1088M
711	YPO1396	lpxK	COG1663M
712	YPO0832	agaZ	COG4573G
713	YPO0844	gatY	COG0191G
714	YPO1041	dapD	COG2171E
715	YPO3064	bcp	COG1225O
716	YPO0522	tbpA	COG4143H
717	YPO0521	thiP	COG1178P
718	YPO0520	thiQ	COG3840H
719	YPO0060	tdh	COG1063ER
720	YPO4089	-	COG1171E
721	YPO3832	rhtC	COG1280E
722	YPO2433	thrS	COG0441J
723	YPO3172	thiJ	COG0693R
724	YPO3741	thiF	COG0476H
725	YPO3743	thiH	COG1060HR
726	YPO3742	thiG	COG2022H
727	YPO3173	thiI	COG0301H
728	YPO0926	tktA	COG0021G
729	YPO0783	thyA	COG0207F
730	YPO1614	-	COG0510M
731	YPO3180	thiL	COG0611H
732	YPO3740	thiE	COG0352H
733	YPO0085	tpiA	COG0149G
734	YPO1374	trxB	COG0492O
735	YPO3696	treC	COG0366G
736	YPO3697	treB	COG1263G
737	YPO2203	trpA	COG0159E
738	YPO2204	trpB	COG0133E
739	YPO1285	mtr	COG0814E
740	YPO0157	trpS	COG0180J
741	YPO1209	tyrP	COG0814E
742	YPO2369	tyrS	COG0162J
743	YPO1054	lpxD	COG1044M
744	YPO0550	murE	COG0769M
745	YPO3863	wecC	COG0677M
746	YPO3864	nfrC	COG0381M
747	YPO1056	lpxA	COG1043M
748	YPO3569	murA	COG0766M
749	YPO0555	murG	COG0707M
750	YPO0553	murD	COG0771M
751	YPO0556	murC	COG0773M
752	YPO3760	murB	COG0812M
753	YPO1324	-	-
754	YPO1049	rth	COG0020I
755	YPO1139	galE	COG1087M
756	YPO2174	-	COG1004M
757	YPO2420	-	COG0223J
758	YPO2422	-	COG0399M
759	YPO1138	galT	COG1085C
760	YPO0551	murF	COG0770M
761	YPO0561	lpxC	COG0774M
762	YPO3519	mpl	COG0773M
763	YPO1046	pyrH	COG0528F
764	YPO2421	pmrF	COG0463M
765	YPO3851	hemX	COG2959H
766	YPO3850	hemD	COG1587H
767	YPO3734	hemE	COG0407H
768	YPO2827	upp	COG0035F
769	YPO3075	-	COG2908S
770	YPO3443	valS	COG0525J
771	YPO4082	avtA	COG3977E
772	YPO4037	xylF	COG4213G
773	YPO4036	-	COG1129G
774	YPO4035	-	COG4214G
775	YPO4038	xylA	COG2115G
776	YPO2061	znuA	COG4531P
777	YPO2059	znuB	COG1108P
778	YPO2060	znuC	COG1121P
779	YPO2912	nadE	COG0171H
780	YPO1539	galU	COG1210M
781	YPO1540	galF	COG1210M
782	YPO1050	cdsA	COG0575I
783	YPO2816	ynbB	COG4589R
784	YPO2298	phoA	COG1785P
785	YPO3660	aroQ	COG0757E
786	YPO3243	gmhA	COG0279G
787	YPO3577	-	COG0794M
788	YPO3632	ddg	COG1560M
789	YPO1654	lacZ	COG3250G
790	YPO1916	ybtS	COG0147EH
791	YPO3115	ddhA	COG1208MJ
792	YPO3113	ddhC	COG0399M
793	YPO2672	ureG	COG0378OK
794	YPO1310	-	COG0614P
795	YPO1311	-	COG0609P
796	YPO1312	-	COG1120PH
797	YPO2958	sfuA	COG1840P
798	YPO2959	sfuB	COG1178P
799	YPO2960	sfuC	COG3842E
800	YPO2439	yfeA	COG0803P
801	YPO2440	yfeB	COG1121P
802	YPO2441	yfeC	COG1108P
803	YPO2442	yfeD	COG1108P
804	YPO1913	irp6	COG1132V
805	YPO1914	irp7	COG1132V
806	YPO4090	-	COG2423E
807	YPO2896	iscS	COG1104E
808	YPO3996	yhjK	COG2200T
809	YPO0425	hmsT	COG2199T
810	YPO0410	-	COG1172G
811	YPO0411	-	COG1172G
812	YPO1650	-	-
813	YPO0251	actP	COG4147R
814	YPO1581	rafA	COG3345G
815	YPO0116	metL	COG0527E

## Sheet: C. Metabolites
Metabolite number	Metabolite	Abbreviation	Charged formula	Charge	CAS ID	Kegg ID
1	'(R)-Propane-1;2-diol'	'12ppd-R[e]'	'C3H8O2'	0	4254-14-2	C02912
2	'(R)-Propane-1;2-diol'	'12ppd-R[p]'	'C3H8O2'	0	4254-14-2	C02912
3	'(R)-Propane-1;2-diol'	'12ppd-R[c]'	'C3H8O2'	0	4254-14-2	C02912
4	'(S)-Propane-1;2-diol'	'12ppd-S[p]'	'C3H8O2'	0	4254-14-3	C02917
5	'(S)-Propane-1;2-diol'	'12ppd-S[e]'	'C3H8O2'	0	4254-14-3	C02917
6	'(S)-Propane-1;2-diol'	'12ppd-S[c]'	'C3H8O2'	0	4254-14-3	C02917
7	'Phosphate'	'pi[c]'	'HO4P'	-2	14265-44-2	C00009
8	'ADP'	'adp[c]'	'C10H12N5O10P2'	-3	58-64-0	C00008
9	'H+'	'h[c]'	'H'	1	12408-02-5	C00080
10	'H2O'	'h2o[c]'	'H2O'	0	7732-18-5	C00001
11	'1;4-alpha-D-glucan'	'14glucan[p]'	'C36H62O31'	0
12	'1;4-alpha-D-glucan'	'14glucan[c]'	'C36H62O31'	0
13	'ATP'	'atp[c]'	'C10H12N5O13P3'	-4	56-65-5	C00002
14	'1;4-alpha-D-glucan'	'14glucan[e]'	'C36H62O31'	0
15	'2;3-Cyclic AMP'	'23camp[p]'	'C10H11N5O6P'	-1		C02353
16	'2;3-Cyclic AMP'	'23camp[e]'	'C10H11N5O6P'	-1		C02353
17	'2;3-Cyclic CMP'	'23ccmp[e]'	'C9H11N3O7P'	-1		C02354
18	'2;3-Cyclic CMP'	'23ccmp[p]'	'C9H11N3O7P'	-1		C02354
19	'2;3-Cyclic GMP'	'23cgmp[p]'	'C10H11N5O7P'	-1		C06194
20	'2;3-Cyclic GMP'	'23cgmp[e]'	'C10H11N5O7P'	-1		C06194
21	'2;3-Cyclic UMP'	'23cump[p]'	'C9H10N2O8P'	-1		C02355
22	'2;3-Cyclic UMP'	'23cump[e]'	'C9H10N2O8P'	-1		C02355
23	'H+'	'h[p]'	'H'	1	12408-02-5	C00080
24	'2;3-diaminopropionate'	'23dappa[c]'	'C3H9N2O2'	1		C06393
25	'2;3-diaminopropionate'	'23dappa[p]'	'C3H9N2O2'	1		C06393
26	'2;3-diaminopropionate'	'23dappa[e]'	'C3H9N2O2'	1		C06393
27	'3-UMP'	'3ump[p]'	'C9H11N2O9P'	-2	35170-03-7	C01368
28	'H2O'	'h2o[p]'	'H2O'	0	7732-18-5	C00001
29	'3-cmp'	'3cmp[p]'	'C9H12N3O8P'	-2		C05822
30	'3-AMP'	'3amp[p]'	'C10H12N5O7P'	-2	84-21-9	C01367
31	'3-GMP'	'3gmp[p]'	'C10H12N5O8P'	-2		C06193
32	'meso-2;6-Diaminoheptanedioate'	'26dap-M[p]'	'C7H14N2O4'	0		C00680
33	'meso-2;6-Diaminoheptanedioate'	'26dap-M[e]'	'C7H14N2O4'	0		C00680
34	'2-dodecanoyl-sn-glycerol 3-phosphate'	'2ddecg3p[c]'	'C15H30O7P1'	-1		C03974
35	'2-dodecanoyl-sn-glycerol 3-phosphate'	'2ddecg3p[p]'	'C15H30O7P1'	-1		C03974
36	'2-tetradecanoyl-sn-glycerol 3-phosphate'	'2tdecg3p[c]'	'C17H34O7P1'	-1		C03974
37	'2-tetradecanoyl-sn-glycerol 3-phosphate'	'2tdecg3p[p]'	'C17H34O7P1'	-1		C03974
38	'2-tetradec-7-enoyl-sn-glycerol 3-phosphate'	'2tdec7eg3p[c]'	'C17H32O7P1'	-1		C03974
39	'2-tetradec-7-enoyl-sn-glycerol 3-phosphate'	'2tdec7eg3p[p]'	'C17H32O7P1'	-1		C03974
40	'2-hexadecanoyl-sn-glycerol 3-phosphate'	'2hdecg3p[p]'	'C19H38O7P1'	-1		C03974
41	'2-hexadecanoyl-sn-glycerol 3-phosphate'	'2hdecg3p[c]'	'C19H38O7P1'	-1		C03974
42	'2-hexadec-9-enoyl-sn-glycerol 3-phosphate'	'2hdec9eg3p[c]'	'C19H36O7P1'	-1		C03974
43	'2-hexadec-9-enoyl-sn-glycerol 3-phosphate'	'2hdec9eg3p[p]'	'C19H36O7P1'	-1		C03974
44	'2-octadecanoyl-sn-glycerol 3-phosphate'	'2odecg3p[c]'	'C21H42O7P1'	-1		C03974
45	'2-octadecanoyl-sn-glycerol 3-phosphate'	'2odecg3p[p]'	'C21H42O7P1'	-1		C03974
46	'2-octadec-11-enoyl-sn-glycerol 3-phosphate'	'2odec11eg3p[c]'	'C21H40O7P1'	-1		C03974
47	'2-octadec-11-enoyl-sn-glycerol 3-phosphate'	'2odec11eg3p[p]'	'C21H40O7P1'	-1		C03974
48	'2-Acyl-sn-glycero-3-phosphoethanolamine (n-C12:0)'	'2agpe120[c]'	'C17H36NO7P1'	0		C05973
49	'2-Acyl-sn-glycero-3-phosphoethanolamine (n-C12:0)'	'2agpe120[p]'	'C17H36NO7P1'	0		C05973
50	'2-Acyl-sn-glycero-3-phosphoethanolamine (n-C14:0)'	'2agpe140[c]'	'C19H40NO7P1'	0		C05973
51	'2-Acyl-sn-glycero-3-phosphoethanolamine (n-C14:0)'	'2agpe140[p]'	'C19H40NO7P1'	0		C05973
52	'2-Acyl-sn-glycero-3-phosphoethanolamine (n-C14:1)'	'2agpe141[p]'	'C19H38NO7P1'	0		C05973
53	'2-Acyl-sn-glycero-3-phosphoethanolamine (n-C14:1)'	'2agpe141[c]'	'C19H38NO7P1'	0		C05973
54	'2-Acyl-sn-glycero-3-phosphoethanolamine (n-C16:0)'	'2agpe160[c]'	'C21H44NO7P1'	0		C05973
55	'2-Acyl-sn-glycero-3-phosphoethanolamine (n-C16:0)'	'2agpe160[p]'	'C21H44NO7P1'	0		C05973
56	'2-Acyl-sn-glycero-3-phosphoethanolamine (n-C16:1)'	'2agpe161[p]'	'C21H42NO7P1'	0		C05973
57	'2-Acyl-sn-glycero-3-phosphoethanolamine (n-C16:1)'	'2agpe161[c]'	'C21H42NO7P1'	0		C05973
58	'2-Acyl-sn-glycero-3-phosphoethanolamine (n-C18:0)'	'2agpe180[p]'	'C23H48NO7P1'	0		C05973
59	'2-Acyl-sn-glycero-3-phosphoethanolamine (n-C18:0)'	'2agpe180[c]'	'C23H48NO7P1'	0		C05973
60	'2-Acyl-sn-glycero-3-phosphoethanolamine (n-C18:1)'	'2agpe181[p]'	'C23H46NO7P1'	0		C05973
61	'2-Acyl-sn-glycero-3-phosphoethanolamine (n-C18:1)'	'2agpe181[c]'	'C23H46NO7P1'	0		C05973
62	'Diphosphate'	'ppi[c]'	'HO7P2'	-3	2466-09-03	C00013
63	'phosphatidylethanolamine (didodecanoyl; n-C12:0)'	'pe120[c]'	'C29H58N1O8P1'	0		C00350
64	'Dodecanoate (n-C12:0)'	'ddca[c]'	'C12H23O2'	-1	143-07-7	C02679
65	'AMP'	'amp[c]'	'C10H12N5O7P'	-2	61-19-8	C00020
66	'phosphatidylethanolamine (ditetradecanoyl; n-C14:0)'	'pe140[c]'	'C33H66N1O8P1'	0		C00350
67	'tetradecanoate (n-C14:0)'	'ttdca[c]'	'C14H27O2'	-1	544-63-8	C06424
68	'phosphatidylethanolamine (ditetradec-7-enoyl; n-C14:1)'	'pe141[c]'	'C33H62N1O8P1'	0		C00350
69	'tetradecenoate (n-C14:1)'	'ttdcea[c]'	'C14H25O2'	-1
70	'Hexadecanoate (n-C16:0)'	'hdca[c]'	'C16H31O2'	-1	57-10-3	C00249
71	'phosphatidylethanolamine (dihexadecanoyl; n-C16:0)'	'pe160[c]'	'C37H74N1O8P1'	0		C00350
72	'phosphatidylethanolamine (dihexadec-9enoyl; n-C16:1)'	'pe161[c]'	'C37H70N1O8P1'	0		C00350
73	'Hexadecenoate (n-C16:1)'	'hdcea[c]'	'C16H29O2'	-1
74	'octadecanoate (n-C18:0)'	'ocdca[c]'	'C18H35O2'	-1	57-11-4	C01530
75	'phosphatidylethanolamine (dioctadecanoyl; n-C18:0)'	'pe180[c]'	'C41H82N1O8P1'	0		C00350
76	'octadecenoate (n-C18:1)'	'ocdcea[c]'	'C18H33O2'	-1
77	'phosphatidylethanolamine (dioctadec-11-enoyl; n-C18:1)'	'pe181[c]'	'C41H78N1O8P1'	0		C00350
78	'2-Acyl-sn-glycero-3-phosphoglycerol (n-C12:0)'	'2agpg120[c]'	'C18H36O9P1'	-1
79	'2-Acyl-sn-glycero-3-phosphoglycerol (n-C12:0)'	'2agpg120[p]'	'C18H36O9P1'	-1
80	'2-Acyl-sn-glycero-3-phosphoglycerol (n-C14:0)'	'2agpg140[c]'	'C20H40O9P1'	-1
81	'2-Acyl-sn-glycero-3-phosphoglycerol (n-C14:0)'	'2agpg140[p]'	'C20H40O9P1'	-1
82	'2-Acyl-sn-glycero-3-phosphoglycerol (n-C14:1)'	'2agpg141[c]'	'C20H38O9P1'	-1
83	'2-Acyl-sn-glycero-3-phosphoglycerol (n-C14:1)'	'2agpg141[p]'	'C20H38O9P1'	-1
84	'2-Acyl-sn-glycero-3-phosphoglycerol (n-C16:0)'	'2agpg160[p]'	'C22H44O9P1'	-1
85	'2-Acyl-sn-glycero-3-phosphoglycerol (n-C16:0)'	'2agpg160[c]'	'C22H44O9P1'	-1
86	'2-Acyl-sn-glycero-3-phosphoglycerol (n-C16:1)'	'2agpg161[p]'	'C22H42O9P1'	-1
87	'2-Acyl-sn-glycero-3-phosphoglycerol (n-C16:1)'	'2agpg161[c]'	'C22H42O9P1'	-1
88	'2-Acyl-sn-glycero-3-phosphoglycerol (n-C18:0)'	'2agpg180[c]'	'C24H48O9P1'	-1
89	'2-Acyl-sn-glycero-3-phosphoglycerol (n-C18:0)'	'2agpg180[p]'	'C24H48O9P1'	-1
90	'2-Acyl-sn-glycero-3-phosphoglycerol (n-C18:1)'	'2agpg181[p]'	'C24H46O9P1'	-1
91	'2-Acyl-sn-glycero-3-phosphoglycerol (n-C18:1)'	'2agpg181[c]'	'C24H46O9P1'	-1
92	'Phosphatidylglycerol (didodecanoyl; n-C12:0)'	'pg120[c]'	'C30H58O10P1'	-1		C00344
93	'Phosphatidylglycerol (ditetradecanoyl; n-C14:0)'	'pg140[c]'	'C34H66O10P1'	-1		C00344
94	'Phosphatidylglycerol (ditetradec-7-enoyl; n-C14:1)'	'pg141[c]'	'C34H62O10P1'	-1		C00344
95	'Phosphatidylglycerol (dihexadecanoyl; n-C16:0)'	'pg160[c]'	'C38H74O10P1'	-1		C00344
96	'Phosphatidylglycerol (dihexadec-9-enoyl; n-C16:1)'	'pg161[c]'	'C38H70O10P1'	-1		C00344
97	'Phosphatidylglycerol (dioctadecanoyl; n-C18:0)'	'pg180[c]'	'C42H82O10P1'	-1		C00344
98	'Phosphatidylglycerol (dioctadec-11-enoyl; n-C18:1)'	'pg181[c]'	'C42H78O10P1'	-1		C00344
99	'Nicotinamide adenine dinucleotide - reduced'	'nadh[c]'	'C21H27N7O14P2'	-2	58-68-4	C00004
100	'D-Gluconate'	'glcn[c]'	'C6H11O7'	-1	526-95-4	C00257
101	'Nicotinamide adenine dinucleotide'	'nad[c]'	'C21H26N7O14P2'	-1	53-84-9	C00003
102	'2-Dehydro-D-gluconate'	'2dhglcn[c]'	'C6H9O7'	-1		C00629
103	'Nicotinamide adenine dinucleotide phosphate - reduced'	'nadph[c]'	'C21H26N7O17P3'	-4	2646-71-1	C00005
104	'Nicotinamide adenine dinucleotide phosphate'	'nadp[c]'	'C21H25N7O17P3'	-3	53-59-8	C00006
105	'2-Dehydro-L-gulonate'	'2dhguln[c]'	'C6H9O7'	-1
106	'L-Idonate'	'idon-L[c]'	'C6H11O7'	-1	1114-17-6	C00770
107	'3;4-Dihydroxyphenylacetaldehyde'	'34dhpac[p]'	'C8H8O3'	0		C04043
108	'3;4-Dihydroxyphenylacetaldehyde'	'34dhpac[e]'	'C8H8O3'	0		C04043
109	'3-AMP'	'3amp[e]'	'C10H12N5O7P'	-2	84-21-9	C01367
110	'3-cmp'	'3cmp[e]'	'C9H12N3O8P'	-2		C05822
111	'3-GMP'	'3gmp[e]'	'C10H12N5O8P'	-2		C06193
112	'trans-Dec-2-enoyl-[acyl-carrier protein]'	'tdec2eACP[c]'	'C21H37N2O8PRS'	-1	7783-08-06	C05754
113	'(R)-3-Hydroxydecanoyl-[acyl-carrier protein]'	'3hdecACP[c]'	'C21H39N2O9PRS'	-1	320-77-4	C04619
114	'trans-Dodec-2-enoyl-[acyl-carrier protein]'	'tddec2eACP[c]'	'C23H41N2O8PRS'	-1	7783-08-06	C05758
115	'(R)-3-Hydroxydodecanoyl-[acyl-carrier protein]'	'3hddecACP[c]'	'C23H43N2O9PRS'	-1	7783-08-06	C05757
116	'trans-3-cis-5-dodecenoyl-[acyl-carrier protein]'	't3c5ddeceACP[c]'	'C23H39N2O8PRS'	-1
117	'(R)-3-hydroxy-cis-dodec-5-enoyl-[acyl-carrier protein]'	'3hcddec5eACP[c]'	'C23H41N2O9PRS'	-1
118	'trans-Tetradec-2-enoyl-[acyl-carrier protein]'	'tmrs2eACP[c]'	'C25H45N2O8PRS'	-1	7783-08-06	C05760
119	'(R)-3-Hydroxytetradecanoyl-[acyl-carrier protein]'	'3hmrsACP[c]'	'C25H47N2O9PRS'	-1		C04688
120	'(R)-3-hydroxy-cis-myristol-7-eoyl-[acyl-carrier protein]'	'3hcmrs7eACP[c]'	'C25H45N2O9PRS'	-1
121	'trans-3-cis-7-myristoleoyl-[acyl-carrier protein]'	't3c7mrseACP[c]'	'C25H43N2O8PRS'	-1
122	'R-3-hydroxypalmitoyl-[acyl-carrier protein]'	'3hpalmACP[c]'	'C27H51N2O9PRS'	-1		C04633
123	'trans-Hexadec-2-enoyl-[acyl-carrier protein]'	'tpalm2eACP[c]'	'C27H49N2O8PRS'	-1	7783-08-06	C05763
124	'trans-3-cis-9-palmitoleoyl-[acyl-carrier protein]'	't3c9palmeACP[c]'	'C27H47N2O8PRS'	-1
125	'(R)-3-hydroxy-cis-palm-9-eoyl-[acyl-carrier protein]'	'3hcpalm9eACP[c]'	'C27H49N2O9PRS'	-1
126	'trans-octadec-2-enoyl-[acyl-carrier protein]'	'toctd2eACP[c]'	'C29H53N2O8PRS'	-1
127	'(R)-3-Hydroxyoctadecanoyl-[acyl-carrier protein]'	'3hoctaACP[c]'	'C29H55N2O9PRS'	-1
128	'(R)-3-hydroxy-cis-vacc-11-enoyl-[acyl-carrier protein]'	'3hcvac11eACP[c]'	'C29H53N2O9PRS'	-1
129	'trans-3-cis-11-vacceoyl-[acyl-carrier protein]'	't3c11vaceACP[c]'	'C29H51N2O8PRS'	-1
130	'(3R)-3-Hydroxyacyl-[acyl-carrier protein]'	'3haACP[c]'	'C15H27N2O9PRS'	-1		C01271
131	'But-2-enoyl-[acyl-carrier protein]'	'but2eACP[c]'	'C15H25N2O8PRS'	-1	128-33-6	C04246
132	'trans-Hex-2-enoyl-[acyl-carrier protein]'	'thex2eACP[c]'	'C17H29N2O8PRS'	-1	7783-08-06	C05748
133	'(R)-3-Hydroxyhexanoyl-[acyl-carrier protein]'	'3hhexACP[c]'	'C17H31N2O9PRS'	-1	7783-08-06	C05747
134	'trans-Oct-2-enoyl-[acyl-carrier protein]'	'toct2eACP[c]'	'C19H33N2O8PRS'	-1	7783-08-06	C05751
135	'(R)-3-Hydroxyoctanoyl-[acyl-carrier protein]'	'3hoctACP[c]'	'C19H35N2O9PRS'	-1		C04620
136	'3-keto-L-gulonate-6-phosphate'	'3dhgulnp[c]'	'C6H8O10P'	-3
137	'3-Dehydro-L-gulonate'	'3dhguln[c]'	'C6H9O7'	-1		C00618
138	'Phosphate'	'pi[p]'	'HO4P'	-2	14265-44-2	C00009
139	'Cytidine'	'cytd[p]'	'C9H13N3O5'	0	65-46-3	C00475
140	'Adenosine'	'adn[p]'	'C10H13N5O4'	0	58-61-7	C00212
141	'Guanosine'	'gsn[p]'	'C10H13N5O5'	0	118-00-3	C00387
142	'3-Oxodecanoyl-[acyl-carrier protein]'	'3odecACP[c]'	'C21H37N2O9PRS'	-1	7783-08-06	C05753
143	'3-Oxododecanoyl-[acyl-carrier protein]'	'3oddecACP[c]'	'C23H41N2O9PRS'	-1	7783-08-06	C05756
144	'3-oxo-cis-dodec-5-enoyl-[acyl-carrier protein]'	'3ocddec5eACP[c]'	'C23H39N2O9PRS'	-1
145	'3-Oxotetradecanoyl-[acyl-carrier protein]'	'3omrsACP[c]'	'C25H45N2O9PRS'	-1	7783-08-06	C05759
146	'3-oxo-cis-myristol-7-eoyl-[acyl-carrier protein]'	'3ocmrs7eACP[c]'	'C25H43N2O9PRS'	-1
147	'3-Oxohexadecanoyl-[acyl-carrier protein]'	'3opalmACP[c]'	'C27H49N2O9PRS'	-1	7783-08-06	C05762
148	'3-oxo-cis-palm-9-eoyl-[acyl-carrier protein]'	'3ocpalm9eACP[c]'	'C27H47N2O9PRS'	-1
149	'3-Oxooctadecanoyl-[acyl-carrier protein]'	'3ooctdACP[c]'	'C29H53N2O9PRS'	-1
150	'3-oxo-cis-vacc-11-enoyl-[acyl-carrier protein]'	'3ocvac11eACP[c]'	'C29H51N2O9PRS'	-1
151	'Acetoacetyl-ACP'	'actACP[c]'	'C15H25N2O9PRS'	-1		C05744
152	'3-Oxohexanoyl-[acyl-carrier protein]'	'3ohexACP[c]'	'C17H29N2O9PRS'	-1	7783-08-06	C05746
153	'3-Oxooctanoyl-[acyl-carrier protein]'	'3ooctACP[c]'	'C19H33N2O9PRS'	-1	7783-08-06	C05750
154	'acyl carrier protein'	'ACP[c]'	'C11H21N2O7PRS'	-1		C00229
155	'Malonyl-[acyl-carrier protein]'	'malACP[c]'	'C14H22N2O10PRS'	-2		C01209
156	'CO2'	'co2[c]'	'CO2'	0	124-38-9	C00011
157	'Octanoyl-ACP (n-C8:0ACP)'	'ocACP[c]'	'C19H35N2O8PRS'	-1		C05752
158	'Decanoyl-ACP (n-C10:0ACP)'	'dcaACP[c]'	'C21H39N2O8PRS'	-1		C05755
159	'cis-dec-3-enoyl-[acyl-carrier protein] (n-C10:1)'	'cdec3eACP[c]'	'C21H37N2O8PRS'	-1
160	'Dodecanoyl-ACP (n-C12:0ACP)'	'ddcaACP[c]'	'C23H43N2O8PRS'	-1		C05223
161	'cis-dodec-5-enoyl-[acyl-carrier protein] (n-C12:1)'	'cddec5eACP[c]'	'C23H41N2O8PRS'	-1
162	'Myristoyl-ACP (n-C14:0ACP)'	'myrsACP[c]'	'C25H47N2O8PRS'	-1		C05761
163	'cis-tetradec-7-enoyl-[acyl-carrier protein] (n-C14:1)'	'tdeACP[c]'	'C25H45N2O8PRS'	-1
164	'Palmitoyl-ACP (n-C16:0ACP)'	'palmACP[c]'	'C27H51N2O8PRS'	-1		C05764
165	'cis-hexadec-9-enoyl-[acyl-carrier protein] (n-C16:1)'	'hdeACP[c]'	'C27H49N2O8PRS'	-1
166	'Butyryl-ACP (n-C4:0ACP)'	'butACP[c]'	'C15H27N2O8PRS'	-1	7783-08-06	C05745
167	'Hexanoyl-ACP (n-C6:0ACP)'	'hexACP[c]'	'C17H31N2O8PRS'	-1	7783-08-06	C05749
168	'L-alanine-D-glutamate-meso-2;6-diaminoheptanedioate'	'LalaDgluMdap[c]'	'C15H25N4O8'	-1
169	'L-alanine-D-glutamate-meso-2;6-diaminoheptanedioate'	'LalaDgluMdap[p]'	'C15H25N4O8'	-1
170	'L-alanine-D-glutamate-meso-2;6-diaminoheptanedioate'	'LalaDgluMdap[e]'	'C15H25N4O8'	-1
171	'3-UMP'	'3ump[e]'	'C9H11N2O9P'	-2	35170-03-7	C01368
172	'4-Hydroxyphenylacetaldehyde'	'4hoxpacd[p]'	'C8H8O2'	0	60-11-7	C03765
173	'4-Hydroxyphenylacetaldehyde'	'4hoxpacd[e]'	'C8H8O2'	0	60-11-7	C03765
174	'4-Hydroxy-L-threonine'	'4hthr[c]'	'C4H9NO4'	0		C06056
175	'O-Phospho-4-hydroxy-L-threonine'	'phthr[c]'	'C4H8NO7P'	-2		C06055
176	'L-alanine-D-glutamate-meso-2;6-diaminoheptanedioate-D-alanine'	'LalaDgluMdapDala[c]'	'C18H30N5O9'	-1
177	'L-alanine-D-glutamate-meso-2;6-diaminoheptanedioate-D-alanine'	'LalaDgluMdapDala[p]'	'C18H30N5O9'	-1
178	'L-alanine-D-glutamate-meso-2;6-diaminoheptanedioate-D-alanine'	'LalaDgluMdapDala[e]'	'C18H30N5O9'	-1
179	'5-Dehydro-D-gluconate'	'5dglcn[c]'	'C6H9O7'	-1		C01062
180	'5-Dehydro-D-gluconate'	'5dglcn[p]'	'C6H9O7'	-1		C01062
181	'5-Dehydro-D-gluconate'	'5dglcn[e]'	'C6H9O7'	-1		C01062
182	'5-deoxyribose'	'5drib[c]'	'C5H10O4'	0
183	'5-Deoxyadenosine'	'dad-5[c]'	'C10H13N5O3'	0		C05198
184	'Adenine'	'ade[c]'	'C5H5N5'	0	73-24-5	C00147
185	'cis-octadec-11-enoyl-[acyl-carrier protein] (n-C18:1)'	'octeACP[c]'	'C29H53N2O8PRS'	-1
186	'Octadecanoyl-ACP (n-C18:0ACP)'	'ocdcaACP[c]'	'C29H55N2O8PRS'	-1
187	'Decanoate (n-C10:0)'	'dca[c]'	'C10H19O2'	-1	334-48-5	C01571
188	'octanoate (n-C8:0)'	'octa[c]'	'C8H15O2'	-1	124-07-2	C06423
189	'dTDP'	'dtdp[c]'	'C10H13N2O11P2'	-3		C00363
190	'dTDP-4-acetamido-4;6-dideoxy-D-galactose'	'dtdp4aaddg[c]'	'C18H27N3O15P2'	-2
191	'Undecaprenyl-diphospho N-acetylglucosamine-N-acetylmannosaminuronate-N-acetamido-4;6-dideoxy-D-galactose'	'unagamuf[c]'	'C79H126N3O22P2'	-3
192	'Undecaprenyl-diphospho-N-acetylglucosamine-N-acetylmannosaminuronate'	'unagamu[c]'	'C71H113N2O18P2'	-3
193	'Maltohexaose'	'malthx[p]'	'C36H62O31'	0	34620-77-4	C01936
194	'2-Oxoglutarate'	'akg[c]'	'C5H4O5'	-2	328-50-7	C00026
195	'4-Aminobutanoate'	'4abut[c]'	'C4H9NO2'	0	56-12-2	C00334
196	'L-Glutamate'	'glu-L[c]'	'C5H8NO4'	-1	56-86-0	C00025
197	'Succinic semialdehyde'	'sucsal[c]'	'C4H5O3'	-1	692-29-5	C00232
198	'4-Aminobutanoate'	'4abut[p]'	'C4H9NO2'	0	56-12-2	C00334
199	'4-Aminobutanoate'	'4abut[e]'	'C4H9NO2'	0	56-12-2	C00334
200	'Acetoacetate'	'acac[p]'	'C4H5O3'	-1	541-50-4	C00164
201	'Acetoacetate'	'acac[c]'	'C4H5O3'	-1	541-50-4	C00164
202	'Acetoacetate'	'acac[e]'	'C4H5O3'	-1	541-50-4	C00164
203	'acetaldehyde'	'acald[c]'	'C2H4O'	0	75-07-0	C00084
204	'Acetyl-CoA'	'accoa[c]'	'C23H34N7O17P3S'	-4	72-89-9	C00024
205	'Coenzyme A'	'coa[c]'	'C21H32N7O16P3S'	-4	85-61-0	C00010
206	'acetaldehyde'	'acald[e]'	'C2H4O'	0	75-07-0	C00084
207	'acetaldehyde'	'acald[p]'	'C2H4O'	0	75-07-0	C00084
208	'Malonyl-CoA'	'malcoa[c]'	'C24H33N7O19P3S'	-5	524-14-1	C00083
209	'Bicarbonate'	'hco3[c]'	'CHO3'	-1	71-52-3	C00288
210	'N-Acetyl-D-galactosamine 1-phosphate'	'acgal1p[p]'	'C8H14NO9P'	-2
211	'N-Acetyl-D-galactosamine 1-phosphate'	'acgal1p[e]'	'C8H14NO9P'	-2
212	'N-Acetyl-D-galactosamine'	'acgal[e]'	'C8H15NO6'	0	14215-68-0	C01132
213	'N-Acetyl-D-galactosamine'	'acgal[p]'	'C8H15NO6'	0	14215-68-0	C01132
214	'N-Acetyl-D-glucosamine 1-phosphate'	'acgam1p[e]'	'C8H14NO9P'	-2		C04256
215	'N-Acetyl-D-glucosamine 1-phosphate'	'acgam1p[p]'	'C8H14NO9P'	-2		C04256
216	'N-Acetyl-D-glucosamine'	'acgam[c]'	'C8H15NO6'	0	7512-17-6	C00140
217	'N-Acetyl-D-glucosamine 6-phosphate'	'acgam6p[c]'	'C8H14NO9P'	-2	102029-88-9	C00357
218	'UDP-N-acetyl-D-glucosamine'	'uacgam[c]'	'C17H25N3O17P2'	-2		C00043
219	'Undecaprenyl phosphate'	'udcpp[c]'	'C55H89O4P'	-2		C00348
220	'UMP'	'ump[c]'	'C9H11N2O9P'	-2	58-97-9	C00105
221	'Undecaprenyl diphospho N-acetyl-glucosamine'	'unaga[c]'	'C63H103NO12P2'	-2
222	'Phosphoenolpyruvate'	'pep[c]'	'C3H2O6P'	-3	138-08-9	C00074
223	'pyruvate'	'pyr[c]'	'C3H3O3'	-1	127-17-3	C00022
224	'N-Acetyl-D-glucosamine'	'acgam[p]'	'C8H15NO6'	0	7512-17-6	C00140
225	'N-Acetyl-D-glucosamine'	'acgam[e]'	'C8H15NO6'	0	7512-17-6	C00140
226	'N-Acetyl-L-glutamyl 5-phosphate'	'acg5p[c]'	'C7H9NO8P'	-3		C04133
227	'N-Acetyl-L-glutamate'	'acglu[c]'	'C7H9NO5'	-2	1188-37-0	C00624
228	'(S)-2-Aceto-2-hydroxybutanoate'	'2ahbut[c]'	'C6H9O4'	-1		C06006
229	'2-Oxobutanoate'	'2obut[c]'	'C4H5O3'	-1	600-18-0	C00109
230	'Acetyl phosphate'	'actp[c]'	'C2H3O5P'	-2	19926-71-7	C00227
231	'Acetate'	'ac[c]'	'C2H3O2'	-1	71-50-1	C00033
232	'(S)-2-Acetolactate'	'alac-S[c]'	'C5H7O4'	-1		C06010
233	'UDP'	'udp[c]'	'C9H11N2O12P2'	-3	58-98-0	C00015
234	'UDP-N-acetyl-D-mannosaminouronate'	'uacmamu[c]'	'C17H22N3O18P2'	-3		C06240
235	'N-Acetyl-D-mannosamine'	'acmana[p]'	'C8H15NO6'	0	3615-17-6	C00645
236	'N-Acetyl-D-mannosamine 6-phosphate'	'acmanap[c]'	'C8H14NO9P'	-2	157296-99-6	C04257
237	'N-Acetyl-D-mannosamine'	'acmana[e]'	'C8H15NO6'	0	3615-17-6	C00645
238	'N-Acetylmuramate'	'acmum[e]'	'C11H18NO8'	-1	61633-75-8	C02713
239	'N-Acetylmuramate'	'acmum[p]'	'C11H18NO8'	-1	61633-75-8	C02713
240	'N-Acetylneuraminate'	'acnam[p]'	'C11H18NO9'	-1	131-48-6	C00270
241	'N-Acetylneuraminate'	'acnam[c]'	'C11H18NO9'	-1	131-48-6	C00270
242	'N-Acetylneuraminate'	'acnam[e]'	'C11H18NO9'	-1	131-48-6	C00270
243	'N-Acetyl-D-mannosamine'	'acmana[c]'	'C8H15NO6'	0	3615-17-6	C00645
244	'Flavin adenine dinucleotide oxidized'	'fad[c]'	'C27H31N9O15P2'	-2	146-14-5	C00016
245	'Butanoyl-CoA'	'btcoa[c]'	'C25H38N7O17P3S'	-4		C00136
246	'Crotonoyl-CoA'	'b2coa[c]'	'C25H36N7O17P3S'	-4	102680-35-3	C00877
247	'Flavin adenine dinucleotide reduced'	'fadh2[c]'	'C27H33N9O15P2'	-2		C01352
248	'Hexanoyl-CoA (n-C6:0CoA)'	'hxcoa[c]'	'C27H42N7O17P3S'	-4		C05270
249	'trans-Hex-2-enoyl-CoA'	'hx2coa[c]'	'C27H40N7O17P3S'	-4		C05271
250	'Octanoyl-CoA (n-C8:0CoA)'	'occoa[c]'	'C29H46N7O17P3S'	-4		C01944
251	'trans-Oct-2-enoyl-CoA'	'oc2coa[c]'	'C29H44N7O17P3S'	-4		C05276
252	'trans-Dec-2-enoyl-CoA'	'dc2coa[c]'	'C31H48N7O17P3S'	-4		C05275
253	'Decanoyl-CoA (n-C10:0CoA)'	'dcacoa[c]'	'C31H50N7O17P3S'	-4		C05274
254	'Dodecanoyl-CoA (n-C12:0CoA)'	'ddcacoa[c]'	'C33H54N7O17P3S'	-4	6244-92-4	C01832
255	'trans-Dodec-2-enoyl-CoA'	'dd2coa[c]'	'C33H52N7O17P3S'	-4		C03221
256	'Tetradecanoyl-CoA (n-C14:0CoA)'	'tdcoa[c]'	'C35H58N7O17P3S'	-4		C02593
257	'trans-Tetradec-2-enoyl-CoA'	'td2coa[c]'	'C35H56N7O17P3S'	-4		C05273
258	'Palmitoyl-CoA (n-C16:0CoA)'	'pmtcoa[c]'	'C37H62N7O17P3S'	-4		C00154
259	'trans-Hexadec-2-enoyl-CoA'	'hdd2coa[c]'	'C37H60N7O17P3S'	-4		C05272
260	'Stearoyl-CoA (n-C18:0CoA)'	'stcoa[c]'	'C39H66N7O17P3S'	-4	362-66-3	C00412
261	'trans-Octadec-2-enoyl-CoA'	'od2coa[c]'	'C39H64N7O17P3S'	-4
262	'Acetyl-ACP'	'acACP[c]'	'C13H23N2O8PRS'	-1
263	'N2-Acetyl-L-ornithine'	'acorn[c]'	'C7H14N2O3'	0		C00437
264	'Ornithine'	'orn[c]'	'C5H13N2O2'	1	70-26-8	C01602
265	'4-Amino-4-deoxy-L-arabinose modified core oligosaccharide lipid A'	'acolipa[p]'	'C181H314N3O103P4'	-9
266	'4-Amino-4-deoxy-L-arabinose modified core oligosaccharide lipid A'	'acolipa[e]'	'C181H314N3O103P4'	-9
267	'trans-Aconitate'	'acon-T[c]'	'C6H3O6'	-3	4023-65-8	C02341
268	'S-Adenosyl-L-methionine'	'amet[c]'	'C15H23N6O5S'	1	29908-03-0	C00019
269	'S-Adenosyl-L-homocysteine'	'ahcys[c]'	'C14H20N6O5S'	0	979-92-0	C00021
270	'E-3-carboxy-2-pentenedioate 6-methyl ester'	'aconm[c]'	'C7H6O6'	-2
271	'Citrate'	'cit[c]'	'C6H5O7'	-3	77-92-9	C00158
272	'cis-Aconitate'	'acon-C[c]'	'C6H3O6'	-3	585-84-2	C00417
273	'Isocitrate'	'icit[c]'	'C6H5O7'	-3	30810-51-6	C00311
274	'N-Acetyl-L-glutamate 5-semialdehyde'	'acg5sa[c]'	'C7H10NO4'	-1		C01250
275	'apoprotein [acyl carrier protein]'	'apoACP[c]'	'RHO'	0
276	'Adenosine 3;5-bisphosphate'	'pap[c]'	'C10H11N5O10P2'	-4	1053-73-2	C00054
277	'O-Acetyl-L-serine'	'acser[p]'	'C5H9NO4'	0	66638-22-0	C00979
278	'O-Acetyl-L-serine'	'acser[e]'	'C5H9NO4'	0	66638-22-0	C00979
279	'O-Acetyl-L-serine'	'acser[c]'	'C5H9NO4'	0	66638-22-0	C00979
280	'Sodium'	'na1[p]'	'Na'	1	7440-23-5	C01330
281	'Acetate'	'ac[p]'	'C2H3O2'	-1	71-50-1	C00033
282	'Sodium'	'na1[c]'	'Na'	1	7440-23-5	C01330
283	'Acetate'	'ac[e]'	'C2H3O2'	-1	71-50-1	C00033
284	'4-amino-4-deoxychorismate'	'4adcho[c]'	'C10H10NO5'	-1		C11355
285	'4-Aminobenzoate'	'4abz[c]'	'C7H6NO2'	-1	150-13-0	C00568
286	'L-Glutamine'	'gln-L[c]'	'C5H10N2O3'	0	56-85-9	C00064
287	'chorismate'	'chor[c]'	'C10H8O6'	-2	55508-12-8	C00251
288	'Adenine'	'ade[p]'	'C5H5N5'	0	73-24-5	C00147
289	'Adenine'	'ade[e]'	'C5H5N5'	0	73-24-5	C00147
290	'GTP'	'gtp[c]'	'C10H12N5O14P3'	-4	86-01-1	C00044
291	'GDP'	'gdp[c]'	'C10H12N5O11P2'	-3	146-91-8	C00035
292	'ITP'	'itp[c]'	'C10H11N4O14P3'	-4	132-06-9	C00081
293	'IDP'	'idp[c]'	'C10H11N4O11P2'	-3	86-04-4	C00104
294	'S-Adenosylmethioninamine'	'ametam[c]'	'C14H24N6O3S'	2		C01137
295	'cAMP'	'camp[c]'	'C10H11N5O6P'	-1		C00575
296	'Adenosine'	'adn[c]'	'C10H13N5O4'	0	58-61-7	C00212
297	'Adenosine'	'adn[e]'	'C10H13N5O4'	0	58-61-7	C00212
298	'Adenosylcobalamin'	'adocbl[c]'	'C72H100CoN18O17P'	0	13870-90-1	C00194
299	'Adenosylcobalamin'	'adocbl[p]'	'C72H100CoN18O17P'	0	13870-90-1	C00194
300	'Adenosylcobalamin'	'adocbl[e]'	'C72H100CoN18O17P'	0	13870-90-1	C00194
301	'ADPribose'	'adprib[c]'	'C15H21N5O14P2'	-2		C00301
302	'alpha-D-Ribose 5-phosphate'	'r5p[c]'	'C5H9O8P'	-2	4300-28-1	C00117
303	'5-Phospho-alpha-D-ribose 1-diphosphate'	'prpp[c]'	'C5H8O14P3'	-5		C00119
304	'3-Phosphoadenylyl sulfate'	'paps[c]'	'C10H11N5O13P2S'	-4	482-67-7	C00053
305	'Adenosine 5-phosphosulfate'	'aps[c]'	'C10H12N5O10PS'	-2		C00224
306	'N6-(1;2-Dicarboxyethyl)-AMP'	'dcamp[c]'	'C14H14N5O11P'	-4		C03794
307	'Fumarate'	'fum[c]'	'C4H2O4'	-2	110-17-8	C00122
308	'5-Amino-1-(5-Phospho-D-ribosyl)imidazole-4-carboxamide'	'aicar[c]'	'C9H13N4O8P'	-2	3031-94-5	C04677
309	'(S)-2-[5-Amino-1-(5-phospho-D-ribosyl)imidazole-4-carboxamido]succinate'	'25aics[c]'	'C13H15N4O12P'	-4		C04823
310	'L-Aspartate'	'asp-L[c]'	'C4H6NO4'	-1	56-84-8	C00049
311	'IMP'	'imp[c]'	'C10H11N4O8P'	-2	131-99-7	C00130
312	'D-Glucosamine 6-phosphate'	'gam6p[c]'	'C6H13NO8P'	-1	3616-42-0	C00352
313	'N-Acetyl-D-glucosamine(anhydrous)N-Acetylmuramic acid'	'anhgm[c]'	'C19H29N2O12'	-1
314	'N-Acetyl-D-glucosamine(anhydrous)N-Acetylmuramyl-tripeptide'	'anhgm3p[c]'	'C34H52N6O19'	-2
315	'N-Acetyl-D-glucosamine(anhydrous)N-Acetylmuramyl-tripeptide'	'anhgm3p[p]'	'C34H52N6O19'	-2
316	'N-Acetyl-D-glucosamine(anhydrous)N-Acetylmuramic acid'	'anhgm[p]'	'C19H29N2O12'	-1
317	'1;6-anhydrous-N-Acetylmuramyl-tripeptide'	'anhm3p[c]'	'C26H39N5O14'	-2
318	'N-Acetyl-D-glucosamine(anhydrous)N-Acetylmuramyl-tetrapeptide'	'anhgm4p[c]'	'C37H57N7O20'	-2
319	'N-Acetyl-D-glucosamine(anhydrous)N-Acetylmuramyl-tetrapeptide'	'anhgm4p[p]'	'C37H57N7O20'	-2
320	'1;6-anhydrous-N-Acetylmuramyl-tetrapeptide'	'anhm4p[c]'	'C29H44N6O15'	-2
321	'1;6-anhydrous-N-Acetylmuramate'	'anhm[c]'	'C11H16NO7'	-1
322	'ADP-D-glycero-D-manno-heptose'	'adphep-DD[c]'	'C17H25N5O16P2'	-2	119-61-9	C06397
323	'ADP-L-glycero-D-manno-heptose'	'adphep-LD[c]'	'C17H25N5O16P2'	-2		C06398
324	'agmatine'	'agm[p]'	'C5H16N4'	2	306-60-5	C00179
325	'agmatine'	'agm[e]'	'C5H16N4'	2	306-60-5	C00179
326	'1-dodecanoyl-sn-glycerol 3-phosphate'	'1ddecg3p[c]'	'C15H29O7P1'	-2		C00681
327	'1;2-didodecanoyl-sn-glycerol 3-phosphate'	'pa120[c]'	'C27H51O8P1'	-2		C00416
328	'1-tetradecanoyl-sn-glycerol 3-phosphate'	'1tdecg3p[c]'	'C17H33O7P1'	-2		C00681
329	'1;2-ditetradecanoyl-sn-glycerol 3-phosphate'	'pa140[c]'	'C31H59O8P1'	-2		C00416
330	'1-tetradec-7-enoyl-sn-glycerol 3-phosphate'	'1tdec7eg3p[c]'	'C17H31O7P1'	-2		C00681
331	'1;2-ditetradec-7-enoyl-sn-glycerol 3-phosphate'	'pa141[c]'	'C31H55O8P1'	-2		C00416
332	'1;2-dihexadecanoyl-sn-glycerol 3-phosphate'	'pa160[c]'	'C35H67O8P1'	-2		C00416
333	'1-hexadecanoyl-sn-glycerol 3-phosphate'	'1hdecg3p[c]'	'C19H37O7P1'	-2		C00681
334	'1-hexadec-9-enoyl-sn-glycerol 3-phosphate'	'1hdec9eg3p[c]'	'C19H35O7P1'	-2
335	'1;2-dihexadec-9-enoyl-sn-glycerol 3-phosphate'	'pa161[c]'	'C35H63O8P1'	-2		C00416
336	'1;2-dioctadecanoyl-sn-glycerol 3-phosphate'	'pa180[c]'	'C39H75O8P1'	-2		C00416
337	'1-octadecanoyl-sn-glycerol 3-phosphate'	'1odecg3p[c]'	'C21H41O7P1'	-2		C00681
338	'1-octadec-11-enoyl-sn-glycerol 3-phosphate'	'1odec11eg3p[c]'	'C21H39O7P1'	-2
339	'1;2-dioctadec-11-enoyl-sn-glycerol 3-phosphate'	'pa181[c]'	'C39H71O8P1'	-2		C00416
340	'S-Ribosyl-L-homocysteine'	'rhcys[c]'	'C9H17NO6S'	0	37558-16-0	C03539
341	'5-Formamido-1-(5-phospho-D-ribosyl)imidazole-4-carboxamide'	'fprica[c]'	'C10H13N4O9P'	-2		C04734
342	'10-Formyltetrahydrofolate'	'10fthf[c]'	'C20H21N7O7'	-2		C00234
343	'5;6;7;8-Tetrahydrofolate'	'thf[c]'	'C19H21N7O6'	-2	135-16-0	C00101
344	'5-amino-1-(5-phospho-D-ribosyl)imidazole'	'air[c]'	'C8H12N3O7P'	-2	25635-88-5	C03373
345	'5-phosphoribosyl-5-carboxyaminoimidazole'	'5caiz[c]'	'C9H11N3O9P'	-3
346	'5-amino-1-(5-phospho-D-ribosyl)imidazole-4-carboxylate'	'5aizc[c]'	'C9H11N3O9P'	-3		C04751
347	'Succinyl-CoA'	'succoa[c]'	'C25H35N7O19P3S'	-5	604-98-8	C00091
348	'2-Oxoglutarate'	'akg[p]'	'C5H4O5'	-2	328-50-7	C00026
349	'2-Oxoglutarate'	'akg[e]'	'C5H4O5'	-2	328-50-7	C00026
350	'D-Alanyl-D-alanine'	'alaala[c]'	'C6H12N2O3'	0	923-16-0	C00993
351	'D-Alanyl-D-alanine'	'alaala[p]'	'C6H12N2O3'	0	923-16-0	C00993
352	'D-Alanine'	'ala-D[c]'	'C3H7NO2'	0	338-69-2	C00133
353	'D-Alanyl-D-alanine'	'alaala[e]'	'C6H12N2O3'	0	923-16-0	C00993
354	'L-Alanine'	'ala-L[c]'	'C3H7NO2'	0	56-41-7	C00041
355	'L-Alanine'	'ala-L[p]'	'C3H7NO2'	0	56-41-7	C00041
356	'Pyridoxal 5-phosphate'	'pydx5p[c]'	'C8H8NO6P'	-2	54-47-7	C00018
357	'Pyridoxamine 5-phosphate'	'pyam5p[c]'	'C8H12N2O5P'	-1	529-96-4	C00647
358	'L-Alanine'	'ala-L[e]'	'C3H7NO2'	0	56-41-7	C00041
359	'tRNA(Ala)'	'trnaala[c]'	'R'	0		C01635
360	'L-Alanyl-tRNA(Ala)'	'alatrna[c]'	'C3H6NOR'	1		C00886
361	'D-Glyceraldehyde'	'glyald[c]'	'C3H6O3'	0	453-17-8	C00577
362	'Glycerol'	'glyc[c]'	'C3H8O3'	0	56-81-5	C00116
363	'Ethanol'	'etoh[c]'	'C2H6O'	0	64-17-5	C00469
364	'D-Allose'	'all-D[p]'	'C6H12O6'	0	2595-97-3	C01487
365	'D-Allose'	'all-D[c]'	'C6H12O6'	0	2595-97-3	C01487
366	'Allulose 6-phosphate'	'allul6p[c]'	'C6H11O9P'	-2
367	'D-Allose 6-phosphate'	'all6p[c]'	'C6H11O9P'	-2	147-94-4	C02962
368	'(-)-Ureidoglycolate'	'urdglyc[c]'	'C3H5N2O4'	-1		C00603
369	'Allantoate'	'alltt[c]'	'C4H7N4O4'	-1	99-16-1	C00499
370	'Ammonium'	'nh4[c]'	'H4N'	1	14798-03-9	C01342
371	'D-Allose'	'all-D[e]'	'C6H12O6'	0	2595-97-3	C01487
372	'Allantoin'	'alltn[c]'	'C4H6N4O3'	0	97-59-6	C01551
373	'Allantoin'	'alltn[p]'	'C4H6N4O3'	0	97-59-6	C01551
374	'Allantoin'	'alltn[e]'	'C4H6N4O3'	0	97-59-6	C01551
375	'applipoprotein'	'alpp[p]'	'X'	0		C01834
376	'phosphatidylethanolamine (dihexadecanoyl; n-C16:0)'	'pe160[p]'	'C37H74N1O8P1'	0		C00350
377	'lipoprotein'	'lpp[p]'	'XC16H30O1'	0		C01834
378	'Phosphatidylglycerol (dihexadecanoyl; n-C16:0)'	'pg160[p]'	'C38H74O10P1'	-1		C00344
379	'Methylglyoxal'	'mthgxl[c]'	'C3H4O2'	0	78-98-8	C00546
380	'Acetol'	'acetol[c]'	'C3H6O2'	0	116-09-6	C05235
381	'D-Altronate'	'altrn[c]'	'C6H11O7'	-1		C00817
382	'2-Dehydro-3-deoxy-D-gluconate'	'2ddglcn[c]'	'C6H9O6'	-1		C00204
383	'Maltotetraose'	'maltttr[c]'	'C24H42O21'	0	34612-38-9	C02052
384	'D-Glucose'	'glc-D[c]'	'C6H12O6'	0	50-99-7	C00031
385	'Maltotriose'	'malttr[c]'	'C18H32O16'	0	1109-28-0	C01835
386	'Maltose'	'malt[c]'	'C12H22O11'	0	69-79-4	C00208
387	'Maltopentaose'	'maltpt[c]'	'C30H52O26'	0
388	'Maltohexaose'	'malthx[c]'	'C36H62O31'	0	34620-77-4	C01936
389	'Maltoheptaose'	'malthp[c]'	'C42H72O36'	0
390	'8-Amino-7-oxononanoate'	'8aonn[c]'	'C9H17NO3'	0		C01092
391	'S-Adenosyl-4-methylthio-2-oxobutanoate'	'amob[c]'	'C15H19N5O6S'	0		C04425
392	'7;8-Diaminononanoate'	'dann[c]'	'C9H21N2O2'	1		C01037
393	'2-Demethylmenaquinol 8'	'2dmmql8[c]'	'C50H72O2'	0
394	'Menaquinol 8'	'mql8[c]'	'C51H74O2'	0		C05819
395	'4-Amino-2-methyl-5-phosphomethylpyrimidine'	'4ampm[c]'	'C6H8N3O4P'	-2		C04556
396	'Formate'	'for[c]'	'CH1O2'	-1	64-18-6	C00058
397	'L-Cysteine'	'cys-L[c]'	'C3H7NO2S'	0	52-90-4	C00097
398	'Cys-Gly'	'cgly[c]'	'C5H10N2O3S'	0	19246-18-5	C01419
399	'Glycine'	'gly[c]'	'C2H5NO2'	0	56-40-6	C00037
400	'L-Proline'	'pro-L[c]'	'C5H9NO2'	0	147-85-3	C00148
401	'L-Prolinylglycine'	'progly[c]'	'C7H12N2O3'	0
402	'AMP'	'amp[e]'	'C10H12N5O7P'	-2	61-19-8	C00020
403	'AMP'	'amp[p]'	'C10H12N5O7P'	-2	61-19-8	C00020
404	'N-Acetyl-D-glucosamine(anhydrous)N-Acetylmuramic acid'	'anhgm[e]'	'C19H29N2O12'	-1
405	'N-acetylmuramate 6-phosphate'	'acmum6p[c]'	'C11H17NO11P'	-3
406	'Anthranilate'	'anth[c]'	'C7H6NO2'	-1	118-92-3	C00108
407	'N-(5-Phospho-D-ribosyl)anthranilate'	'pran[c]'	'C12H13NO9P'	-3		C04302
408	'Pimeloyl-CoA'	'pmcoa[c]'	'C28H41N7O19P3S'	-5		C01063
409	'P1;P4-Bis(5-adenosyl) tetraphosphate'	'ap4a[c]'	'C20H24N10O19P4'	-4		C01260
410	'P1;P5-Bis(5-adenosyl) pentaphosphate'	'ap5a[c]'	'C20H24N10O22P5'	-5	4637-56-3	C04058
411	'5-Amino-6-(5-phosphoribosylamino)uracil'	'5apru[c]'	'C9H13N4O9P'	-2		C01268
412	'5-Amino-6-(5-phosphoribitylamino)uracil'	'5aprbu[c]'	'C9H15N4O9P'	-2		C04454
413	'L-Ribulose'	'rbl-L[c]'	'C5H10O5'	0		C00508
414	'L-Arabinose'	'arab-L[c]'	'C5H10O5'	0	147-81-9	C00259
415	'L-Arabinose'	'arab-L[p]'	'C5H10O5'	0	147-81-9	C00259
416	'L-Arabinose'	'arab-L[e]'	'C5H10O5'	0	147-81-9	C00259
417	'L-arginine'	'arg-L[p]'	'C6H15N4O2'	1	74-79-3	C00062
418	'L-arginine'	'arg-L[c]'	'C6H15N4O2'	1	74-79-3	C00062
419	'agmatine'	'agm[c]'	'C5H16N4'	2	306-60-5	C00179
420	'CO2'	'co2[p]'	'CO2'	0	124-38-9	C00011
421	'Ornithine'	'orn[p]'	'C5H13N2O2'	1	70-26-8	C01602
422	'N(omega)-(L-Arginino)succinate'	'argsuc[c]'	'C10H17N4O6'	-1		C03406
423	'L-Citrulline'	'citr-L[c]'	'C6H13N3O3'	0	372-75-8	C00327
424	'L-arginine'	'arg-L[e]'	'C6H15N4O2'	1	74-79-3	C00062
425	'tRNA(Arg)'	'trnaarg[c]'	'R'	0		C01636
426	'L-Arginyl-tRNA(Arg)'	'argtrna[c]'	'C6H14N4OR'	2		C02163
427	'L-Aspartate 4-semialdehyde'	'aspsa[c]'	'C4H7NO3'	0		C00441
428	'4-Phospho-L-aspartate'	'4pasp[c]'	'C4H6NO7P'	-2		C03082
429	'L-ascorbate-6-phosphate'	'ascb6p[c]'	'C6H7O9P'	-2
430	'L-Ascorbate'	'ascb-L[p]'	'C6H8O6'	0	50-81-7	C00072
431	'L-Ascorbate'	'ascb-L[e]'	'C6H8O6'	0	50-81-7	C00072
432	'L-Asparagine'	'asn-L[p]'	'C4H8N2O3'	0	70-47-3	C00152
433	'Ammonium'	'nh4[p]'	'H4N'	1	14798-03-9	C01342
434	'L-Aspartate'	'asp-L[p]'	'C4H6NO4'	-1	56-84-8	C00049
435	'L-Asparagine'	'asn-L[c]'	'C4H8N2O3'	0	70-47-3	C00152
436	'L-Asparagine'	'asn-L[e]'	'C4H8N2O3'	0	70-47-3	C00152
437	'L-Asparaginyl-tRNA(Asn)'	'asntrna[c]'	'C14H24N2O12PR2'	1		C03402
438	'tRNA(Asn)'	'trnaasn[c]'	'C10H17O10PR2'	0		C01637
439	'arsenite'	'aso3[c]'	'AsO3'	-3		C06697
440	'arsenite'	'aso3[p]'	'AsO3'	-3		C06697
441	'arsenite'	'aso3[e]'	'AsO3'	-3		C06697
442	'beta-Alanine'	'ala-B[c]'	'C3H7NO2'	0	107-95-9	C00099
443	'Carbamoyl phosphate'	'cbp[c]'	'CH2NO5P'	-2		C00169
444	'N-Carbamoyl-L-aspartate'	'cbasp[c]'	'C5H6N2O5'	-2		C00438
445	'Iminoaspartate'	'iasp[c]'	'C4H3NO4'	-2		C05840
446	'Ubiquinol-8'	'q8h2[c]'	'C49H76O4'	0		C00390
447	'Ubiquinone-8'	'q8[c]'	'C49H74O4'	0	1339-63-5	C00399
448	'Menaquinone 8'	'mqn8[c]'	'C51H72O2'	0	84-81-1	C00828
449	'Succinate'	'succ[c]'	'C4H4O4'	-2	110-15-6	C00042
450	'O2'	'o2[c]'	'O2'	0	7782-44-7	C00007
451	'Hydrogen peroxide'	'h2o2[c]'	'H2O2'	0	7722-84-1	C00027
452	'Oxaloacetate'	'oaa[c]'	'C4H2O5'	-2	328-42-7	C00036
453	'L-Aspartate'	'asp-L[e]'	'C4H6NO4'	-1	56-84-8	C00049
454	''	'trnaasp[c]'	'R'	0
455	''	'asptrna[c]'	'C4H5NO3R'	0
456	'(reduced) Glutathione'	'gthrd[c]'	'C10H16N3O6S'	-1	70-18-8	C00051
457	'Oxidized glutathione'	'gthox[c]'	'C20H30N6O12S2'	-2		C00127
458	''	'aso4[c]'	'AsO4'	-3
459	'N2-Succinyl-L-arginine'	'sucarg[c]'	'C10H17N4O5'	-1	1758-80-1	C03296
460	'1-(5-Phosphoribosyl)-ATP'	'prbatp[c]'	'C15H19N5O20P4'	-6		C02739
461	'beta-Alanine'	'ala-B[p]'	'C3H7NO2'	0	107-95-9	C00099
462	'beta-Alanine'	'ala-B[e]'	'C3H7NO2'	0	107-95-9	C00099
463	'Glycine betaine'	'glyb[c]'	'C5H11NO2'	0	107-43-7	C00719
464	'Betaine aldehyde'	'betald[c]'	'C5H12NO'	1		C00576
465	'Biotin'	'btn[c]'	'C10H15N2O3S'	-1	58-85-5	C00120
466	'd-biotin d-sulfoxide'	'btnso[c]'	'C10H15N2O4S'	-1
467	'L-Methionine'	'met-L[c]'	'C5H11NO2S'	0	63-68-3	C00073
468	'Dethiobiotin'	'dtbt[c]'	'C10H17N2O3'	-1		C01909
469	'Sulfur'	's[c]'	'S'	0	7704-34-9	C00087
470	'butanesulfonate'	'butso3[c]'	'C4H9O3S'	-1
471	'butanesulfonate'	'butso3[p]'	'C4H9O3S'	-1
472	'butanesulfonate'	'butso3[e]'	'C4H9O3S'	-1
473	'Butyrate (n-C4:0)'	'but[c]'	'C4H7O2'	-1	107-92-6	C00246
474	'Butyrate (n-C4:0)'	'but[p]'	'C4H7O2'	-1	107-92-6	C00246
475	'Butyrate (n-C4:0)'	'but[e]'	'C4H7O2'	-1	107-92-6	C00246
476	'Calcium'	'ca2[p]'	'Ca'	2	7440-70-2	C00076
477	'Calcium'	'ca2[c]'	'Ca'	2	7440-70-2	C00076
478	'Calcium'	'ca2[e]'	'Ca'	2	7440-70-2	C00076
479	'Inorganic triphosphate'	'pppi[c]'	'HO10P3'	-4		C03279
480	'Adenosyl cobinamide'	'adocbi[c]'	'C58H84CoN16O11'	1		C06508
481	'Cobinamide'	'cbi[c]'	'C48H72CoN11O8'	0	1867-62-5	C05774
482	'Cobinamide'	'cbi[p]'	'C48H72CoN11O8'	0	1867-62-5	C05774
483	'Cobinamide'	'cbi[e]'	'C48H72CoN11O8'	0	1867-62-5	C05774
484	'Cob(I)alamin'	'cbl1[c]'	'C62H88CoN13O14P'	-1	18534-66-2	C00853
485	'Cob(I)alamin'	'cbl1[p]'	'C62H88CoN13O14P'	-1	18534-66-2	C00853
486	'Cob(I)alamin'	'cbl1[e]'	'C62H88CoN13O14P'	-1	18534-66-2	C00853
487	'Cadmium'	'cd2[c]'	'Cd'	2		C01413
488	'Cadmium'	'cd2[p]'	'Cd'	2		C01413
489	'Cadmium'	'cd2[e]'	'Cd'	2		C01413
490	'CMP'	'cmp[c]'	'C9H12N3O8P'	-2		C00055
491	'CDP-1;2-didodecanoylglycerol'	'cdpdddecg[c]'	'C36H63N3O15P2'	-2		C00269
492	'CDP-1;2-ditetradecanoylglycerol'	'cdpdtdecg[c]'	'C40H71N3O15P2'	-2		C00269
493	'CDP-1;2-ditetradec-7-enoylglycerol'	'cdpdtdec7eg[c]'	'C40H67N3O15P2'	-2		C00269
494	'CDP-1;2-dihexadecanoylglycerol'	'cdpdhdecg[c]'	'C44H79N3O15P2'	-2		C00269
495	'CDP-1;2-dihexadec-9-enoylglycerol'	'cdpdhdec9eg[c]'	'C44H75N3O15P2'	-2		C00269
496	'CDP-1;2-dioctadecanoylglycerol'	'cdpdodecg[c]'	'C48H87N3O15P2'	-2		C00269
497	'CDP-1;2-dioctadec-11-enoylglycerol'	'cdpdodec11eg[c]'	'C48H83N3O15P2'	-2		C00269
498	'4-(cytidine 5-diphospho)-2-C-methyl-D-erythritol'	'4c2me[c]'	'C14H23N3O14P2'	-2		C11435
499	'2-phospho-4-(cytidine 5-diphospho)-2-C-methyl-D-erythritol'	'2p4c2me[c]'	'C14H22N3O17P3'	-4
500	'cyclopropane phosphatidylethanolamine (dihexadec-9;10-cyclo-anoyl; n-C16:0 cyclo)'	'cpe160[c]'	'C39H74N1O8P1'	0
501	'cyclopropane phosphatidylglycerol (dihexadec-9;10-cyclo-anoyl; n-C16:0 cyclo)'	'cpg160[c]'	'C40H74O10P1'	-1
502	'cyclopropane phosphatidylethanolamine (dioctadec-11;12-cyclo-anoyl; n-C18:0 cyclo)'	'cpe180[c]'	'C43H82N1O8P1'	0
503	'cyclopropane phosphatidylglycerol (dioctadec-11;12-cyclo-anoyl; n-C18:0 cyclo)'	'cpg180[c]'	'C44H82O10P1'	-1
504	'Cys-Gly'	'cgly[p]'	'C5H10N2O3S'	0	19246-18-5	C01419
505	'Cys-Gly'	'cgly[e]'	'C5H10N2O3S'	0	19246-18-5	C01419
506	'Choline'	'chol[p]'	'C5H14NO'	1	123-41-1	C00114
507	'Choline'	'chol[c]'	'C5H14NO'	1	123-41-1	C00114
508	'Choline'	'chol[e]'	'C5H14NO'	1	123-41-1	C00114
509	'Prephenate'	'pphn[c]'	'C10H8O6'	-2	126-49-8	C00254
510	'5-O-(1-Carboxyvinyl)-3-phosphoshikimate'	'3psme[c]'	'C10H9O10P'	-4		C01269
511	'4-Hydroxybenzoate'	'4hbz[c]'	'C7H5O3'	-1	99-96-7	C00156
512	'Succinate'	'succ[p]'	'C4H4O4'	-2	110-15-6	C00042
513	'Citrate'	'cit[p]'	'C6H5O7'	-3	77-92-9	C00158
514	'Citrate'	'cit[e]'	'C6H5O7'	-3	77-92-9	C00158
515	'Phosphatidylglycerol (didodecanoyl; n-C12:0)'	'pg120[p]'	'C30H58O10P1'	-1		C00344
516	'cardiolipin (tetradodecanoyl; n-C12:0)'	'clpn120[p]'	'C57H108O17P2'	-2		C05980
517	'Glycerol'	'glyc[p]'	'C3H8O3'	0	56-81-5	C00116
518	'cardiolipin (tetratetradecanoyl; n-C14:0)'	'clpn140[p]'	'C65H124O17P2'	-2		C05980
519	'Phosphatidylglycerol (ditetradecanoyl; n-C14:0)'	'pg140[p]'	'C34H66O10P1'	-1		C00344
520	'cardiolipin (tetratetradec-7-enoyl; n-C14:1)'	'clpn141[p]'	'C65H116O17P2'	-2		C05980
521	'Phosphatidylglycerol (ditetradec-7-enoyl; n-C14:1)'	'pg141[p]'	'C34H62O10P1'	-1		C00344
522	'cardiolipin (tetrahexadecanoyl; n-C16:0)'	'clpn160[p]'	'C73H140O17P2'	-2		C05980
523	'Phosphatidylglycerol (dihexadec-9-enoyl; n-C16:1)'	'pg161[p]'	'C38H70O10P1'	-1		C00344
524	'cardiolipin (tetrahexadec-9-enoyl; n-C16:1)'	'clpn161[p]'	'C73H132O17P2'	-2		C05980
525	'Phosphatidylglycerol (dioctadecanoyl; n-C18:0)'	'pg180[p]'	'C42H82O10P1'	-1		C00344
526	'cardiolipin (tetraoctadecanoyl; n-C18:0)'	'clpn180[p]'	'C81H156O17P2'	-2		C05980
527	'Phosphatidylglycerol (dioctadec-11-enoyl; n-C18:1)'	'pg181[p]'	'C42H78O10P1'	-1		C00344
528	'cardiolipin (tetraoctadec-11-enoyl; n-C18:1)'	'clpn181[p]'	'C81H148O17P2'	-2		C05980
529	'Chloride'	'cl[p]'	'Cl'	-1		C00115
530	'Chloride'	'cl[c]'	'Cl'	-1		C00115
531	'Chloride'	'cl[e]'	'Cl'	-1		C00115
532	'CMP'	'cmp[e]'	'C9H12N3O8P'	-2		C00055
533	'CMP'	'cmp[p]'	'C9H12N3O8P'	-2		C00055
534	'CO2'	'co2[e]'	'CO2'	0	124-38-9	C00011
535	'Co2+'	'cobalt2[c]'	'Co'	2	7440-48-4	C00175
536	'Co2+'	'cobalt2[p]'	'Co'	2	7440-48-4	C00175
537	'Co2+'	'cobalt2[e]'	'Co'	2	7440-48-4	C00175
538	'core oligosaccharide lipid A'	'colipa[c]'	'C176H303N2O100P4'	-11
539	'core oligosaccharide lipid A'	'colipa[p]'	'C176H303N2O100P4'	-11
540	'core oligosaccharide lipid A'	'colipa[e]'	'C176H303N2O100P4'	-11
541	'coprogen'	'cpgn[c]'	'C35H52N6O13Fe'	-1
542	'coprogen'	'cpgn[p]'	'C35H52N6O13Fe'	-1
543	'coprogen'	'cpgn[e]'	'C35H52N6O13Fe'	-1
544	'Protoporphyrinogen IX'	'pppg9[c]'	'C34H38N4O4'	-2		C01079
545	'Coproporphyrinogen III'	'cpppg3[c]'	'C36H40N4O8'	-4	2624-63-7	C03263
546	'L-Carnitine'	'crn[c]'	'C7H15NO3'	0	541-15-1	C00318
547	'L-Carnitine'	'crn[p]'	'C7H15NO3'	0	541-15-1	C00318
548	'D-Carnitine'	'crn-D[p]'	'C7H15NO3'	0		C00487
549	'D-Carnitine'	'crn-D[c]'	'C7H15NO3'	0		C00487
550	'L-Carnitine'	'crn[e]'	'C7H15NO3'	0	541-15-1	C00318
551	'Uracil'	'ura[c]'	'C4H4N2O2'	0	66-22-8	C00106
552	'Cytosine'	'csn[c]'	'C4H5N3O'	0	71-30-7	C00380
553	'Cytosine'	'csn[p]'	'C4H5N3O'	0	71-30-7	C00380
554	'Cytosine'	'csn[e]'	'C4H5N3O'	0	71-30-7	C00380
555	'crotonobetaine'	'ctbt[p]'	'C7H13NO2'	0	6666-46-2	C04114
556	'crotonobetaine'	'ctbt[c]'	'C7H13NO2'	0	6666-46-2	C04114
557	'CTP'	'ctp[c]'	'C9H12N3O14P3'	-4	65-47-4	C00063
558	'UTP'	'utp[c]'	'C9H11N2O15P3'	-4	63-39-8	C00075
559	'Cu+'	'cu[c]'	'Cu'	1
560	'Cu+'	'cu[p]'	'Cu'	1
561	'Cu2+'	'cu2[p]'	'Cu'	2		C00070
562	'Cu2+'	'cu2[c]'	'Cu'	2		C00070
563	'Cu2+'	'cu2[e]'	'Cu'	2		C00070
564	'Cu+'	'cu[e]'	'Cu'	1
565	'Thiosulfate'	'tsul[c]'	'O3S2'	-2		C00320
566	'Thiocyanate'	'tcynt[c]'	'CNS'	-1	463-56-9	C01755
567	'Sulfite'	'so3[c]'	'O3S'	-2	7782-99-2	C00094
568	'Hydrogen cyanide'	'cyan[c]'	'CHN'	0	57-12-5	C01326
569	'Hydrogen cyanide'	'cyan[e]'	'CHN'	0	57-12-5	C01326
570	'Hydrogen cyanide'	'cyan[p]'	'CHN'	0	57-12-5	C01326
571	'Cyanate'	'cynt[c]'	'CNO'	-1	420-05-3	C01417
572	'Cyanate'	'cynt[p]'	'CNO'	-1	420-05-3	C01417
573	'Cyanate'	'cynt[e]'	'CNO'	-1	420-05-3	C01417
574	'L-Cysteine'	'cys-L[p]'	'C3H7NO2S'	0	52-90-4	C00097
575	'D-Cysteine'	'cys-D[c]'	'C3H7NO2S'	0	921-01-7	C00793
576	'D-Cysteine'	'cys-D[p]'	'C3H7NO2S'	0	921-01-7	C00793
577	'Hydrogen sulfide'	'h2s[c]'	'H2S'	0	7783-06-04	C00283
578	'D-Cysteine'	'cys-D[e]'	'C3H7NO2S'	0	921-01-7	C00793
579	'3-Sulfino-L-alanine'	'3sala[c]'	'C3H5NO4S'	-2	1115-65-7	C00606
580	'sulfur dioxide'	'so2[c]'	'O2S'	0		C09306
581	'L-Cysteine'	'cys-L[e]'	'C3H7NO2S'	0	52-90-4	C00097
582	'L-Cysteinyl-tRNA(Cys)'	'cystrna[c]'	'C3H6NOSR'	1		C03125
583	'tRNA(Cys)'	'trnacys[c]'	'R'	0		C01639
584	'Uridine'	'uri[c]'	'C9H12N2O6'	0	58-96-8	C00299
585	'Cytidine'	'cytd[c]'	'C9H13N3O5'	0	65-46-3	C00475
586	'Cytidine'	'cytd[e]'	'C9H13N3O5'	0	65-46-3	C00475
587	'CDP'	'cdp[c]'	'C9H12N3O11P2'	-3	63-38-7	C00112
588	'dAMP'	'damp[c]'	'C10H12N5O6P'	-2	653-63-4	C00360
589	'dADP'	'dadp[c]'	'C10H12N5O9P2'	-3		C00206
590	'Deoxyadenosine'	'dad-2[p]'	'C10H13N5O3'	0	958-09-8	C00559
591	'Deoxyadenosine'	'dad-2[c]'	'C10H13N5O3'	0	958-09-8	C00559
592	'Deoxyadenosine'	'dad-2[e]'	'C10H13N5O3'	0	958-09-8	C00559
593	'1;2-Diacyl-sn-glycerol (didodecanoyl; n-C12:0)'	'12dgr120[c]'	'C27H52O5'	0		C00641
594	'1;2-Diacyl-sn-glycerol (ditetradecanoyl; n-C14:0)'	'12dgr140[c]'	'C31H60O5'	0		C00641
595	'1;2-Diacyl-sn-glycerol (ditetradec-7-enoyl; n-C14:1)'	'12dgr141[c]'	'C31H56O5'	0		C00641
596	'1;2-Diacyl-sn-glycerol (dihexadecanoyl; n-C16:0)'	'12dgr160[c]'	'C35H68O5'	0		C00641
597	'1;2-Diacyl-sn-glycerol (dihexadec-9-enoyl; n-C16:1)'	'12dgr161[c]'	'C35H64O5'	0		C00641
598	'1;2-Diacyl-sn-glycerol (dioctadecanoyl; n-C18:0)'	'12dgr180[c]'	'C39H76O5'	0		C00641
599	'1;2-Diacyl-sn-glycerol (dioctadec-11-enoyl; n-C18:1)'	'12dgr181[c]'	'C39H72O5'	0		C00641
600	'D-Alanine'	'ala-D[p]'	'C3H7NO2'	0	338-69-2	C00133
601	'D-Alanine'	'ala-D[e]'	'C3H7NO2'	0	338-69-2	C00133
602	'dAMP'	'damp[e]'	'C10H12N5O6P'	-2	653-63-4	C00360
603	'dAMP'	'damp[p]'	'C10H12N5O6P'	-2	653-63-4	C00360
604	'meso-2;6-Diaminoheptanedioate'	'26dap-M[c]'	'C7H14N2O4'	0		C00680
605	'L-Lysine'	'lys-L[c]'	'C6H15N2O2'	1	56-87-1	C00047
606	'LL-2;6-Diaminoheptanedioate'	'26dap-LL[c]'	'C7H14N2O4'	0	583-93-7	C00666
607	'1;5-Diaminopentane'	'15dap[e]'	'C5H16N2'	2	462-94-2	C01672
608	'1;5-Diaminopentane'	'15dap[p]'	'C5H16N2'	2	462-94-2	C01672
609	'3;4-dihydroxy-2-butanone 4-phosphate'	'db4p[c]'	'C4H7O6P'	-2		C15556
610	'D-ribulose 5-phosphate'	'ru5p-D[c]'	'C5H9O8P'	-2	4151-19-3	C00199
611	'Decanoate (n-C10:0)'	'dca[e]'	'C10H19O2'	-1	334-48-5	C01571
612	'Decanoate (n-C10:0)'	'dca[p]'	'C10H19O2'	-1	334-48-5	C01571
613	'dCMP'	'dcmp[p]'	'C9H12N3O7P'	-2	1032-65-1	C00239
614	'dCMP'	'dcmp[e]'	'C9H12N3O7P'	-2	1032-65-1	C00239
615	'dCTP'	'dctp[c]'	'C9H12N3O13P3'	-4	2056-98-6	C00458
616	'dUTP'	'dutp[c]'	'C9H11N2O14P3'	-4		C00460
617	'Deoxycytidine'	'dcyt[c]'	'C9H13N3O4'	0	951-77-9	C00881
618	'Deoxyuridine'	'duri[c]'	'C9H12N2O5'	0	951-78-0	C00526
619	'Deoxycytidine'	'dcyt[p]'	'C9H13N3O4'	0	951-77-9	C00881
620	'Deoxycytidine'	'dcyt[e]'	'C9H13N3O4'	0	951-77-9	C00881
621	'Dodecanoate (n-C12:0)'	'ddca[p]'	'C12H23O2'	-1	143-07-7	C02679
622	'Dodecanoate (n-C12:0)'	'ddca[e]'	'C12H23O2'	-1	143-07-7	C02679
623	'2-Dehydro-3-deoxy-D-gluconate'	'2ddglcn[p]'	'C6H9O6'	-1		C00204
624	'2-Dehydro-3-deoxy-D-gluconate'	'2ddglcn[e]'	'C6H9O6'	-1		C00204
625	'2-Dehydro-3-deoxy-D-gluconate 6-phosphate'	'2ddg6p[c]'	'C6H8O9P'	-3		C04442
626	'D-Erythrose 4-phosphate'	'e4p[c]'	'C4H7O7P'	-2	585-18-2	C00279
627	'2-Dehydro-3-deoxy-D-arabino-heptonate 7-phosphate'	'2dda7p[c]'	'C7H10O10P'	-3		C04691
628	'dGMP'	'dgmp[c]'	'C10H12N5O7P'	-2	902-04-5	C00362
629	'dGDP'	'dgdp[c]'	'C10H12N5O10P2'	-3		C00361
630	'dGMP'	'dgmp[e]'	'C10H12N5O7P'	-2	902-04-5	C00362
631	'dGMP'	'dgmp[p]'	'C10H12N5O7P'	-2	902-04-5	C00362
632	'Deoxyguanosine'	'dgsn[p]'	'C10H13N5O4'	0	961-07-9	C00330
633	'Deoxyguanosine'	'dgsn[c]'	'C10H13N5O4'	0	961-07-9	C00330
634	'Deoxyguanosine'	'dgsn[e]'	'C10H13N5O4'	0	961-07-9	C00330
635	'(R)-2;3-Dihydroxy-3-methylbutanoate'	'23dhmb[c]'	'C5H9O4'	-1		C04272
636	'3-Methyl-2-oxobutanoate'	'3mob[c]'	'C5H7O3'	-1		C00141
637	'(R)-2;3-Dihydroxy-3-methylpentanoate'	'23dhmp[c]'	'C6H11O4'	-1		C06007
638	'(S)-3-Methyl-2-oxopentanoate'	'3mop[c]'	'C6H9O3'	-1		C00671
639	'Dihydroxyacetone'	'dha[e]'	'C3H6O3'	0	96-26-4	C00184
640	'Dihydroxyacetone'	'dha[p]'	'C3H6O3'	0	96-26-4	C00184
641	'Dihydroxyacetone'	'dha[c]'	'C3H6O3'	0	96-26-4	C00184
642	'2;3-Dihydrodipicolinate'	'23dhdp[c]'	'C7H5NO4'	-2		C03340
643	'2;3;4;5-Tetrahydrodipicolinate'	'thdp[c]'	'C7H7NO4'	-2		C03972
644	'7;8-Dihydrofolate'	'dhf[c]'	'C19H19N7O6'	-2	4033-27-6	C00415
645	'Dihydropteroate'	'dhpt[c]'	'C14H13N6O3'	-1		C00921
646	'1;4-Dihydroxy-2-naphthoate'	'dhna[c]'	'C11H7O4'	-1		C03657
647	'all-trans-Octaprenyl diphosphate'	'octdp[c]'	'C40H65O7P2'	-3		C04146
648	'6-hydroxymethyl dihydropterin'	'6hmhpt[c]'	'C7H9N5O2'	0
649	'Glycolaldehyde'	'gcald[c]'	'C2H4O2'	0		C00266
650	'Dihydroneopterin'	'dhnpt[c]'	'C9H13N5O4'	0		C04874
651	'Orotate'	'orot[c]'	'C5H3N2O4'	-1	65-86-1	C00295
652	'(S)-Dihydroorotate'	'dhor-S[c]'	'C5H5N2O4'	-1	5988-19-2	C00337
653	'2;5-Diamino-6-(ribosylamino)-4-(3H)-pyrimidinone 5-phosphate'	'25drapp[c]'	'C9H14N5O8P'	-2
654	'6-hydroxymethyl-dihydropterin pyrophosphate'	'6hmhptpp[c]'	'C7H8N5O8P2'	-3
655	'3-Dehydroquinate'	'3dhq[c]'	'C7H9O6'	-1		C00944
656	'dIMP'	'dimp[e]'	'C10H11N4O7P'	-2		C06196
657	'dIMP'	'dimp[p]'	'C10H11N4O7P'	-2		C06196
658	'Deoxyinosine'	'din[c]'	'C10H12N4O4'	0	890-38-0	C05512
659	'Deoxyinosine'	'din[p]'	'C10H12N4O4'	0	890-38-0	C05512
660	'Deoxyinosine'	'din[e]'	'C10H12N4O4'	0	890-38-0	C05512
661	'2;5-diketo-D-gluconate'	'25dkglcn[c]'	'C6H7O7'	-1		C02780
662	'D-Lactate'	'lac-D[p]'	'C3H5O3'	-1	10326-41-7	C00256
663	'D-Lactate'	'lac-D[c]'	'C3H5O3'	-1	10326-41-7	C00256
664	'D-Lactate'	'lac-D[e]'	'C3H5O3'	-1	10326-41-7	C00256
665	'Isopentenyl diphosphate'	'ipdp[c]'	'C5H9O7P2'	-3		C00129
666	'Dimethylallyl diphosphate'	'dmpp[c]'	'C5H9O7P2'	-3	358-71-4	C00235
667	'Geranyl diphosphate'	'grdp[c]'	'C10H17O7P2'	-3		C00341
668	'1-hydroxy-2-methyl-2-(E)-butenyl 4-diphosphate'	'h2mb4p[c]'	'C5H9O8P2'	-3		C11811
669	'2-Octaprenyl-3-methyl-5-hydroxy-6-methoxy-1;4-benzoquinol'	'2omhmbl[c]'	'C48H74O4'	0
670	'Dimethyl sulfoxide'	'dmso[c]'	'C2H6OS'	0		C11143
671	'Dimethyl sulfide'	'dms[c]'	'C2H6S'	0	75-18-3	C00580
672	'Dimethyl sulfide'	'dms[p]'	'C2H6S'	0	75-18-3	C00580
673	'Dimethyl sulfoxide'	'dmso[p]'	'C2H6OS'	0		C11143
674	'2-Demethylmenaquinone 8'	'2dmmq8[c]'	'C50H70O2'	0		C05818
675	'Dimethyl sulfoxide'	'dmso[e]'	'C2H6OS'	0		C11143
676	'Dimethyl sulfide'	'dms[e]'	'C2H6S'	0	75-18-3	C00580
677	'Dihydroneopterin monophosphate'	'dhpmp[c]'	'C9H12N5O7P'	-2		C05925
678	'2-Amino-4-hydroxy-6-(erythro-1;2;3-trihydroxypropyl)dihydropteridine triphosphate'	'ahdt[c]'	'C9H12N5O13P3'	-4		C04895
679	'Dopamine'	'dopa[e]'	'C8H12NO2'	1	51-61-6	C03758
680	'Dopamine'	'dopa[p]'	'C8H12NO2'	1	51-61-6	C03758
681	'Dephospho-CoA'	'dpcoa[c]'	'C21H33N7O13P2S'	-2		C00882
682	'(R)-Pantoate'	'pant-R[c]'	'C6H11O4'	-1	470-29-1	C00522
683	'2-Dehydropantoate'	'2dhp[c]'	'C6H9O4'	-1		C00966
684	'2-Deoxy-D-ribose 5-phosphate'	'2dr5p[c]'	'C5H9O7P'	-2	102916-66-5	C00673
685	'glyceraldehyde 3-phosphate'	'g3p[c]'	'C3H5O6P'	-2	142-10-9	C00661
686	'periplasmic protein disulfide isomerase I (oxidized)'	'dsbaox[p]'	'X'	0
687	'periplasmic protein disulfide isomerase I (reduced)'	'dsbard[p]'	'XH2'	0
688	'Oxidized glutathione'	'gthox[p]'	'C20H30N6O12S2'	-2		C00127
689	'(reduced) Glutathione'	'gthrd[p]'	'C10H16N3O6S'	-1	70-18-8	C00051
690	'protein disulfide isomerase II (oxidized)'	'dsbcox[p]'	'X'	0
691	'protein disulfide isomerase II (reduced)'	'dsbcrd[p]'	'XH2'	0
692	'Reduced thioredoxin'	'trdrd[c]'	'XH2'	0		C00342
693	'fused thiol:disulfide interchange protein (oxidized)'	'dsbdox[c]'	'X'	0
694	'Oxidized thioredoxin'	'trdox[c]'	'X'	0		C00343
695	'fused thiol:disulfide interchange protein (reduced)'	'dsbdrd[c]'	'XH2'	0
696	'D-Serine'	'ser-D[c]'	'C3H7NO3'	0	312-84-5	C00740
697	'D-Serine'	'ser-D[p]'	'C3H7NO3'	0	312-84-5	C00740
698	'D-Serine'	'ser-D[e]'	'C3H7NO3'	0	312-84-5	C00740
699	'dTMP'	'dtmp[c]'	'C10H13N2O8P'	-2	365-07-1	C00364
700	'dTMP'	'dtmp[p]'	'C10H13N2O8P'	-2	365-07-1	C00364
701	'dTMP'	'dtmp[e]'	'C10H13N2O8P'	-2	365-07-1	C00364
702	'dUMP'	'dump[e]'	'C9H11N2O8P'	-2	964-26-1	C00365
703	'dUMP'	'dump[p]'	'C9H11N2O8P'	-2	964-26-1	C00365
704	'dUMP'	'dump[c]'	'C9H11N2O8P'	-2	964-26-1	C00365
705	'2-Deoxy-D-ribose 1-phosphate'	'2dr1p[c]'	'C5H9O7P'	-2		C00672
706	'Deoxyuridine'	'duri[p]'	'C9H12N2O5'	0	951-78-0	C00526
707	'Deoxyuridine'	'duri[e]'	'C9H12N2O5'	0	951-78-0	C00526
708	'2-C-methyl-D-erythritol 4-phosphate'	'2me4p[c]'	'C5H11O7P'	-2		C11434
709	'1-deoxy-D-xylulose 5-phosphate'	'dxyl5p[c]'	'C5H9O7P'	-2		C11437
710	'1-deoxy-D-xylulose'	'dxyl[c]'	'C5H10O4'	0		C06257
711	'4-Phospho-D-erythronate'	'4per[c]'	'C4H6O8P'	-3		C03393
712	'(enterobacterial common antigen)x2 undecaprenyl-diphosphate'	'eca2und[p]'	'C103H162N6O37P2'	-4
713	'Undecaprenyl diphosphate'	'udcpdp[p]'	'C55H89O7P2'	-3		C03543
714	'Undecaprenyl-diphospho N-acetylglucosamine-N-acetylmannosaminuronate-N-acetamido-4;6-dideoxy-D-galactose'	'unagamuf[p]'	'C79H126N3O22P2'	-3
715	'(enterobacterial common antigen)x3 undecaprenyl-diphosphate'	'eca3und[p]'	'C127H198N9O52P2'	-5
716	'(enterobacterial common antigen)x4 undecaprenyl-diphosphate'	'eca4und[p]'	'C151H234N12O67P2'	-6
717	'(S)-3-Hydroxybutanoyl-CoA'	'3hbcoa[c]'	'C25H38N7O18P3S'	-4		C01144
718	'(S)-3-Hydroxyhexanoyl-CoA'	'3hhcoa[c]'	'C27H42N7O18P3S'	-4		C05268
719	'(S)-3-Hydroxyoctanoyl-CoA'	'3hocoa[c]'	'C29H46N7O18P3S'	-4		C05266
720	'(S)-3-Hydroxydecanoyl-CoA'	'3hdcoa[c]'	'C31H50N7O18P3S'	-4		C05264
721	'(S)-3-Hydroxydodecanoyl-CoA'	'3hddcoa[c]'	'C33H54N7O18P3S'	-4		C05262
722	'(S)-3-Hydroxytetradecanoyl-CoA'	'3htdcoa[c]'	'C35H58N7O18P3S'	-4		C05260
723	'(S)-3-Hydroxyhexadecanoyl-CoA'	'3hhdcoa[c]'	'C37H62N7O18P3S'	-4		C05258
724	'(S)-3-Hydroxyoctadecanoyl-CoA'	'3hodcoa[c]'	'C39H66N7O18P3S'	-4
725	'6-Phospho-D-gluconate'	'6pgc[c]'	'C6H10O10P'	-3		C00345
726	'D-Glycerate 2-phosphate'	'2pg[c]'	'C3H4O7P'	-3		C00631
727	'Ethanolamine'	'etha[c]'	'C2H8NO'	1	141-43-5	C00189
728	'Ethanolamine'	'etha[p]'	'C2H8NO'	1	141-43-5	C00189
729	'Ethanolamine'	'etha[e]'	'C2H8NO'	1	141-43-5	C00189
730	'ethanesulfonate'	'ethso3[c]'	'C2H5O3S'	-1
731	'ethanesulfonate'	'ethso3[p]'	'C2H5O3S'	-1
732	'ethanesulfonate'	'ethso3[e]'	'C2H5O3S'	-1
733	'Ethanol'	'etoh[p]'	'C2H6O'	0	64-17-5	C00469
734	'Ethanol'	'etoh[e]'	'C2H6O'	0	64-17-5	C00469
735	'D-Fructose 6-phosphate'	'f6p[c]'	'C6H11O9P'	-2	643-13-0	C00085
736	'D-Fructose 6-phosphate'	'f6p[e]'	'C6H11O9P'	-2	643-13-0	C00085
737	'D-Fructose 6-phosphate'	'f6p[p]'	'C6H11O9P'	-2	643-13-0	C00085
738	'Tetradecenoyl-CoA (n-C14:1CoA)'	'tdecoa[c]'	'C35H56N7O17P3S'	-4
739	'Hexadecenoyl-CoA (n-C16:1CoA)'	'hdcoa[c]'	'C37H60N7O17P3S'	-4
740	'Octadecenoyl-CoA (n-C18:1CoA)'	'odecoa[c]'	'C39H64N7O17P3S'	-4
741	'Hexanoate (n-C6:0)'	'hxa[c]'	'C6H11O2'	-1	142-62-1	C01585
742	'tetradecanoate (n-C14:0)'	'ttdca[p]'	'C14H27O2'	-1	544-63-8	C06424
743	'tetradecenoate (n-C14:1)'	'ttdcea[p]'	'C14H25O2'	-1
744	'Hexadecanoate (n-C16:0)'	'hdca[p]'	'C16H31O2'	-1	57-10-3	C00249
745	'Hexadecenoate (n-C16:1)'	'hdcea[p]'	'C16H29O2'	-1
746	'octadecanoate (n-C18:0)'	'ocdca[p]'	'C18H35O2'	-1	57-11-4	C01530
747	'octadecenoate (n-C18:1)'	'ocdcea[p]'	'C18H33O2'	-1
748	'Hexanoate (n-C6:0)'	'hxa[p]'	'C6H11O2'	-1	142-62-1	C01585
749	'octanoate (n-C8:0)'	'octa[p]'	'C8H15O2'	-1	124-07-2	C06423
750	'hydroxymethylglutathione'	'hmgth[c]'	'C11H18N3O7S'	-1
751	'S-Formylglutathione'	'Sfglutth[c]'	'C11H16N3O7S'	-1		C01031
752	'Formaldehyde'	'fald[p]'	'CH2O'	0	50-00-0	C00067
753	'Formaldehyde'	'fald[e]'	'CH2O'	0	50-00-0	C00067
754	'Formaldehyde'	'fald[c]'	'CH2O'	0	50-00-0	C00067
755	'Dihydroxyacetone phosphate'	'dhap[c]'	'C3H5O6P'	-2	57-04-5	C00111
756	'D-Fructose 1;6-bisphosphate'	'fdp[c]'	'C6H10O12P2'	-4	488-69-7	C00354
757	'Fe2+'	'fe2[c]'	'Fe'	2		C00023
758	'Protoheme'	'pheme[c]'	'C34H30FeN4O4'	-2	14875-96-8	C00032
759	'Protoporphyrin'	'ppp9[c]'	'C34H32N4O4'	-2	553-12-8	C02191
760	'Formate'	'for[p]'	'CH1O2'	-1	64-18-6	C00058
761	'Flavin mononucleotide'	'fmn[c]'	'C17H19N4O9P'	-2	146-17-8	C00061
762	'Isethionic acid'	'isetac[c]'	'C2H5O4S'	-1	107-36-8	C05123
763	'Reduced FMN'	'fmnh2[c]'	'C17H21N4O9P'	-2	67-63-0	C01847
764	'methanesulfonate'	'mso3[c]'	'CH3O3S'	-1
765	'Butanal'	'btal[c]'	'C4H8O'	0	123-72-8	C01412
766	'sulfoacetate'	'sulfac[c]'	'C2H2O5S'	-2
767	'Glyoxylate'	'glx[c]'	'C2H1O3'	-1	298-12-4	C00048
768	'Fe2+'	'fe2[p]'	'Fe'	2		C00023
769	'Fe2+'	'fe2[e]'	'Fe'	2		C00023
770	'Fe(III)dicitrate'	'fe3dcit[p]'	'C12H10FeO14'	-3		C06229
771	'Fe3+'	'fe3[c]'	'Fe'	3
772	'Fe(III)dicitrate'	'fe3dcit[e]'	'C12H10FeO14'	-3		C06229
773	'ferric 2;3-dihydroxybenzoylserine'	'fe3dhbzs[p]'	'C10H10NO6Fe'	2
774	'ferric 2;3-dihydroxybenzoylserine'	'fe3dhbzs[c]'	'C10H10NO6Fe'	2
775	'ferric 2;3-dihydroxybenzoylserine'	'fe3dhbzs[e]'	'C10H10NO6Fe'	2
776	'Fe(III)hydroxamate'	'fe3hox[c]'	'C9H18O6N3Fe'	0		C06227
777	'Fe(III)hydroxamate'	'fe3hox[p]'	'C9H18O6N3Fe'	0		C06227
778	'Fe(III)hydroxamate'	'fe3hox[e]'	'C9H18O6N3Fe'	0		C06227
779	'Fe3+'	'fe3[e]'	'Fe'	3
780	'Fe3+'	'fe3[p]'	'Fe'	3
781	'Ferrichrome'	'fecrm[c]'	'C27H42FeN9O12'	0		C06228
782	'Ferrichrome'	'fecrm[p]'	'C27H42FeN9O12'	0		C06228
783	'Ferrichrome'	'fecrm[e]'	'C27H42FeN9O12'	0		C06228
784	'Fe-enterobactin'	'feenter[p]'	'C30H27FeN3O15'	3		C06230
785	'Fe-enterobactin'	'feenter[c]'	'C30H27FeN3O15'	3		C06230
786	'Fe-enterobactin'	'feenter[e]'	'C30H27FeN3O15'	3		C06230
787	'ferroxamine'	'feoxam[p]'	'C25H46FeN6O8'	1
788	'ferroxamine'	'feoxam[e]'	'C25H46FeN6O8'	1
789	'flavodoxin (oxidized)'	'fldox[c]'	'X'	0		C02869
790	'flavodoxin (reduced)'	'fldrd[c]'	'XH2'	0		C02745
791	'Reduced riboflavin'	'rbflvrd[c]'	'C17H22N4O6'	0		C01007
792	'Riboflavin'	'ribflv[c]'	'C17H20N4O6'	0	83-88-5	C00255
793	'L-Methionyl-tRNA (Met)'	'mettrna[c]'	'C5H10NOSR'	1		C02430
794	'N-Formylmethionyl-tRNA'	'fmettrna[c]'	'C6H9NO2SR'	0		C03294
795	'Formate'	'for[e]'	'CH1O2'	-1	64-18-6	C00058
796	'D-Fructose 1-phosphate'	'f1p[c]'	'C6H11O9P'	-2	15978-08-2	C02976
797	'fructoselysine'	'frulys[e]'	'C12H25N2O7'	1
798	'fructoselysine'	'frulys[p]'	'C12H25N2O7'	1
799	'D-Fructose'	'fru[p]'	'C6H12O6'	0	57-48-7	C00095
800	'D-Fructose'	'fru[e]'	'C6H12O6'	0	57-48-7	C00095
801	'D-Fructuronate'	'fruur[p]'	'C6H9O7'	-1	669-90-9	C00905
802	'D-Fructuronate'	'fruur[c]'	'C6H9O7'	-1	669-90-9	C00905
803	'D-Fructuronate'	'fruur[e]'	'C6H9O7'	-1	669-90-9	C00905
804	'L-Fucose'	'fuc-L[e]'	'C6H12O5'	0	2438-80-4	C01019
805	'L-Fucose'	'fuc-L[p]'	'C6H12O5'	0	2438-80-4	C01019
806	'L-Fucose'	'fuc-L[c]'	'C6H12O5'	0	2438-80-4	C01019
807	'L-Malate'	'mal-L[c]'	'C4H4O5'	-2	97-67-6	C00149
808	'Fumarate'	'fum[p]'	'C4H2O4'	-2	110-17-8	C00122
809	'Fumarate'	'fum[e]'	'C4H2O4'	-2	110-17-8	C00122
810	'D-Glucosamine 1-phosphate'	'gam1p[c]'	'C6H13NO8P'	-1		C06156
811	'N-Acetyl-D-glucosamine 1-phosphate'	'acgam1p[c]'	'C8H14NO9P'	-2		C04256
812	'D-Glucose 1-phosphate'	'g1p[e]'	'C6H11O9P'	-2	59-56-3	C00103
813	'D-Glucose 1-phosphate'	'g1p[p]'	'C6H11O9P'	-2	59-56-3	C00103
814	'dTTP'	'dttp[c]'	'C10H13N2O14P3'	-4		C00459
815	'D-Glucose 1-phosphate'	'g1p[c]'	'C6H11O9P'	-2	59-56-3	C00103
816	'dTDPglucose'	'dtdpglu[c]'	'C16H24N2O16P2'	-2	2009-24-7	C00842
817	'5-Amino-4-oxopentanoate'	'5aop[c]'	'C5H9NO3'	0	106-60-5	C00430
818	'L-Glutamate 1-semialdehyde'	'glu1sa[c]'	'C5H9NO3'	0		C03741
819	'Glycerol 3-phosphate'	'glyc3p[c]'	'C3H7O6P'	-2		C00093
820	'sn-Glycero-3-phosphocholine'	'g3pc[p]'	'C8H20NO6P'	0		C00670
821	'sn-Glycero-3-phosphocholine'	'g3pc[c]'	'C8H20NO6P'	0		C00670
822	'sn-Glycero-3-phosphocholine'	'g3pc[e]'	'C8H20NO6P'	0		C00670
823	'sn-Glycero-3-phosphoethanolamine'	'g3pe[p]'	'C5H14NO6P'	0		C01233
824	'sn-Glycero-3-phosphoethanolamine'	'g3pe[c]'	'C5H14NO6P'	0		C01233
825	'sn-Glycero-3-phosphoethanolamine'	'g3pe[e]'	'C5H14NO6P'	0		C01233
826	'Glycerophosphoglycerol'	'g3pg[p]'	'C6H14O8P'	-1	11034-93-8	C03274
827	'Glycerophosphoglycerol'	'g3pg[c]'	'C6H14O8P'	-1	11034-93-8	C03274
828	'Glycerophosphoglycerol'	'g3pg[e]'	'C6H14O8P'	-1	11034-93-8	C03274
829	'sn-Glycero-3-phospho-1-inositol'	'g3pi[c]'	'C9H18O11P'	-1		C01225
830	'sn-Glycero-3-phospho-1-inositol'	'g3pi[p]'	'C9H18O11P'	-1		C01225
831	'sn-Glycero-3-phospho-1-inositol'	'g3pi[e]'	'C9H18O11P'	-1		C01225
832	'Glycerophosphoserine'	'g3ps[p]'	'C6H13NO8P'	-1
833	'Glycerophosphoserine'	'g3ps[c]'	'C6H13NO8P'	-1
834	'Glycerophosphoserine'	'g3ps[e]'	'C6H13NO8P'	-1
835	'L-Glutamate 5-phosphate'	'glu5p[c]'	'C5H8NO7P'	-2		C03287
836	'L-Glutamate 5-semialdehyde'	'glu5sa[c]'	'C5H9NO3'	0		C01165
837	'6-phospho-D-glucono-1;5-lactone'	'6pgl[c]'	'C6H9O9P'	-2		C01236
838	'D-Glucose 6-phosphate'	'g6p[c]'	'C6H11O9P'	-2	56-73-5	C00092
839	'D-Glucose 6-phosphate'	'g6p[p]'	'C6H11O9P'	-2	56-73-5	C00092
840	'D-Glucose 6-phosphate'	'g6p[e]'	'C6H11O9P'	-2	56-73-5	C00092
841	'alpha-D-Galactose 1-phosphate'	'gal1p[e]'	'C6H11O9P'	-2	2255-14-3	C00446
842	'alpha-D-Galactose 1-phosphate'	'gal1p[p]'	'C6H11O9P'	-2	2255-14-3	C00446
843	'D-Galactose'	'gal[p]'	'C6H12O6'	0	59-23-4	C00124
844	'D-Galactose'	'gal[c]'	'C6H12O6'	0	59-23-4	C00124
845	'beta D-Galactose'	'gal-bD[e]'	'C6H12O6'	0	33419-42-0	C01582
846	'beta D-Galactose'	'gal-bD[p]'	'C6H12O6'	0	33419-42-0	C01582
847	'L-Galactonate'	'galctn-L[c]'	'C6H11O7'	-1
848	'L-Galactonate'	'galctn-L[p]'	'C6H11O7'	-1
849	'L-Galactonate'	'galctn-L[e]'	'C6H11O7'	-1
850	'D-Galactonate'	'galctn-D[c]'	'C6H11O7'	-1		C00880
851	'D-Galactonate'	'galctn-D[p]'	'C6H11O7'	-1		C00880
852	'D-Galactonate'	'galctn-D[e]'	'C6H11O7'	-1		C00880
853	'D-Galactarate'	'galct-D[p]'	'C6H8O8'	-2	526-99-8	C00879
854	'D-Galactarate'	'galct-D[c]'	'C6H8O8'	-2	526-99-8	C00879
855	'D-Galactarate'	'galct-D[e]'	'C6H8O8'	-2	526-99-8	C00879
856	'alpha-D-Galactose 1-phosphate'	'gal1p[c]'	'C6H11O9P'	-2	2255-14-3	C00446
857	'D-Galactose'	'gal[e]'	'C6H12O6'	0	59-23-4	C00124
858	'Galactitol'	'galt[e]'	'C6H14O6'	0	608-66-2	C01697
859	'Galactitol'	'galt[p]'	'C6H14O6'	0	608-66-2	C01697
860	'D-Galacturonate'	'galur[c]'	'C6H9O7'	-1	685-73-4	C00333
861	'D-Galacturonate'	'galur[p]'	'C6H9O7'	-1	685-73-4	C00333
862	'D-Galacturonate'	'galur[e]'	'C6H9O7'	-1	685-73-4	C00333
863	'D-Glucosamine 6-phosphate'	'gam6p[p]'	'C6H13NO8P'	-1	3616-42-0	C00352
864	'D-Glucosamine 6-phosphate'	'gam6p[e]'	'C6H13NO8P'	-1	3616-42-0	C00352
865	'D-Glucosamine'	'gam[p]'	'C6H14NO5'	1	3416-24-8	C00329
866	'D-Glucosamine'	'gam[e]'	'C6H14NO5'	1	3416-24-8	C00329
867	'3-Phospho-D-glyceroyl phosphate'	'13dpg[c]'	'C3H4O10P2'	-4		C00236
868	'N2-Formyl-N1-(5-phospho-D-ribosyl)glycinamide'	'fgam[c]'	'C8H13N2O9P'	-2		C04376
869	'N1-(5-Phospho-D-ribosyl)glycinamide'	'gar[c]'	'C7H14N2O8P'	-1		C03838
870	'gamma-butyrobetaine'	'gbbtn[p]'	'C7H15NO2'	0
871	'gamma-butyrobetaine'	'gbbtn[e]'	'C7H15NO2'	0
872	'Guanosine 3;5-bis(diphosphate)'	'ppgpp[c]'	'C10H11N5O17P4'	-6		C01228
873	'GDP'	'gdp[p]'	'C10H12N5O11P2'	-3	146-91-8	C00035
874	'GDP'	'gdp[e]'	'C10H12N5O11P2'	-3	146-91-8	C00035
875	'5;10-Methylenetetrahydrofolate'	'mlthf[c]'	'C20H21N7O6'	-2		C00143
876	'L-Serine'	'ser-L[c]'	'C3H7NO3'	0	56-45-1	C00065
877	'GMP'	'gmp[c]'	'C10H12N5O8P'	-2	85-32-5	C00144
878	'branching glycogen'	'bglycogen[c]'	'C6H10O5'	0
879	'glycogen'	'glycogen[c]'	'C6H10O5'	0		C00182
880	'D-Glucose'	'glc-D[p]'	'C6H12O6'	0	50-99-7	C00031
881	'D-Gluconate'	'glcn[p]'	'C6H11O7'	-1	526-95-4	C00257
882	'D-Gluconate'	'glcn[e]'	'C6H11O7'	-1	526-95-4	C00257
883	'D-Glucarate'	'glcr[c]'	'C6H8O8'	-2	87-73-0	C00818
884	'D-Glucarate'	'glcr[p]'	'C6H8O8'	-2	87-73-0	C00818
885	'D-Glucarate'	'glcr[e]'	'C6H8O8'	-2	87-73-0	C00818
886	'ADPglucose'	'adpglc[c]'	'C16H23N5O15P2'	-2		C00498
887	'D-Glucose'	'glc-D[e]'	'C6H12O6'	0	50-99-7	C00031
888	'D-Glucuronate 1-phosphate'	'glcur1p[e]'	'C6H8O10P'	-3		C05385
889	'D-Glucuronate 1-phosphate'	'glcur1p[p]'	'C6H8O10P'	-3		C05385
890	'D-Glucuronate'	'glcur[c]'	'C6H9O7'	-1	6556-12-03	C00191
891	'D-Glucuronate'	'glcur[p]'	'C6H9O7'	-1	6556-12-03	C00191
892	'D-Glucuronate'	'glcur[e]'	'C6H9O7'	-1	6556-12-03	C00191
893	'L-Glutamine'	'gln-L[p]'	'C5H10N2O3'	0	56-85-9	C00064
894	'L-Glutamine'	'gln-L[e]'	'C5H10N2O3'	0	56-85-9	C00064
895	'tRNA(Gln)'	'trnagln[c]'	'R'	0		C01640
896	'L-Glutaminyl-tRNA(Gln)'	'glntrna[c]'	'C5H9N2O2R'	1		C02282
897	'L-Glutamate'	'glu-L[p]'	'C5H8NO4'	-1	56-86-0	C00025
898	'gamma-L-Glutamyl-L-cysteine'	'glucys[c]'	'C8H13N2O5S'	-1	686-58-8	C00669
899	'5-Phospho-beta-D-ribosylamine'	'pram[c]'	'C5H11NO7P'	-1		C03090
900	'D-Glutamate'	'glu-D[c]'	'C5H8NO4'	-1	6893-26-1	C00217
901	'L-Glutamate'	'glu-L[e]'	'C5H8NO4'	-1	56-86-0	C00025
902	'L-Glutamyl-tRNA(Glu)'	'glutrna[c]'	'C5H7NO3R'	0		C02987
903	'tRNA (Glu)'	'trnaglu[c]'	'R'	0		C01641
904	'D-Glyceraldehyde'	'glyald[e]'	'C3H6O3'	0	453-17-8	C00577
905	'D-Glyceraldehyde'	'glyald[p]'	'C3H6O3'	0	453-17-8	C00577
906	'L-2-Amino-3-oxobutanoate'	'2aobut[c]'	'C4H7NO3'	0		C03508
907	'Glycine betaine'	'glyb[p]'	'C5H11NO2'	0	107-43-7	C00719
908	'Glycine betaine'	'glyb[e]'	'C5H11NO2'	0	107-43-7	C00719
909	'Glycerol 2-phosphate'	'glyc2p[e]'	'C3H7O6P'	-2	3249-68-1	C02979
910	'Glycerol 2-phosphate'	'glyc2p[p]'	'C3H7O6P'	-2	3249-68-1	C02979
911	'Glycerol 3-phosphate'	'glyc3p[p]'	'C3H7O6P'	-2		C00093
912	'Glycerol 3-phosphate'	'glyc3p[e]'	'C3H7O6P'	-2		C00093
913	'(R)-Glycerate'	'glyc-R[p]'	'C3H5O4'	-1	473-81-4	C00258
914	'(R)-Glycerate'	'glyc-R[c]'	'C3H5O4'	-1	473-81-4	C00258
915	'(R)-Glycerate'	'glyc-R[e]'	'C3H5O4'	-1	473-81-4	C00258
916	'Glycolate'	'glyclt[c]'	'C2H3O3'	-1	79-14-1	C00160
917	'Glycolate'	'glyclt[p]'	'C2H3O3'	-1	79-14-1	C00160
918	'Glycolate'	'glyclt[e]'	'C2H3O3'	-1	79-14-1	C00160
919	'Glycerol'	'glyc[e]'	'C3H8O3'	0	56-81-5	C00116
920	'Glycine'	'gly[p]'	'C2H5NO2'	0	56-40-6	C00037
921	'Glycine'	'gly[e]'	'C2H5NO2'	0	56-40-6	C00037
922	'tRNA(Gly)'	'trnagly[c]'	'R'	0		C01642
923	'Glycyl-tRNA(Gly)'	'glytrna[c]'	'C2H4NOR'	1		C02412
924	'D-Glycero-D-manno-heptose 1-phosphate'	'gmhep1p[c]'	'C7H13O10P'	-2		C07838
925	'D-Glycero-D-manno-heptose 1;7-bisphosphate'	'gmhep17bp[c]'	'C7H12O13P2'	-4		C11472
926	'D-glycero-D-manno-heptose 7-phosphate'	'gmhep7p[c]'	'C7H13O10P'	-2		C07836
927	'Xanthosine 5-phosphate'	'xmp[c]'	'C10H11N4O9P'	-2	523-98-8	C00655
928	'GMP'	'gmp[p]'	'C10H12N5O8P'	-2	85-32-5	C00144
929	'GMP'	'gmp[e]'	'C10H12N5O8P'	-2	85-32-5	C00144
930	'P1;P4-Bis(5-guanosyl) tetraphosphate'	'gp4g[c]'	'C20H24N10O21P4'	-4		C01261
931	'myo-Inositol'	'inost[c]'	'C6H12O6'	0	87-89-8	C00137
932	'Farnesyl diphosphate'	'frdp[c]'	'C15H25O7P2'	-3	13058-04-3	C00448
933	'glutaredoxin (reduced)'	'grxrd[c]'	'XH2'	0
934	'glutaredoxin (oxidized)'	'grxox[c]'	'X'	0
935	'Guanosine'	'gsn[c]'	'C10H13N5O5'	0	118-00-3	C00387
936	'Guanosine'	'gsn[e]'	'C10H13N5O5'	0	118-00-3	C00387
937	'Oxidized glutathione'	'gthox[e]'	'C20H30N6O12S2'	-2		C00127
938	'(reduced) Glutathione'	'gthrd[e]'	'C10H16N3O6S'	-1	70-18-8	C00051
939	'Guanosine 3-diphosphate 5-triphosphate'	'gdptp[c]'	'C10H11N5O20P5'	-7		C04494
940	'GTP'	'gtp[p]'	'C10H12N5O14P3'	-4	86-01-1	C00044
941	'GTP'	'gtp[e]'	'C10H12N5O14P3'	-4	86-01-1	C00044
942	'Guanine'	'gua[c]'	'C5H5N5O'	0	73-40-5	C00242
943	'D-Tagaturonate'	'tagur[c]'	'C6H9O7'	-1		C00558
944	'Hydrogen peroxide'	'h2o2[p]'	'H2O2'	0	7722-84-1	C00027
945	'Hydrogen peroxide'	'h2o2[e]'	'H2O2'	0	7722-84-1	C00027
946	'H2O'	'h2o[e]'	'H2O'	0	7732-18-5	C00001
947	'Hydrogen sulfide'	'h2s[p]'	'H2S'	0	7783-06-04	C00283
948	'Hydrogen sulfide'	'h2s[e]'	'H2S'	0	7783-06-04	C00283
949	'H2'	'h2[p]'	'H2'	0	1333-74-0	C00282
950	'H2'	'h2[e]'	'H2'	0	1333-74-0	C00282
951	'H2'	'h2[c]'	'H2'	0	1333-74-0	C00282
952	'Acetoacetyl-CoA'	'aacoa[c]'	'C25H36N7O18P3S'	-4	1420-36-6	C00332
953	'3-Oxohexanoyl-CoA'	'3ohcoa[c]'	'C27H40N7O18P3S'	-4	5096-70-8	C05269
954	'3-Oxooctanoyl-CoA'	'3oocoa[c]'	'C29H44N7O18P3S'	-4		C05267
955	'3-Oxodecanoyl-CoA'	'3odcoa[c]'	'C31H48N7O18P3S'	-4		C05265
956	'3-Oxododecanoyl-CoA'	'3oddcoa[c]'	'C33H52N7O18P3S'	-4		C05263
957	'3-Oxotetradecanoyl-CoA'	'3otdcoa[c]'	'C35H56N7O18P3S'	-4		C05261
958	'3-Oxohexadecanoyl-CoA'	'3ohdcoa[c]'	'C37H60N7O18P3S'	-4		C05259
959	'3-Oxooctadecanoyl-CoA'	'3oodcoa[c]'	'C39H64N7O18P3S'	-4
960	'3-Octaprenyl-4-hydroxybenzoate'	'3ophb[c]'	'C47H69O3'	-1		C05809
961	'3-hydroxycinnamic acid'	'3hcinnm[p]'	'C9H7O3'	-1
962	'3-hydroxycinnamic acid'	'3hcinnm[c]'	'C9H7O3'	-1
963	'3-hydroxycinnamic acid'	'3hcinnm[e]'	'C9H7O3'	-1
964	'Hexadecanoate (n-C16:0)'	'hdca[e]'	'C16H31O2'	-1	57-10-3	C00249
965	'Hexadecenoate (n-C16:1)'	'hdcea[e]'	'C16H29O2'	-1
966	'Heme O'	'hemeO[c]'	'C49H56FeN4O5'	-2		C15672
967	'D-Fructose'	'fru[c]'	'C6H12O6'	0	57-48-7	C00095
968	'Hg2+'	'hg2[c]'	'Hg'	2		C00703
969	'Hg2+'	'hg2[p]'	'Hg'	2		C00703
970	'Hg2+'	'hg2[e]'	'Hg'	2		C00703
971	'L-Histidine'	'his-L[c]'	'C6H9N3O2'	0	71-00-1	C00135
972	'L-Histidine'	'his-L[p]'	'C6H9N3O2'	0	71-00-1	C00135
973	'L-Histidinol'	'histd[c]'	'C6H12N3O'	1		C00860
974	'L-Histidine'	'his-L[e]'	'C6H9N3O2'	0	71-00-1	C00135
975	'L-Histidinol phosphate'	'hisp[c]'	'C6H11N3O4P'	-1	25679-93-0	C01100
976	'L-Histidyl-tRNA(His)'	'histrna[c]'	'C6H8N3OR'	1		C02988
977	'tRNA(His)'	'trnahis[c]'	'R'	0		C01643
978	'Hydroxymethylbilane'	'hmbil[c]'	'C40H38N4O17'	-8	73023-76-4	C01024
979	'Porphobilinogen'	'ppbng[c]'	'C10H13N2O4'	-1	487-90-1	C00931
980	'4-Amino-5-hydroxymethyl-2-methylpyrimidine'	'4ahmmp[c]'	'C6H9N3O'	0	73-67-6	C01279
981	'L-Homoserine'	'hom-L[c]'	'C4H9NO3'	0	672-15-1	C00263
982	'L-Homoserine'	'hom-L[p]'	'C4H9NO3'	0	672-15-1	C00263
983	'L-Homoserine'	'hom-L[e]'	'C4H9NO3'	0	672-15-1	C00263
984	'3-(3-hydroxy-phenyl)propionate'	'3hpppn[p]'	'C9H9O3'	-1
985	'3-(3-hydroxy-phenyl)propionate'	'3hpppn[c]'	'C9H9O3'	-1
986	'3-(3-hydroxy-phenyl)propionate'	'3hpppn[e]'	'C9H9O3'	-1
987	'Hydroxypyruvate'	'hpyr[c]'	'C3H3O4'	-1	1113-60-6	C00168
988	'2-Hydroxy-3-oxopropanoate'	'2h3oppan[c]'	'C3H3O4'	-1		C01146
989	'O-Phospho-L-homoserine'	'phom[c]'	'C4H8NO6P'	-2		C01102
990	'O-Succinyl-L-homoserine'	'suchms[c]'	'C8H12NO6'	-1	1492-23-5	C01118
991	'3-(Imidazol-4-yl)-2-oxopropyl phosphate'	'imacp[c]'	'C6H7N2O5P'	-2		C01267
992	'H+'	'h[e]'	'H'	1	12408-02-5	C00080
993	'Hexanoate (n-C6:0)'	'hxa[e]'	'C6H11O2'	-1	142-62-1	C01585
994	'Hypoxanthine'	'hxan[c]'	'C5H4N4O'	0	68-94-0	C00262
995	'Hypoxanthine'	'hxan[e]'	'C5H4N4O'	0	68-94-0	C00262
996	'Hypoxanthine'	'hxan[p]'	'C5H4N4O'	0	68-94-0	C00262
997	'isochorismate'	'ichor[c]'	'C10H8O6'	-2	22642-82-6	C00885
998	'L-Idonate'	'idon-L[p]'	'C6H11O7'	-1	1114-17-6	C00770
999	'L-Idonate'	'idon-L[e]'	'C6H11O7'	-1	1114-17-6	C00770
1000	'5-[(5-phospho-1-deoxyribulos-1-ylamino)methylideneamino]-1-(5-phosphoribosyl)imidazole-4-carboxamide'	'prlp[c]'	'C15H21N5O15P2'	-4		C04916
1001	'D-erythro-1-(Imidazol-4-yl)glycerol 3-phosphate'	'eig3p[c]'	'C6H9N2O6P'	-2		C04666
1002	'C-(3-Indolyl)-glycerol 3-phosphate'	'3ig3p[c]'	'C11H12NO6P'	-2		C03506
1003	'1-(2-Carboxyphenylamino)-1-deoxy-D-ribulose 5-phosphate'	'2cpr5p[c]'	'C12H13NO9P'	-3		C01302
1004	'L-Isoleucine'	'ile-L[c]'	'C6H13NO2'	0	73-32-5	C00407
1005	'L-Isoleucine'	'ile-L[p]'	'C6H13NO2'	0	73-32-5	C00407
1006	'L-Isoleucine'	'ile-L[e]'	'C6H13NO2'	0	73-32-5	C00407
1007	'L-Isoleucyl-tRNA(Ile)'	'iletrna[c]'	'C6H12NOR'	1		C03127
1008	'tRNA(Ile)'	'trnaile[c]'	'R'	0		C01644
1009	'IMP'	'imp[e]'	'C10H11N4O8P'	-2	131-99-7	C00130
1010	'IMP'	'imp[p]'	'C10H11N4O8P'	-2	131-99-7	C00130
1011	'Indole'	'indole[p]'	'C8H7N'	0	120-72-9	C00463
1012	'Indole'	'indole[c]'	'C8H7N'	0	120-72-9	C00463
1013	'Indole'	'indole[e]'	'C8H7N'	0	120-72-9	C00463
1014	'Inosine'	'ins[c]'	'C10H12N4O5'	0	58-63-9	C00294
1015	'myo-Inositol'	'inost[p]'	'C6H12O6'	0	87-89-8	C00137
1016	'myo-Inositol'	'inost[e]'	'C6H12O6'	0	87-89-8	C00137
1017	'3-Carboxy-4-methyl-2-oxopentanoate'	'3c4mop[c]'	'C7H8O5'	-2		C04236
1018	'3-Carboxy-2-hydroxy-4-methylpentanoate'	'3c2hmp[c]'	'C7H10O5'	-2		C04411
1019	'2-Isopropylmaleate'	'2ippm[c]'	'C7H8O4'	-2		C02631
1020	'3-Carboxy-3-hydroxy-4-methylpentanoate'	'3c3hmp[c]'	'C7H10O5'	-2		C02504
1021	'Isethionic acid'	'isetac[p]'	'C2H5O4S'	-1	107-36-8	C05123
1022	'Isethionic acid'	'isetac[e]'	'C2H5O4S'	-1	107-36-8	C05123
1023	'KDO(2)-lipid IV(A)'	'kdo2lipid4[c]'	'C84H148N2O37P2'	-6		C06025
1024	'potassium'	'k[p]'	'K'	1		C00238
1025	'potassium'	'k[c]'	'K'	1		C00238
1026	'CMP-3-deoxy-D-manno-octulosonate'	'ckdo[c]'	'C17H24N3O15P'	-2
1027	'3-Deoxy-D-manno-2-octulosonate'	'kdo[c]'	'C8H13O8'	-1		C01187
1028	'3-Deoxy-D-manno-octulosonate 8-phosphate'	'kdo8p[c]'	'C8H12O11P'	-3		C04478
1029	'D-arabinose 5-phosphate'	'ara5p[c]'	'C5H9O8P'	-2	13137-52-5	C01112
1030	'potassium'	'k[e]'	'K'	1		C00238
1031	'undecaprenyl phosphate-4-amino-4-deoxy-L-arabinose'	'uLa4n[p]'	'C60H100N1O7P1'	0
1032	'Undecaprenyl phosphate'	'udcpp[p]'	'C55H89O4P'	-2		C00348
1033	'Lactose'	'lcts[p]'	'C12H22O11'	0	63-42-3	C00243
1034	'L-alanine-L-glutamate'	'LalaLglu[c]'	'C8H13N2O5'	-1
1035	'Lactose'	'lcts[e]'	'C12H22O11'	0	63-42-3	C00243
1036	'Lactose'	'lcts[c]'	'C12H22O11'	0	63-42-3	C00243
1037	'L-Leucine'	'leu-L[c]'	'C6H13NO2'	0	61-90-5	C00123
1038	'L-Leucine'	'leu-L[p]'	'C6H13NO2'	0	61-90-5	C00123
1039	'4-Methyl-2-oxopentanoate'	'4mop[c]'	'C6H9O3'	-1		C00233
1040	'L-Leucine'	'leu-L[e]'	'C6H13NO2'	0	61-90-5	C00123
1041	'L-Leucyl-tRNA(Leu)'	'leutrna[c]'	'C6H12NOR'	1		C02047
1042	'tRNA(Leu)'	'trnaleu[c]'	'R'	0		C01645
1043	'(R)-S-Lactoylglutathione'	'lgt-S[c]'	'C13H20N3O8S'	-1	59-85-8	C03451
1044	'L-Lactate'	'lac-L[c]'	'C3H5O3'	-1	79-33-4	C00186
1045	'L-Lactate'	'lac-L[e]'	'C3H5O3'	-1	79-33-4	C00186
1046	'L-Lactate'	'lac-L[p]'	'C3H5O3'	-1	79-33-4	C00186
1047	'2;3-Bis(3-hydroxytetradecanoyl)-beta-D-glucosaminyl 1-phosphate'	'lipidX[c]'	'C34H64NO12P'	-2		C04824
1048	'UDP-2;3-bis(3-hydroxytetradecanoyl)glucosamine'	'u23ga[c]'	'C43H75N3O20P2'	-2		C04652
1049	'Lipid A Disaccharide'	'lipidAds[c]'	'C68H127N2O20P'	-2		C04932
1050	'1-dodecanoyl-sn-glycerol 3-phosphate'	'1ddecg3p[p]'	'C15H29O7P1'	-2		C00681
1051	'1-tetradecanoyl-sn-glycerol 3-phosphate'	'1tdecg3p[p]'	'C17H33O7P1'	-2		C00681
1052	'1-tetradec-7-enoyl-sn-glycerol 3-phosphate'	'1tdec7eg3p[p]'	'C17H31O7P1'	-2		C00681
1053	'1-hexadecanoyl-sn-glycerol 3-phosphate'	'1hdecg3p[p]'	'C19H37O7P1'	-2		C00681
1054	'1-hexadec-9-enoyl-sn-glycerol 3-phosphate'	'1hdec9eg3p[p]'	'C19H35O7P1'	-2
1055	'1-octadecanoyl-sn-glycerol 3-phosphate'	'1odecg3p[p]'	'C21H41O7P1'	-2		C00681
1056	'1-octadec-11-enoyl-sn-glycerol 3-phosphate'	'1odec11eg3p[p]'	'C21H39O7P1'	-2
1057	'1-Acyl-sn-glycero-3-phosphoethanolamine (n-C12:0)'	'1agpe120[p]'	'C17H36NO7P1'	0		C04438
1058	'1-Acyl-sn-glycero-3-phosphoethanolamine (n-C14:0)'	'1agpe140[p]'	'C19H40NO7P1'	0		C04438
1059	'1-Acyl-sn-glycero-3-phosphoethanolamine (n-C14:1)'	'1agpe141[p]'	'C19H38NO7P1'	0		C04438
1060	'1-Acyl-sn-glycero-3-phosphoethanolamine (n-C16:0)'	'1agpe160[p]'	'C21H44NO7P1'	0		C04438
1061	'1-Acyl-sn-glycero-3-phosphoethanolamine (n-C16:1)'	'1agpe161[p]'	'C21H42NO7P1'	0		C04438
1062	'1-Acyl-sn-glycero-3-phosphoethanolamine (n-C18:0)'	'1agpe180[p]'	'C23H48NO7P1'	0		C04438
1063	'1-Acyl-sn-glycero-3-phosphoethanolamine (n-C18:1)'	'1agpe181[p]'	'C23H46NO7P1'	0		C04438
1064	'1-Acyl-sn-glycero-3-phosphoglycerol (n-C12:0)'	'1agpg120[p]'	'C18H36O9P1'	-1
1065	'1-Acyl-sn-glycero-3-phosphoglycerol (n-C14:0)'	'1agpg140[p]'	'C20H40O9P1'	-1
1066	'1-Acyl-sn-glycero-3-phosphoglycerol (n-C14:1)'	'1agpg141[p]'	'C20H38O9P1'	-1
1067	'1-Acyl-sn-glycero-3-phosphoglycerol (n-C16:0)'	'1agpg160[p]'	'C22H44O9P1'	-1
1068	'1-Acyl-sn-glycero-3-phosphoglycerol (n-C16:1)'	'1agpg161[p]'	'C22H42O9P1'	-1
1069	'1-Acyl-sn-glycero-3-phosphoglycerol (n-C18:0)'	'1agpg180[p]'	'C24H48O9P1'	-1
1070	'1-Acyl-sn-glycero-3-phosphoglycerol (n-C18:1)'	'1agpg181[p]'	'C24H46O9P1'	-1
1071	'acyl phosphatidylglycerol (n-C12:0)'	'apg120[c]'	'C42H80O11P'	-1
1072	'acyl phosphatidylglycerol (n-C14:0)'	'apg140[c]'	'C48H92O11P'	-1
1073	'acyl phosphatidylglycerol (n-C14:1)'	'apg141[c]'	'C48H86O11P'	-1
1074	'acyl phosphatidylglycerol (n-C16:0)'	'apg160[c]'	'C54H104O11P'	-1
1075	'acyl phosphatidylglycerol (n-C16:1)'	'apg161[c]'	'C54H98O11P'	-1
1076	'acyl phosphatidylglycerol (n-C18:0)'	'apg180[c]'	'C60H116O11P'	-1
1077	'acyl phosphatidylglycerol (n-C18:1)'	'apg181[c]'	'C60H110O11P'	-1
1078	'L-Lysine'	'lys-L[p]'	'C6H15N2O2'	1	56-87-1	C00047
1079	'L-Lysine'	'lys-L[e]'	'C6H15N2O2'	1	56-87-1	C00047
1080	'tRNA(Lys)'	'trnalys[c]'	'R'	0		C01646
1081	'L-Lysine-tRNA (Lys)'	'lystrna[c]'	'C6H14N2OR'	2		C01931
1082	'L-Xylulose'	'xylu-L[c]'	'C5H10O5'	0	527-50-4	C00312
1083	'L-Lyxose'	'lyx-L[c]'	'C5H10O5'	0	1949-78-6	C01508
1084	'L-Lyxose'	'lyx-L[p]'	'C5H10O5'	0	1949-78-6	C01508
1085	'L-Lyxose'	'lyx-L[e]'	'C5H10O5'	0	1949-78-6	C01508
1086	'D-Mannitol 1-phosphate'	'mnl1p[c]'	'C6H13O9P'	-2		C00644
1087	'D-Malate'	'mal-D[c]'	'C4H4O5'	-2	636-61-3	C00497
1088	'D-Malate'	'mal-D[p]'	'C4H4O5'	-2	636-61-3	C00497
1089	'D-Malate'	'mal-D[e]'	'C4H4O5'	-2	636-61-3	C00497
1090	'L-Malate'	'mal-L[p]'	'C4H4O5'	-2	97-67-6	C00149
1091	'Maltose'	'malt[p]'	'C12H22O11'	0	69-79-4	C00208
1092	'L-Malate'	'mal-L[e]'	'C4H4O5'	-2	97-67-6	C00149
1093	'Maltohexaose'	'malthx[e]'	'C36H62O31'	0	34620-77-4	C01936
1094	'Maltopentaose'	'maltpt[p]'	'C30H52O26'	0
1095	'Maltose 6-phosphate'	'malt6p[c]'	'C12H21O14P'	-2		C02995
1096	'Maltopentaose'	'maltpt[e]'	'C30H52O26'	0
1097	'Maltose'	'malt[e]'	'C12H22O11'	0	69-79-4	C00208
1098	'Maltotriose'	'malttr[p]'	'C18H32O16'	0	1109-28-0	C01835
1099	'Maltotriose'	'malttr[e]'	'C18H32O16'	0	1109-28-0	C01835
1100	'Maltotetraose'	'maltttr[p]'	'C24H42O21'	0	34612-38-9	C02052
1101	'Maltotetraose'	'maltttr[e]'	'C24H42O21'	0	34612-38-9	C02052
1102	'GDP-D-mannose'	'gdpmann[c]'	'C16H23N5O16P2'	-2		C00096
1103	'D-Mannose 1-phosphate'	'man1p[c]'	'C6H11O9P'	-2		C03812
1104	'D-Mannose 6-phosphate'	'man6p[c]'	'C6H11O9P'	-2		C00275
1105	'D-Mannose 6-phosphate'	'man6p[p]'	'C6H11O9P'	-2		C00275
1106	'D-Mannose 6-phosphate'	'man6p[e]'	'C6H11O9P'	-2		C00275
1107	'2(alpha-D-Mannosyl-6-phosphate)-D-glycerate'	'man6pglyc[c]'	'C9H14O12P'	-3
1108	'2(alpha-D-Mannosyl)-D-glycerate'	'manglyc[p]'	'C9H15O9'	-1		C11544
1109	'2(alpha-D-Mannosyl)-D-glycerate'	'manglyc[e]'	'C9H15O9'	-1		C11544
1110	'D-Mannose'	'man[p]'	'C6H12O6'	0	3458-28-4	C00159
1111	'D-Mannose'	'man[e]'	'C6H12O6'	0	3458-28-4	C00159
1112	'Mercaptopyruvate'	'mercppyr[c]'	'C3H3O3S'	-1		C00957
1113	'two linked disacharide pentapeptide murein units (uncrosslinked; middle of chain)'	'murein5p5p[p]'	'C80H124N16O42'	-4
1114	'two disacharide linked murein units; pentapeptide crosslinked tetrapeptide (A2pm->D-ala) (middle of chain)'	'murein5px4p[p]'	'C77H117N15O40'	-4
1115	'two disacharide linked murein units; pentapeptide corsslinked tripeptide (A2pm->A2pm) (middle of chain)'	'murein5px3p[p]'	'C74H112N14O39'	-4
1116	'three disacharide linked murein units (pentapeptide crosslinked tetrapeptide (A2pm->D-ala) tetrapeptide corsslinked tetrapeptide (A2pm->D-ala)) (middle of chain)'	'murein5px4px4p[p]'	'C114H172N22O59'	-6
1117	'three linked disacharide pentapeptide murein units (uncrosslinked; middle of chain)'	'murein5p5p5p[p]'	'C120H186N24O63'	-6
1118	'two disacharide linked murein units; tetrapeptide corsslinked tetrapeptide (A2pm->D-ala) (middle of chain)'	'murein4px4p[p]'	'C74H112N14O39'	-4
1119	'three disacharide linked murein units (tetrapeptide crosslinked tetrapeptide (A2pm->D-ala) & tetrapeptide corsslinked tetrapeptide (A2pm->D-ala)) (middle of chain)'	'murein4px4px4p[p]'	'C111H167N21O58'	-6
1120	'two linked disacharide pentapeptide and tetrapeptide murein units (uncrosslinked; middle of chain)'	'murein5p4p[p]'	'C77H119N15O41'	-4
1121	'two linked disacharide tetrapeptide murein units (uncrosslinked; middle of chain)'	'murein4p4p[p]'	'C74H114N14O40'	-4
1122	'two linked disacharide tetrapeptide and tripeptide murein units (uncrosslinked; middle of chain)'	'murein4p3p[p]'	'C71H109N13O39'	-4
1123	'two linked disacharide pentapeptide and tripeptide murein units (uncrosslinked; middle of chain)'	'murein5p3p[p]'	'C74H114N14O40'	-4
1124	'two disacharide linked murein units; tripeptide crosslinked tetrapeptide (A2pm->D-ala) (middle of chain)'	'murein3px4p[p]'	'C71H107N13O38'	-4
1125	'three disacharide linked murein units (tetrapeptide crosslinked tetrapeptide (A2pm->D-ala); one uncrosslinked tetrapaptide) (middle of chain)'	'murein4px4p4p[p]'	'C111H169N21O59'	-6
1126	'2-C-methyl-D-erythritol 2;4-cyclodiphosphate'	'2mecdp[c]'	'C5H10O9P2'	-2		C11453
1127	'Melibiose'	'melib[p]'	'C12H22O11'	0	585-99-9	C05402
1128	'Melibiose'	'melib[c]'	'C12H22O11'	0	585-99-9	C05402
1129	'Melibiose'	'melib[e]'	'C12H22O11'	0	585-99-9	C05402
1130	'L-Methionine'	'met-L[p]'	'C5H11NO2S'	0	63-68-3	C00073
1131	'D-Methionine'	'met-D[c]'	'C5H10NO2S'	0	348-67-4	C00855
1132	'D-Methionine'	'met-D[p]'	'C5H10NO2S'	0	348-67-4	C00855
1133	'D-Methionine'	'met-D[e]'	'C5H10NO2S'	0	348-67-4	C00855
1134	'L-Homocysteine'	'hcys-L[c]'	'C4H9NO2S'	0	6027-13-0	C00155
1135	'5-Methyltetrahydrofolate'	'5mthf[c]'	'C20H24N7O6'	-1		C00440
1136	'L-Methionine Sulfoxide'	'metsox-S-L[c]'	'C5H11NO3S'	0		C02989
1137	'L-Methionine Sulfoxide'	'metsox-S-L[p]'	'C5H11NO3S'	0		C02989
1138	'L-Methionine Sulfoxide'	'metsox-S-L[e]'	'C5H11NO3S'	0		C02989
1139	'L-methionine-R-sulfoxide'	'metsox-R-L[c]'	'C5H11NO3S'	0
1140	'L-methionine-R-sulfoxide'	'metsox-R-L[p]'	'C5H11NO3S'	0
1141	'L-methionine-R-sulfoxide'	'metsox-R-L[e]'	'C5H11NO3S'	0
1142	'L-Methionine'	'met-L[e]'	'C5H11NO2S'	0	63-68-3	C00073
1143	'tRNA(Met)'	'trnamet[c]'	'R'	0		C01647
1144	'magnesium'	'mg2[e]'	'Mg'	2		C00305
1145	'magnesium'	'mg2[p]'	'Mg'	2		C00305
1146	'magnesium'	'mg2[c]'	'Mg'	2		C00305
1147	'D-myo-Inositol 1-phosphate'	'mi1p-D[c]'	'C6H11O9P'	-2		C01177
1148	'methylisocitrate'	'micit[c]'	'C7H7O7'	-3	20298-95-7	C04593
1149	'cis-2-Methylaconitate'	'2mcacn[c]'	'C7H5O6'	-3	99-98-9	C04225
1150	'myo-Inositol hexakisphosphate'	'minohp[e]'	'C6H6O24P6'	-12		C01204
1151	'myo-Inositol hexakisphosphate'	'minohp[p]'	'C6H6O24P6'	-12		C01204
1152	'two linked disacharide tripeptide murein units (uncrosslinked; middle of chain)'	'murein3p3p[p]'	'C68H104N12O38'	-4
1153	'S-Methyl-L-methionine'	'mmet[p]'	'C6H14NO2S'	1		C03172
1154	'S-Methyl-L-methionine'	'mmet[c]'	'C6H14NO2S'	1		C03172
1155	'S-Methyl-L-methionine'	'mmet[e]'	'C6H14NO2S'	1		C03172
1156	'Mn2+'	'mn2[c]'	'Mn'	2		C00034
1157	'Mn2+'	'mn2[p]'	'Mn'	2		C00034
1158	'D-Mannitol'	'mnl[p]'	'C6H14O6'	0	69-65-8	C00392
1159	'D-Mannitol'	'mnl[e]'	'C6H14O6'	0	69-65-8	C00392
1160	'D-Mannonate'	'mana[c]'	'C6H11O7'	-1		C00514
1161	'Mn2+'	'mn2[e]'	'Mn'	2		C00034
1162	'KDO-lipid IV(A)'	'kdolipid4[c]'	'C76H137N2O30P2'	-5		C06024
1163	'2;3;23-Tetrakis(beta-hydroxymyristoyl)-D-glucosaminyl-1;6-beta-D-glucosamine 1;4-bisphosphate'	'lipidA[c]'	'C68H126N2O23P2'	-4
1164	'Molybdate'	'mobd[c]'	'MoO4'	-2		C06232
1165	'Molybdate'	'mobd[p]'	'MoO4'	-2		C06232
1166	'Molybdate'	'mobd[e]'	'MoO4'	-2		C06232
1167	'Undecaprenyl diphosphate'	'udcpdp[c]'	'C55H89O7P2'	-3		C03543
1168	'Undecaprenyl-diphospho-N-acetylmuramoyl-(N-acetylglucosamine)-L-ala-D-glu-meso-2;6-diaminopimeloyl-D-ala-D-ala'	'uaagmda[c]'	'C95H152N8O28P2'	-4		C05898
1169	'methanesulfonate'	'mso3[p]'	'CH3O3S'	-1
1170	'methanesulfonate'	'mso3[e]'	'CH3O3S'	-1
1171	'5-Methylthio-D-ribose'	'5mtr[c]'	'C6H12O4S'	0		C03089
1172	'5-Methylthioadenosine'	'5mta[c]'	'C11H15N5O3S'	0	2457-80-9	C00170
1173	'5;10-Methenyltetrahydrofolate'	'methf[c]'	'C20H20N7O6'	-1		C00445
1174	'L-Tryptophan'	'trp-L[c]'	'C11H12N2O2'	0	73-22-3	C00078
1175	'N-Methyltryptophan'	'Nmtrp[c]'	'C12H14N2O2'	0	526-31-8	C02983
1176	'Nitrous oxide'	'n2o[p]'	'N2O'	0	10024-97-2	C00887
1177	'Nitrous oxide'	'n2o[e]'	'N2O'	0	10024-97-2	C00887
1178	'Nitrous oxide'	'n2o[c]'	'N2O'	0	10024-97-2	C00887
1179	'Nicotinate'	'nac[e]'	'C6H4NO2'	-1	59-67-6	C00253
1180	'Nicotinate'	'nac[p]'	'C6H4NO2'	-1	59-67-6	C00253
1181	'NMN'	'nmn[c]'	'C11H14N2O8P'	-1	1094-61-7	C00455
1182	'Nicotinate D-ribonucleotide'	'nicrnt[c]'	'C11H12NO9P'	-2		C01185
1183	'Nicotinate'	'nac[c]'	'C6H4NO2'	-1	59-67-6	C00253
1184	'Sodium'	'na1[e]'	'Na'	1	7440-23-5	C01330
1185	'dGTP'	'dgtp[c]'	'C10H12N5O13P3'	-4	2564-35-4	C00286
1186	'dUDP'	'dudp[c]'	'C9H11N2O11P2'	-3		C01346
1187	'dCDP'	'dcdp[c]'	'C9H12N3O10P2'	-3		C00705
1188	'dATP'	'datp[c]'	'C10H12N5O12P3'	-4	1927-31-7	C00131
1189	'Ammonium'	'nh4[e]'	'H4N'	1	14798-03-9	C01342
1190	'nickel'	'ni2[p]'	'Ni'	2		C00291
1191	'nickel'	'ni2[c]'	'Ni'	2		C00291
1192	'nickel'	'ni2[e]'	'Ni'	2		C00291
1193	'NMN'	'nmn[p]'	'C11H14N2O8P'	-1	1094-61-7	C00455
1194	'NMN'	'nmn[e]'	'C11H14N2O8P'	-1	1094-61-7	C00455
1195	'Nicotinamide'	'ncam[c]'	'C6H6N2O'	0	98-92-0	C00153
1196	'Deamino-NAD+'	'dnad[c]'	'C21H24N6O15P2'	-2		C00857
1197	'Quinolinate'	'quln[c]'	'C7H3NO4'	-2	89-00-9	C03722
1198	'Nitrite'	'no2[c]'	'NO2'	-1	7697-37-2	C00088
1199	'Nitrite'	'no2[p]'	'NO2'	-1	7697-37-2	C00088
1200	'Nitrite'	'no2[e]'	'NO2'	-1	7697-37-2	C00088
1201	'Nitrate'	'no3[p]'	'NO3'	-1		C00244
1202	'Nitrate'	'no3[e]'	'NO3'	-1		C00244
1203	'Nitrate'	'no3[c]'	'NO3'	-1		C00244
1204	'Nitric oxide'	'no[c]'	'NO'	0	10102-43-9	C00533
1205	'Nitric oxide'	'no[e]'	'NO'	0	10102-43-9	C00533
1206	'Nitric oxide'	'no[p]'	'NO'	0	10102-43-9	C00533
1207	'O-Succinylbenzoyl-CoA'	'sbzcoa[c]'	'C32H39N7O20P3S'	-5		C03160
1208	'Xanthosine'	'xtsn[c]'	'C10H12N4O6'	0	146-80-5	C01762
1209	'dIMP'	'dimp[c]'	'C10H11N4O7P'	-2		C06196
1210	'dCMP'	'dcmp[c]'	'C9H12N3O7P'	-2	1032-65-1	C00239
1211	'Thymidine'	'thymd[c]'	'C10H14N2O5'	0	50-89-5	C00214
1212	'dITP'	'ditp[c]'	'C10H11N4O13P3'	-4		C01345
1213	'XTP'	'xtp[c]'	'C10H11N4O15P3'	-4		C00700
1214	'Superoxide anion'	'o2s[e]'	'O2'	-1		C00704
1215	'Superoxide anion'	'o2s[p]'	'O2'	-1		C00704
1216	'O2'	'o2[e]'	'O2'	0	7782-44-7	C00007
1217	'O2'	'o2[p]'	'O2'	0	7782-44-7	C00007
1218	'Propanoyl-CoA'	'ppcoa[c]'	'C24H36N7O17P3S'	-4	317-66-8	C00100
1219	'octadecanoate (n-C18:0)'	'ocdca[e]'	'C18H35O2'	-1	57-11-4	C01530
1220	'octadecenoate (n-C18:1)'	'ocdcea[e]'	'C18H33O2'	-1
1221	'octanoate (n-C8:0)'	'octa[e]'	'C8H15O2'	-1	124-07-2	C06423
1222	'2-Oxo-3-hydroxy-4-phosphobutanoate'	'ohpb[c]'	'C4H4O8P'	-3		C06054
1223	'2-Octaprenyl-6-hydroxyphenol'	'2ohph[c]'	'C46H70O2'	0		C05811
1224	'2-Octaprenyl-6-methoxyphenol'	'2omph[c]'	'C47H72O2'	0		C05812
1225	'2-Octaprenyl-6-methoxy-1;4-benzoquinol'	'2ombzl[c]'	'C47H72O3'	0
1226	'2-Octaprenyl-3-methyl-6-methoxy- 1;4-benzoquinol'	'2ommbl[c]'	'C48H74O3'	0
1227	'Orotidine 5-phosphate'	'orot5p[c]'	'C10H10N2O11P'	-3	2149-82-8	C01103
1228	'2-Oxopent-4-enoate'	'op4en[c]'	'C5H5O3'	-1		C00596
1229	'4-Hydroxy-2-oxopentanoate'	'4h2opntn[c]'	'C5H7O4'	-1	111844-33-8	C03589
1230	'2-Octaprenylphenol'	'2oph[c]'	'C46H70O'	0		C05810
1231	'Putrescine'	'ptrc[c]'	'C4H14N2'	2	110-60-1	C00134
1232	'Ornithine'	'orn[e]'	'C5H13N2O2'	1	70-26-8	C01602
1233	'Orotate'	'orot[p]'	'C5H3N2O4'	-1	65-86-1	C00295
1234	'Orotate'	'orot[e]'	'C5H3N2O4'	-1	65-86-1	C00295
1235	'Thiamine diphosphate'	'thmpp[c]'	'C12H16N4O7P2S'	-2	154-87-0	C00068
1236	'Succinate semialdehyde-thiamin diphosphate anion'	'ssaltpp[c]'	'C16H21N4O10P2S'	-3		C05816
1237	'1-Pyrroline-5-carboxylate'	'1pyr5c[c]'	'C5H6NO2'	-1		C03912
1238	'1;2-didodecanoyl-sn-glycerol 3-phosphate'	'pa120[p]'	'C27H51O8P1'	-2		C00416
1239	'1;2-ditetradecanoyl-sn-glycerol 3-phosphate'	'pa140[p]'	'C31H59O8P1'	-2		C00416
1240	'1;2-ditetradec-7-enoyl-sn-glycerol 3-phosphate'	'pa141[p]'	'C31H55O8P1'	-2		C00416
1241	'1;2-dihexadecanoyl-sn-glycerol 3-phosphate'	'pa160[p]'	'C35H67O8P1'	-2		C00416
1242	'1;2-dihexadec-9-enoyl-sn-glycerol 3-phosphate'	'pa161[p]'	'C35H63O8P1'	-2		C00416
1243	'1;2-dioctadecanoyl-sn-glycerol 3-phosphate'	'pa180[p]'	'C39H75O8P1'	-2		C00416
1244	'1;2-dioctadec-11-enoyl-sn-glycerol 3-phosphate'	'pa181[p]'	'C39H71O8P1'	-2		C00416
1245	'Phenylacetaldehyde'	'pacald[p]'	'C8H8O'	0	122-78-1	C00601
1246	'Phenylacetaldehyde'	'pacald[c]'	'C8H8O'	0	122-78-1	C00601
1247	'Phenylacetaldehyde'	'pacald[e]'	'C8H8O'	0	122-78-1	C00601
1248	'(R)-Pantothenate'	'pnto-R[c]'	'C9H16NO5'	-1	79-83-4	C00864
1249	'1;2-Diacyl-sn-glycerol (didodecanoyl; n-C12:0)'	'12dgr120[p]'	'C27H52O5'	0		C00641
1250	'1;2-Diacyl-sn-glycerol (ditetradecanoyl; n-C14:0)'	'12dgr140[p]'	'C31H60O5'	0		C00641
1251	'1;2-Diacyl-sn-glycerol (ditetradec-7-enoyl; n-C14:1)'	'12dgr141[p]'	'C31H56O5'	0		C00641
1252	'1;2-Diacyl-sn-glycerol (dihexadecanoyl; n-C16:0)'	'12dgr160[p]'	'C35H68O5'	0		C00641
1253	'1;2-Diacyl-sn-glycerol (dihexadec-9-enoyl; n-C16:1)'	'12dgr161[p]'	'C35H64O5'	0		C00641
1254	'1;2-Diacyl-sn-glycerol (dioctadecanoyl; n-C18:0)'	'12dgr180[p]'	'C39H76O5'	0		C00641
1255	'1;2-Diacyl-sn-glycerol (dioctadec-11-enoyl; n-C18:1)'	'12dgr181[p]'	'C39H72O5'	0		C00641
1256	'UDP-N-acetylmuramoyl-L-alanyl-D-glutamyl-meso-2;6-diaminopimeloyl-D-alanyl-D-alanine'	'ugmda[c]'	'C41H61N9O28P2'	-4		C04882
1257	'Undecaprenyl-diphospho-N-acetylmuramoyl-L-alanyl-D-glutamyl-meso-2;6-diaminopimeloyl-D-alanyl-D-alanine'	'uagmda[c]'	'C87H139N7O23P2'	-4		C05897
1258	'Pyridoxine 5-phosphate'	'pdx5p[c]'	'C8H10NO6P'	-2	447-05-2	C00627
1259	'phosphatidylethanolamine (didodecanoyl; n-C12:0)'	'pe120[p]'	'C29H58N1O8P1'	0		C00350
1260	'phosphatidylethanolamine (ditetradecanoyl; n-C14:0)'	'pe140[p]'	'C33H66N1O8P1'	0		C00350
1261	'phosphatidylethanolamine (ditetradec-7-enoyl; n-C14:1)'	'pe141[p]'	'C33H62N1O8P1'	0		C00350
1262	'phosphatidylethanolamine (dihexadec-9enoyl; n-C16:1)'	'pe161[p]'	'C37H70N1O8P1'	0		C00350
1263	'phosphatidylethanolamine (dioctadecanoyl; n-C18:0)'	'pe180[p]'	'C41H82N1O8P1'	0		C00350
1264	'phosphatidylethanolamine (dioctadec-11-enoyl; n-C18:1)'	'pe181[p]'	'C41H78N1O8P1'	0		C00350
1265	'Phenethylamine'	'peamn[e]'	'C8H12N'	1	64-04-0	C05332
1266	'Phenethylamine'	'peamn[p]'	'C8H12N'	1	64-04-0	C05332
1267	'D-Tagatose 6-phosphate'	'tag6p-D[c]'	'C6H11O9P'	-2		C01097
1268	'D-Tagatose 1;6-biphosphate'	'tagdp-D[c]'	'C6H10O12P2'	-4		C03785
1269	'3-Phospho-D-glycerate'	'3pg[c]'	'C3H4O7P'	-3		C00197
1270	'3-Phosphohydroxypyruvate'	'3php[c]'	'C3H2O7P'	-3		C03232
1271	'2-Phosphoglycolate'	'2pglyc[c]'	'C2H2O6P'	-3		C00988
1272	'Phosphatidylglycerophosphate (didodecanoyl; n-C12:0)'	'pgp120[c]'	'C30H57O13P2'	-3		C03892
1273	'Phosphatidylglycerophosphate (didodecanoyl; n-C12:0)'	'pgp120[p]'	'C30H57O13P2'	-3		C03892
1274	'Phosphatidylglycerophosphate (ditetradecanoyl; n-C14:0)'	'pgp140[c]'	'C34H65O13P2'	-3		C03892
1275	'Phosphatidylglycerophosphate (ditetradecanoyl; n-C14:0)'	'pgp140[p]'	'C34H65O13P2'	-3		C03892
1276	'Phosphatidylglycerophosphate (ditetradec-7-enoyl; n-C14:1)'	'pgp141[c]'	'C34H61O13P2'	-3		C03892
1277	'Phosphatidylglycerophosphate (ditetradec-7-enoyl; n-C14:1)'	'pgp141[p]'	'C34H61O13P2'	-3		C03892
1278	'Phosphatidylglycerophosphate (dihexadecanoyl; n-C16:0)'	'pgp160[p]'	'C38H73O13P2'	-3		C03892
1279	'Phosphatidylglycerophosphate (dihexadecanoyl; n-C16:0)'	'pgp160[c]'	'C38H73O13P2'	-3		C03892
1280	'Phosphatidylglycerophosphate (dihexadec-9-enoyl; n-C16:1)'	'pgp161[p]'	'C38H69O13P2'	-3
1281	'Phosphatidylglycerophosphate (dihexadec-9-enoyl; n-C16:1)'	'pgp161[c]'	'C38H69O13P2'	-3
1282	'Phosphatidylglycerophosphate (dioctadecanoyl; n-C18:0)'	'pgp180[c]'	'C42H81O13P2'	-3		C03892
1283	'Phosphatidylglycerophosphate (dioctadecanoyl; n-C18:0)'	'pgp180[p]'	'C42H81O13P2'	-3		C03892
1284	'Phosphatidylglycerophosphate (dioctadec-11-enoyl; n-C18:1)'	'pgp181[p]'	'C42H77O13P2'	-3		C03892
1285	'Phosphatidylglycerophosphate (dioctadec-11-enoyl; n-C18:1)'	'pgp181[c]'	'C42H77O13P2'	-3		C03892
1286	'Protoheme'	'pheme[p]'	'C34H30FeN4O4'	-2	14875-96-8	C00032
1287	'Protoheme'	'pheme[e]'	'C34H30FeN4O4'	-2	14875-96-8	C00032
1288	'L-Phenylalanine'	'phe-L[p]'	'C9H11NO2'	0	63-91-2	C00079
1289	'L-Phenylalanine'	'phe-L[c]'	'C9H11NO2'	0	63-91-2	C00079
1290	'Phenylpyruvate'	'phpyr[c]'	'C9H7O3'	-1	156-06-9	C00166
1291	'L-Phenylalanine'	'phe-L[e]'	'C9H11NO2'	0	63-91-2	C00079
1292	'tRNA(Phe)'	'trnaphe[c]'	'R'	0		C01648
1293	'L-Phenylalanyl-tRNA(Phe)'	'phetrna[c]'	'C9H10NOR'	1		C03511
1294	'Phosphate'	'pi[e]'	'HO4P'	-2	14265-44-2	C00009
1295	'2-Methyl-4-amino-5-hydroxymethylpyrimidine diphosphate'	'2mahmp[c]'	'C6H8N3O7P2'	-3	745-65-3	C04752
1296	'D-4-Phosphopantothenate'	'4ppan[c]'	'C9H15NO8P'	-3		C03492
1297	'(R)-Pantothenate'	'pnto-R[p]'	'C9H16NO5'	-1	79-83-4	C00864
1298	'(R)-Pantothenate'	'pnto-R[e]'	'C9H16NO5'	-1	79-83-4	C00864
1299	'Propanal'	'ppal[p]'	'C3H6O'	0	123-38-6	C00479
1300	'Propanal'	'ppal[e]'	'C3H6O'	0	123-38-6	C00479
1301	'Propanal'	'ppal[c]'	'C3H6O'	0	123-38-6	C00479
1302	'Propionate (n-C3:0)'	'ppa[c]'	'C3H5O2'	-1	79-09-4	C00163
1303	'Propionate (n-C3:0)'	'ppa[p]'	'C3H5O2'	-1	79-09-4	C00163
1304	'Propionate (n-C3:0)'	'ppa[e]'	'C3H5O2'	-1	79-09-4	C00163
1305	'Pantetheine 4-phosphate'	'pan4p[c]'	'C11H21N2O7PS'	-2		C01134
1306	'N-((R)-4-Phosphopantothenoyl)-L-cysteine'	'4ppcys[c]'	'C12H20N2O9PS'	-3		C04352
1307	'alpha-D-Ribose 1-phosphate'	'r1p[c]'	'C5H9O8P'	-2	58459-37-3	C00442
1308	'3-(4-Hydroxyphenyl)pyruvate'	'34hpp[c]'	'C9H7O4'	-1		C01179
1309	'Phenylpropanoate'	'pppn[c]'	'C9H9O2'	-1	2628-17-3	C05629
1310	'Phenylpropanoate'	'pppn[p]'	'C9H9O2'	-1	2628-17-3	C05629
1311	'Phenylpropanoate'	'pppn[e]'	'C9H9O2'	-1	2628-17-3	C05629
1312	'Phosphonate'	'ppt[e]'	'HO3P'	-2	13598-36-2	C06701
1313	'Phosphonate'	'ppt[p]'	'HO3P'	-2	13598-36-2	C06701
1314	'2-(Formamido)-N1-(5-phospho-D-ribosyl)acetamidine'	'fpram[c]'	'C8H15N3O8P'	-1		C04640
1315	'1-(5-Phosphoribosyl)-AMP'	'prbamp[c]'	'C15H19N5O14P2'	-4		C02741
1316	'1-(5-Phosphoribosyl)-5-[(5-phosphoribosylamino)methylideneamino]imidazole-4-carboxamide'	'prfp[c]'	'C15H21N5O15P2'	-4		C04896
1317	'L-Proline'	'pro-L[p]'	'C5H9NO2'	0	147-85-3	C00148
1318	'L-Prolinylglycine'	'progly[p]'	'C7H12N2O3'	0
1319	'L-Prolinylglycine'	'progly[e]'	'C7H12N2O3'	0
1320	'L-Proline'	'pro-L[e]'	'C5H9NO2'	0	147-85-3	C00148
1321	'L-Prolyl-tRNA(Pro)'	'protrna[c]'	'C5H8NOR'	1		C02702
1322	'tRNA(Pro)'	'trnapro[c]'	'R'	0		C01649
1323	'psicoselysine'	'psclys[c]'	'C12H25N2O7'	1
1324	'psicoselysine'	'psclys[p]'	'C12H25N2O7'	1
1325	'psicoselysine'	'psclys[e]'	'C12H25N2O7'	1
1326	'Shikimate 5-phosphate'	'skm5p[c]'	'C7H8O8P'	-3		C03175
1327	'phosphatidylserine (didodecanoyl; n-C12:0)'	'ps120[c]'	'C30H57N1O10P1'	-1		C02737
1328	'phosphatidylserine (ditetradecanoyl; n-C14:0)'	'ps140[c]'	'C34H65N1O10P1'	-1		C02737
1329	'phosphatidylserine (ditetradec-7-enoyl; n-C14:1)'	'ps141[c]'	'C34H61N1O10P1'	-1		C02737
1330	'phosphatidylserine (dihexadecanoyl; n-C16:0)'	'ps160[c]'	'C38H73N1O10P1'	-1		C02737
1331	'phosphatidylserine (dihexadec-9-enoyl; n-C16:1)'	'ps161[c]'	'C38H69N1O10P1'	-1		C02737
1332	'phosphatidylserine (dioctadecanoyl; n-C18:0)'	'ps180[c]'	'C42H81N1O10P1'	-1		C02737
1333	'phosphatidylserine (dioctadec-11-enoyl; n-C18:1)'	'ps181[c]'	'C42H77N1O10P1'	-1		C02737
1334	'O-Phospho-L-serine'	'pser-L[c]'	'C3H6NO6P'	-2	407-41-0	C01005
1335	'O-Phospho-L-serine'	'pser-L[e]'	'C3H6NO6P'	-2	407-41-0	C01005
1336	'O-Phospho-L-serine'	'pser-L[p]'	'C3H6NO6P'	-2	407-41-0	C01005
1337	'Propanoyl phosphate'	'ppap[c]'	'C3H5O5P'	-2		C02876
1338	'Putrescine'	'ptrc[p]'	'C4H14N2'	2	110-60-1	C00134
1339	'Putrescine'	'ptrc[e]'	'C4H14N2'	2	110-60-1	C00134
1340	'Xanthine'	'xan[c]'	'C5H4N4O2'	0	69-89-6	C00385
1341	'Pyridoxamine'	'pydam[c]'	'C8H13N2O2'	1	85-87-0	C00534
1342	'Pyridoxal'	'pydx[c]'	'C8H9NO3'	0	66-72-8	C00250
1343	'Pyridoxine'	'pydxn[c]'	'C8H11NO3'	0	65-23-6	C00314
1344	'pyruvate'	'pyr[p]'	'C3H3O3'	-1	127-17-3	C00022
1345	'pyruvate'	'pyr[e]'	'C3H3O3'	-1	127-17-3	C00022
1346	'D-Ribose 1;5-bisphosphate'	'r15bp[c]'	'C5H8O11P2'	-4		C01151
1347	'alpha-D-Ribose 5-phosphate'	'r5p[p]'	'C5H9O8P'	-2	4300-28-1	C00117
1348	'alpha-D-Ribose 5-phosphate'	'r5p[e]'	'C5H9O8P'	-2	4300-28-1	C00117
1349	'6;7-Dimethyl-8-(1-D-ribityl)lumazine'	'dmlz[c]'	'C13H18N4O6'	0		C04332
1350	'4-(1-D-Ribitylamino)-5-aminouracil'	'4r5au[c]'	'C9H16N4O6'	0		C04732
1351	'D-Ribose'	'rib-D[c]'	'C5H10O5'	0	50-69-1	C00121
1352	'L-Ribulose 5-phosphate'	'ru5p-L[c]'	'C5H9O8P'	-2		C01101
1353	'D-Xylulose 5-phosphate'	'xu5p-D[c]'	'C5H9O8P'	-2		C00231
1354	'4;5-dihydroxy-2;3-pentanedione'	'dhptd[c]'	'C5H8O4'	0		C11838
1355	'D-Ribose'	'rib-D[p]'	'C5H10O5'	0	50-69-1	C00121
1356	'D-Ribose'	'rib-D[e]'	'C5H10O5'	0	50-69-1	C00121
1357	'L-Rhamnose'	'rmn[c]'	'C6H12O5'	0	3615-41-6	C00507
1358	'L-Rhamnulose'	'rml[c]'	'C6H12O5'	0		C00861
1359	'L-Rhamnulose 1-phosphate'	'rml1p[c]'	'C6H11O8P'	-2		C01131
1360	'L-Rhamnose'	'rmn[p]'	'C6H12O5'	0	3615-41-6	C00507
1361	'L-Rhamnose'	'rmn[e]'	'C6H12O5'	0	3615-41-6	C00507
1362	'L-Lactaldehyde'	'lald-L[c]'	'C3H6O2'	0	598-35-6	C00424
1363	'N2-Succinyl-L-ornithine'	'sucorn[c]'	'C9H15N2O5'	-1	80102-04-1	C03415
1364	'Sulfate'	'so4[c]'	'O4S'	-2	7664-93-9	C00059
1365	'Sarcosine'	'sarcs[c]'	'C3H7NO2'	0	107-97-1	C00213
1366	'D-Sorbitol'	'sbt-D[p]'	'C6H14O6'	0	50-70-4	C00794
1367	'D-Sorbitol 6-phosphate'	'sbt6p[c]'	'C6H13O9P'	-2	108392-12-7	C01096
1368	'D-Sorbitol'	'sbt-D[e]'	'C6H14O6'	0	50-70-4	C00794
1369	'N-Succinyl-LL-2;6-diaminoheptanedioate'	'sl26da[c]'	'C11H16N2O7'	-2		C04421
1370	'Selenophosphate'	'selnp[c]'	'H2O3PSe'	-1		C05172
1371	'L-Seryl-tRNA(Sec)'	sertrna_sec[c]'	'C3H6NO2R'	1
1372	'L-Selenocysteinyl-tRNA(Sec)'	'sectrna[c]'	'C3H6NOSeR'	1		C05173
1373	'Selenide'	'seln[c]'	'HSe'	-1	531-44-2	C01528
1374	'L-Serine'	'ser-L[p]'	'C3H7NO3'	0	56-45-1	C00065
1375	'L-Serine'	'ser-L[e]'	'C3H7NO3'	0	56-45-1	C00065
1376	'L-Seryl-tRNA(Ser)'	'sertrna[c]'	'C3H6NO2R'	1		C02553
1377	'tRNA(Ser)'	'trnaser[c]'	'R'	0		C01650
1378	'tRNA(SeCys)'	'trnasecys[c]'	'R'	0
1379	'N2-Succinyl-L-glutamate'	'sucglu[c]'	'C9H10NO7'	-3	33981-72-5	C05931
1380	'N2-Succinyl-L-glutamate 5-semialdehyde'	'sucgsa[c]'	'C9H11NO6'	-2		C05932
1381	'2-Succinyl-6-hydroxy-2;4-cyclohexadiene-1-carboxylate'	'2shchc[c]'	'C11H10O6'	-2		C05817
1382	'dihydrosirohydrochlorin'	'dscl[c]'	'C42H41N4O16'	-7	65207-12-7	C02463
1383	'sirohydrochlorin'	'scl[c]'	'C42H39N4O16'	-7		C05778
1384	'Siroheme'	'sheme[c]'	'C42H36FeN4O16'	-8		C00748
1385	'Shikimate'	'skm[c]'	'C7H9O5'	-1	138-59-0	C00493
1386	'3-Dehydroshikimate'	'3dhsk[c]'	'C7H7O5'	-1		C02637
1387	'Shikimate'	'skm[p]'	'C7H9O5'	-1	138-59-0	C00493
1388	'Shikimate'	'skm[e]'	'C7H9O5'	-1	138-59-0	C00493
1389	'sulfur dioxide'	'so2[p]'	'O2S'	0		C09306
1390	'sulfur dioxide'	'so2[e]'	'O2S'	0		C09306
1391	'Sulfite'	'so3[p]'	'O3S'	-2	7782-99-2	C00094
1392	'Sulfite'	'so3[e]'	'O3S'	-2	7782-99-2	C00094
1393	'Sulfate'	'so4[e]'	'O4S'	-2	7664-93-9	C00059
1394	'Sulfate'	'so4[p]'	'O4S'	-2	7664-93-9	C00059
1395	'Spermidine'	'spmd[c]'	'C7H22N3'	3	124-20-9	C00315
1396	'N1-Acetylspermidine'	'N1aspmd[c]'	'C9H23N3O'	2	34450-16-3	C00612
1397	'N8-Acetylspermidine'	'n8aspmd[c]'	'C9H23N3O'	2	34450-15-2	C01029
1398	'Spermidine'	'spmd[e]'	'C7H22N3'	3	124-20-9	C00315
1399	'Spermidine'	'spmd[p]'	'C7H22N3'	3	124-20-9	C00315
1400	'Superoxide anion'	'o2s[c]'	'O2'	-1		C00704
1401	'o-Succinylbenzoate'	'sucbz[c]'	'C11H8O5'	-2		C02730
1402	'Succinate'	'succ[e]'	'C4H4O4'	-2	110-15-6	C00042
1403	'Sucrose 6-phosphate'	'suc6p[c]'	'C12H21O14P'	-2		C02591
1404	'sulfoacetate'	'sulfac[p]'	'C2H2O5S'	-2
1405	'sulfoacetate'	'sulfac[e]'	'C2H2O5S'	-2
1406	'D-sedoheptulose 7-phosphate'	's7p[c]'	'C7H13O10P'	-2	583-08-4	C00281
1407	'L-tartrate'	'tartr-L[c]'	'C4H4O6'	-2	87-69-4	C00898
1408	'L-tartrate'	'tartr-L[p]'	'C4H4O6'	-2	87-69-4	C00898
1409	'L-tartrate'	'tartr-L[e]'	'C4H4O6'	-2	87-69-4	C00898
1410	'Taurine'	'taur[c]'	'C2H7NO3S'	0	107-35-7	C00245
1411	'Aminoacetaldehyde'	'aacald[c]'	'C2H6NO'	1	452-86-8	C06735
1412	'Taurine'	'taur[p]'	'C2H7NO3S'	0	107-35-7	C00245
1413	'Taurine'	'taur[e]'	'C2H7NO3S'	0	107-35-7	C00245
1414	'Thiocyanate'	'tcynt[p]'	'CNS'	-1	463-56-9	C01755
1415	'Thiocyanate'	'tcynt[e]'	'CNS'	-1	463-56-9	C01755
1416	'dTDP-4-dehydro-6-deoxy-D-glucose'	'dtdp4d6dg[c]'	'C16H22N2O15P2'	-2		C00687
1417	'dTDP-4-amino-4;6-dideoxy-D-galactose'	'dtdp4addg[c]'	'C16H26N3O14P2'	-1		C04268
1418	'periplasmic disulfide isomerase/thiol-disulphide oxidase (oxidized)'	'dsbgox[p]'	'X'	0
1419	'periplasmic disulfide isomerase/thiol-disulphide oxidase (reduced)'	'dsbgrd[p]'	'XH2'	0
1420	'N-Succinyl-2-L-amino-6-oxoheptanedioate'	'sl2a6o[c]'	'C11H12NO8'	-3		C04462
1421	'Thiamin'	'thm[c]'	'C12H17N4OS'	1	67-03-8	C00378
1422	'Thiamin'	'thm[p]'	'C12H17N4OS'	1	67-03-8	C00378
1423	'Thymidine'	'thymd[p]'	'C10H14N2O5'	0	50-89-5	C00214
1424	'Thymidine'	'thymd[e]'	'C10H14N2O5'	0	50-89-5	C00214
1425	'Thiamin'	'thm[e]'	'C12H17N4OS'	1	67-03-8	C00378
1426	'L-Allo-threonine'	'athr-L[c]'	'C4H9NO3'	0	28954-12-3	C05519
1427	'L-Threonine'	'thr-L[c]'	'C4H9NO3'	0	72-19-5	C00188
1428	'L-Threonine'	'thr-L[p]'	'C4H9NO3'	0	72-19-5	C00188
1429	'L-Threonine O-3-phosphate'	'thrp[e]'	'C4H8NO6P'	-2		C12147
1430	'L-Threonine O-3-phosphate'	'thrp[p]'	'C4H8NO6P'	-2		C12147
1431	'L-Threonine'	'thr-L[e]'	'C4H9NO3'	0	72-19-5	C00188
1432	'L-Threonyl-tRNA(Thr)'	'thrtrna[c]'	'C4H8NO2R'	1		C02992
1433	'tRNA(Thr)'	'trnathr[c]'	'R'	0		C01651
1434	'Thymine'	'thym[c]'	'C5H6N2O2'	0	65-71-4	C00178
1435	'Thymine'	'thym[p]'	'C5H6N2O2'	0	65-71-4	C00178
1436	'Thymine'	'thym[e]'	'C5H6N2O2'	0	65-71-4	C00178
1437	'4-Methyl-5-(2-phosphoethyl)-thiazole'	'4mpetz[c]'	'C6H8NO4PS'	-2		C04327
1438	'L-Tyrosine'	'tyr-L[c]'	'C9H11NO3'	0	60-18-4	C00082
1439	'4-Hydroxy-benzyl alcohol'	'4hba[c]'	'C7H8O2'	0		C17467
1440	'Trimethylamine N-oxide'	'tmao[p]'	'C3H9NO'	0	1184-78-7	C01104
1441	'Trimethylamine N-oxide'	'tmao[e]'	'C3H9NO'	0	1184-78-7	C01104
1442	'trimethylamine'	'tma[e]'	'C3H10N'	1	75-50-3	C00565
1443	'trimethylamine'	'tma[p]'	'C3H10N'	1	75-50-3	C00565
1444	'Thiamin monophosphate'	'thmmp[c]'	'C12H16N4O4PS'	-1	532-40-1	C01081
1445	'alpha;alpha-Trehalose 6-phosphate'	'tre6p[c]'	'C12H21O14P'	-2	4484-88-2	C00689
1446	'Trehalose'	'tre[p]'	'C12H22O11'	0	99-20-7	C01083
1447	'Trehalose'	'tre[e]'	'C12H22O11'	0	99-20-7	C01083
1448	'L-Tryptophan'	'trp-L[p]'	'C11H12N2O2'	0	73-22-3	C00078
1449	'L-Tryptophan'	'trp-L[e]'	'C11H12N2O2'	0	73-22-3	C00078
1450	'L-Tryptophanyl-tRNA(Trp)'	'trptrna[c]'	'C11H11N2OR'	1		C03512
1451	'tRNA(Trp)'	'trnatrp[c]'	'R'	0		C01652
1452	'Thiosulfate'	'tsul[p]'	'O3S2'	-2		C00320
1453	'Thiosulfate'	'tsul[e]'	'O3S2'	-2		C00320
1454	'tetradecanoate (n-C14:0)'	'ttdca[e]'	'C14H27O2'	-1	544-63-8	C06424
1455	'tetradecenoate (n-C14:1)'	'ttdcea[e]'	'C14H25O2'	-1
1456	'tungstate'	'tungs[c]'	'O4W1'	-2
1457	'tungstate'	'tungs[p]'	'O4W1'	-2
1458	'tungstate'	'tungs[e]'	'O4W1'	-2
1459	'Tyramine'	'tym[e]'	'C8H12NO'	1	51-67-2	C00483
1460	'Tyramine'	'tym[p]'	'C8H12NO'	1	51-67-2	C00483
1461	'Phosphotyrosine'	'tyrp[p]'	'C9H10NO6P'	-2		C06501
1462	'Phosphotyrosine'	'tyrp[e]'	'C9H10NO6P'	-2		C06501
1463	'L-Tyrosine'	'tyr-L[p]'	'C9H11NO3'	0	60-18-4	C00082
1464	'L-Tyrosine'	'tyr-L[e]'	'C9H11NO3'	0	60-18-4	C00082
1465	'tRNA(Tyr)'	'trnatyr[c]'	'R'	0		C00787
1466	'L-Tyrosyl-tRNA(Tyr)'	'tyrtrna[c]'	'C9H10NO2R'	1		C02839
1467	'UDP-3-O-(3-hydroxytetradecanoyl)-D-glucosamine'	'u3hga[c]'	'C29H50N3O18P2'	-1		C06022
1468	'UDP-N-acetylmuramoyl-L-alanyl-D-glutamate'	'uamag[c]'	'C28H39N5O23P2'	-4		C00692
1469	'UDP-N-acetylmuramoyl-L-alanyl-D-gamma-glutamyl-meso-2;6-diaminopimelate'	'ugmd[c]'	'C35H51N7O26P2'	-4		C04877
1470	'UDP-N-acetyl-D-glucosamine'	'uacgam[p]'	'C17H25N3O17P2'	-2		C00043
1471	'UDP-N-acetyl-D-glucosamine'	'uacgam[e]'	'C17H25N3O17P2'	-2		C00043
1472	'UDP-N-acetyl-D-mannosamine'	'uacmam[c]'	'C17H25N3O17P2'	-2		C01170
1473	'UDP-3-O-(3-hydroxytetradecanoyl)-N-acetylglucosamine'	'u3aga[c]'	'C31H51N3O19P2'	-2		C04738
1474	'UDP-N-acetyl-3-O-(1-carboxyvinyl)-D-glucosamine'	'uaccg[c]'	'C20H26N3O19P2'	-3		C04631
1475	'UDP-N-acetylmuramoyl-L-alanine'	'uama[c]'	'C23H33N4O20P2'	-3		C01212
1476	'UDP-N-acetylmuramate'	'uamr[c]'	'C20H28N3O19P2'	-3		C01050
1477	'UDP-N-acetyl-D-galactosamine'	'udpacgal[p]'	'C17H25N3O17P2'	-2		C00203
1478	'UDP-N-acetyl-D-galactosamine'	'udpacgal[e]'	'C17H25N3O17P2'	-2		C00203
1479	'UDPglucose'	'udpg[c]'	'C15H22N2O17P2'	-2		C00029
1480	'UDPgalactose'	'udpgal[c]'	'C15H22N2O17P2'	-2		C00052
1481	'UDPgalactose'	'udpgal[e]'	'C15H22N2O17P2'	-2		C00052
1482	'UDPgalactose'	'udpgal[p]'	'C15H22N2O17P2'	-2		C00052
1483	'UDP-D-glucuronate'	'udpglcur[c]'	'C15H19N2O18P2'	-3		C00167
1484	'UDP-4-keto-pyranose'	'udpLa4o[c]'	'C14H18N2O16P2'	-2
1485	'UDP-D-glucuronate'	'udpglcur[e]'	'C15H19N2O18P2'	-3		C00167
1486	'UDP-D-glucuronate'	'udpglcur[p]'	'C15H19N2O18P2'	-3		C00167
1487	'UDPglucose'	'udpg[e]'	'C15H22N2O17P2'	-2		C00029
1488	'UDPglucose'	'udpg[p]'	'C15H22N2O17P2'	-2		C00029
1489	'uridine 5-diphospho-{beta}-4-deoxy-4-amino-L-arabinose'	'udpLa4n[c]'	'C14H22N3O15P2'	-1
1490	'uridine 5-diphospho-{beta}-4-deoxy-4-formamido-L-arabinose'	'udpLa4fn[c]'	'C15H21N3O16P2'	-2
1491	'UDP-N-acetylmuramoyl-L-alanyl-D-gamma-glutamyl-meso-2;6-diaminopimelate-D-alanine'	'um4p[c]'	'C38H56N8O27P2'	-4
1492	'UMP'	'ump[e]'	'C9H11N2O9P'	-2	58-97-9	C00105
1493	'UMP'	'ump[p]'	'C9H11N2O9P'	-2	58-97-9	C00105
1494	'undecaprenyl phosphate-4-amino-4-formyl-L-arabinose'	'uLa4fn[c]'	'C61H99N1O8P1'	-1
1495	'Uroporphyrinogen III'	'uppg3[c]'	'C40H36N4O16'	-8	1976-85-8	C01051
1496	'Uracil'	'ura[p]'	'C4H4N2O2'	0	66-22-8	C00106
1497	'Uracil'	'ura[e]'	'C4H4N2O2'	0	66-22-8	C00106
1498	'Uridine'	'uri[p]'	'C9H12N2O6'	0	58-96-8	C00299
1499	'Uridine'	'uri[e]'	'C9H12N2O6'	0	58-96-8	C00299
1500	'L-Valine'	'val-L[p]'	'C5H11NO2'	0	72-18-4	C00183
1501	'L-Valine'	'val-L[c]'	'C5H11NO2'	0	72-18-4	C00183
1502	'L-Valine'	'val-L[e]'	'C5H11NO2'	0	72-18-4	C00183
1503	'tRNA(Val)'	'trnaval[c]'	'R'	0		C01653
1504	'L-Valyl-tRNA(Val)'	'valtrna[c]'	'C5H10NOR'	1		C02554
1505	'Xanthine'	'xan[e]'	'C5H4N4O2'	0	69-89-6	C00385
1506	'Xanthine'	'xan[p]'	'C5H4N4O2'	0	69-89-6	C00385
1507	'Xanthosine 5-phosphate'	'xmp[p]'	'C10H11N4O9P'	-2	523-98-8	C00655
1508	'Xanthosine 5-phosphate'	'xmp[e]'	'C10H11N4O9P'	-2	523-98-8	C00655
1509	'Xanthosine'	'xtsn[p]'	'C10H12N4O6'	0	146-80-5	C01762
1510	'Xanthosine'	'xtsn[e]'	'C10H12N4O6'	0	146-80-5	C01762
1511	'D-Xylose'	'xyl-D[p]'	'C5H10O5'	0	58-86-6	C00181
1512	'D-Xylose'	'xyl-D[c]'	'C5H10O5'	0	58-86-6	C00181
1513	'D-Xylulose'	'xylu-D[c]'	'C5H10O5'	0	551-84-8	C00310
1514	'L-Xylulose 5-phosphate'	'xu5p-L[c]'	'C5H9O8P'	-2		C03291
1515	'D-Xylose'	'xyl-D[e]'	'C5H10O5'	0	58-86-6	C00181
1516	'L-Xylulose'	'xylu-L[p]'	'C5H10O5'	0	527-50-4	C00312
1517	'L-Xylulose'	'xylu-L[e]'	'C5H10O5'	0	527-50-4	C00312
1518	'Zinc'	'zn2[p]'	'Zn'	2	7440-66-6	C00038
1519	'Zinc'	'zn2[c]'	'Zn'	2	7440-66-6	C00038
1520	'Zinc'	'zn2[e]'	'Zn'	2	7440-66-6	C00038
1521	'5-Methylthio-5-deoxy-D-ribose 1-phosphate'	'5mdr1p[c]'	'C6H11O7PS'	-2		C04188
1522	'5-Methylthio-5-deoxy-D-ribulose 1-phosphate'	'5mdru1p[c]'	'C6H11O7PS'	-2		C04582
1523	'2,3-diketo-5-methylthio-1-phosphopentane'	'dkmpp[c]'	'C6H9O6PS'	-2		C15650
1524	'2-Hydroxy-3-keto-5-methylthiopentenyl-1-phosphate'	'hkmpp[c]'	'C6H9O6PS'	-2		C15651
1525	'1,2-Dihydroxy-5-(methylthio)pent-1-en-3-one'	'dhmtp[c]'	'C6H10O3S'	0		C15606
1526	'2-keto-4-methylthiobutyrate'	'2kmb[c]'	'C5H7O3S'	-1
1527	'KDO2-(lauroyl)-lipid4'	'laur-kdo2lipid4[c]'	'C96H170N2O38P2'	-6
1528	'KO-KDO-laur-hde-lipid4[c]'	'kokdo-laur-hde-lipid4[c]'	'C112H198N2O40P2'	-6
1529	'KDO2-(lauroyl)-(hexadecenoic)-lipid4'	'laur-hde-kdo2lipid4[c]'	'C112H198N2O39P2'	-6
1530	'salicylate'	'salc[c]'	'C7H5O3'	-1	69-72-7
1531	'tmp'	'tmp[c]'	'C10H13N2O8P'	0
1532	'ttp'	'ttp[c]'	'C10H13N2O14P3'	-4
1533	'tdp'	'tdp[c]'	'C10H13N2O11P2'	-3
1534	'CDP-glucose'	'cdpglc[c]'	'C15H23N3O16P2'	-2
1535	'CDP-4-keto-3;6-dideoxy-D-glucose'	'CDP-4keto-36dideox-glc[c]'	'C15H21N3O15P2'	0
1536	'CDP-4-keto-6-deoxy-D-glucose'	'CDP-4keto-6deox-glc[c]'	'C15H21N3O16P2'	0
1537	'Urea'	'urea[p]'	'CH4N2O'	0	57-13-6	C00086
1538	'Urea'	'urea[e]'	'CH4N2O'	0	57-13-6	C00086
1539	'Urea'	'urea[c]'	'CH4N2O'	0	57-13-6	C00086
1540	'iron'	'fe[e]'	'Fe'	0
1541	'iron'	'fe[p]'	'Fe'	0
1542	'iron'	'fe[c]'	'Fe'	0
1543	'LPS with tetraacyl lipidA'	'lps_tetra[c]'	'C126H219N3O72P2'	-6
1544	'LPS with pentaacyl lipidA'	'lps_penta[c]'	'C144H251N3O78P2'	-6
1545	'LPS with hexaacyl lipidA'	'lps_hexa[c]'	'C160H279N3O79P2'	-6
1546	'cyclic diguanosine monophosphate'	'cdigmp[c]'	'C20H22N10O14P2'	-2		C16463
1547	'5-Phosphoguanylyl(3->5)guanosine'	'5pg35pg[c]'	'C20H23N10O15P2'	-3		C18076
1548	'KO-KDO-pentaacyl-lipid4[c]'	'kokdo-laur-lipid4[c]'	'C96H170N2O39P2'	-6
1549	'KO-KDO-LIPID A'	'kokdolipid4[c]'	'C84H148N2O38P2'	-6
1550	'raffinose'	'raffin[c]'	'C18H32O16'	0	512-69-6	C00492
1551	'sucrose'	'sucr[c]'	'C12H22O11'	0	57-50-1	C00089
1552	'stachyose'	'stys[c]'	'C24H42O21'	0	470-55-3	C01613

## Sheet: D. Reactions
Reaction number	Reaction name	Abbreviation	Reactant	Directionality	Product	Gene association	Subsystem	Lower bound	Upper bound	Notes
1	'(R)-Propane-1;2-diol transport via diffusion (extracellular to periplasm)'	12PPDRtex	12ppd-R[e]	<=>	12ppd-R[p]	(YPO1222)	'Transport; Outer Membrane Porin'	-1000	1000	1. External metabolite uptake rates (rxns #1665 - 1944) are 1) based on experimental measurements in BCS medium plus glucose that were performed as a part of this study; 2) were set to the initial concentration in the BCS growth medium; or 3) assumed to be unlimited
2	'(R)-Propane-1;2-diol facilitated transport (periplasm)'	12PPDRtpp	12ppd-R[p]	<=>	12ppd-R[c]		'Transport; Inner Membrane'	-1000	1000	2. Units for uptake and secretion rates (rxns #1665 - 1944): mM/gram dry weight/hr
3	'(S)-Propane-1;2-diol transport via diffusion (extracellular to periplasm)'	12PPDStex	12ppd-S[e]	<=>	12ppd-S[p]	(YPO1222)	'Transport; Outer Membrane Porin'	-1000	1000	3. Whenever possible, we used reaction abbreviations that are identical to those used for the E. coli iAF1260 (PMID 17593909) or Salmonella consensus models (PMID 21244678).
4	'(S)-Propane-1;2-diol facilitated transport (periplasm)'	12PPDStpp	12ppd-S[p]	<=>	12ppd-S[c]		'Transport; Inner Membrane'	-1000	1000
5	'1;4-alpha-D-glucan transport via ABC system (periplasm)'	14GLUCANabcpp	h2o[c] + 14glucan[p] + atp[c]	->	pi[c] + adp[c] + h[c] + 14glucan[c]	( (YPO3714) and (YPO3715) and (YPO3716) and (YPO3712) )	'Transport; Inner Membrane'	0	1000
6	'1;4-alpha-D-glucan transport via diffusion (extracellular to periplasm) irreversible'	14GLUCANtexi	14glucan[e]	->	14glucan[p]	(YPO3711)	'Transport; Outer Membrane'	0	1000
7	'23cAMP transport via diffusion (extracellular to periplasm)'	23CAMPtex	23camp[e]	<=>	23camp[p]	(YPO1222)	'Transport; Outer Membrane Porin'	-1000	1000
8	'23cCMP transport via diffusion (extracellular to periplasm)'	23CCMPtex	23ccmp[e]	<=>	23ccmp[p]	(YPO1222)	'Transport; Outer Membrane Porin'	-1000	1000
9	'23cGMP transport via diffusion (extracellular to periplasm)'	23CGMPtex	23cgmp[e]	<=>	23cgmp[p]	(YPO1222)	'Transport; Outer Membrane Porin'	-1000	1000
10	'23cUMP transport via diffusion (extracellular to periplasm)'	23CUMPtex	23cump[e]	<=>	23cump[p]	(YPO1222)	'Transport; Outer Membrane Porin'	-1000	1000
11	'2;3-diaminopropionate transport in via proton symport'	23DAPPAt2pp	h[p] + 23dappa[p]	->	h[c] + 23dappa[c]		'Transport; Inner Membrane'	0	1000
12	'2;3-diaminopropionate transport via diffusion'	23DAPPAtex	23dappa[e]	<=>	23dappa[p]	(YPO1222)	'Transport; Outer Membrane Porin'	-1000	1000
13	'2;3-cyclic-nucleotide phosphodiesterase (UMP) (periplasm)'	23PDE2pp	23cump[p] + h2o[p]	->	h[p] + 3ump[p]	(YPO3530)	'Nucleotide Salvage Pathway'	0	1000
14	'2;3-cyclic-nucleotide phosphodiesterase (CMP) (periplasm)'	23PDE4pp	23ccmp[p] + h2o[p]	->	h[p] + 3cmp[p]	(YPO3530)	'Nucleotide Salvage Pathway'	0	1000
15	'2;3-cyclic-nucleotide phosphodiesterase (AMP) (periplasm)'	23PDE7pp	23camp[p] + h2o[p]	->	h[p] + 3amp[p]	(YPO3530)	'Nucleotide Salvage Pathway'	0	1000
16	'2;3-cyclic-nucleotide phosphodiesterase (GMP) (periplasm)'	23PDE9pp	23cgmp[p] + h2o[p]	->	h[p] + 3gmp[p]	(YPO3530)	'Nucleotide Salvage Pathway'	0	1000
17	'meso-2;6-Diaminoheptanedioate transport via diffusion (extracellular to periplasm)'	26DAHtex	26dap-M[e]	<=>	26dap-M[p]	(YPO1222)	'Transport; Outer Membrane Porin'	-1000	1000
18	'2-Acyl-sn-glycero-3-phosphatidate (n-C12:0) transporter via facilitated diffusion (periplasm)'	2AGPA120tipp	2ddecg3p[p]	->	2ddecg3p[c]	(YPO0792)	'Transport; Inner Membrane'	0	1000
19	'2-Acyl-sn-glycero-3-phosphatidate (n-C14:0) transporter via facilitated diffusion (periplasm)'	2AGPA140tipp	2tdecg3p[p]	->	2tdecg3p[c]	(YPO0792)	'Transport; Inner Membrane'	0	1000
20	'2-Acyl-sn-glycero-3-phosphatidate (n-C14:1) transporter via facilitated diffusion (periplasm)'	2AGPA141tipp	2tdec7eg3p[p]	->	2tdec7eg3p[c]	(YPO0792)	'Transport; Inner Membrane'	0	1000
21	'2-Acyl-sn-glycero-3-phosphatidate (n-C16:0) transporter via facilitated diffusion (periplasm)'	2AGPA160tipp	2hdecg3p[p]	->	2hdecg3p[c]	(YPO0792)	'Transport; Inner Membrane'	0	1000
22	'2-Acyl-sn-glycero-3-phosphatidate (n-C16:1) transporter via facilitated diffusion (periplasm)'	2AGPA161tipp	2hdec9eg3p[p]	->	2hdec9eg3p[c]	(YPO0792)	'Transport; Inner Membrane'	0	1000
23	'2-Acyl-sn-glycero-3-phosphatidate (n-C18:0) transporter via facilitated diffusion (periplasm)'	2AGPA180tipp	2odecg3p[p]	->	2odecg3p[c]	(YPO0792)	'Transport; Inner Membrane'	0	1000
24	'2-Acyl-sn-glycero-3-phosphatidate (n-C18:1) transporter via facilitated diffusion (periplasm)'	2AGPA181tipp	2odec11eg3p[p]	->	2odec11eg3p[c]	(YPO0792)	'Transport; Inner Membrane'	0	1000
25	'2-Acyl-sn-glycero-3-phosphoethanolamine (n-C12:0) transporter via facilitated diffusion (periplasm)'	2AGPE120tipp	2agpe120[p]	->	2agpe120[c]	(YPO0792)	'Transport; Inner Membrane'	0	1000
26	'2-Acyl-sn-glycero-3-phosphoethanolamine (n-C14:0) transporter via facilitated diffusion (periplasm)'	2AGPE140tipp	2agpe140[p]	->	2agpe140[c]	(YPO0792)	'Transport; Inner Membrane'	0	1000
27	'2-Acyl-sn-glycero-3-phosphoethanolamine (n-C14:1) transporter via facilitated diffusion (periplasm)'	2AGPE141tipp	2agpe141[p]	->	2agpe141[c]	(YPO0792)	'Transport; Inner Membrane'	0	1000
28	'2-Acyl-sn-glycero-3-phosphoethanolamine (n-C16:0) transporter via facilitated diffusion (periplasm)'	2AGPE160tipp	2agpe160[p]	->	2agpe160[c]	(YPO0792)	'Transport; Inner Membrane'	0	1000
29	'2-Acyl-sn-glycero-3-phosphoethanolamine (n-C16:1) transporter via facilitated diffusion (periplasm)'	2AGPE161tipp	2agpe161[p]	->	2agpe161[c]	(YPO0792)	'Transport; Inner Membrane'	0	1000
30	'2-Acyl-sn-glycero-3-phosphoethanolamine (n-C18:0) transporter via facilitated diffusion (periplasm)'	2AGPE180tipp	2agpe180[p]	->	2agpe180[c]	(YPO0792)	'Transport; Inner Membrane'	0	1000
31	'2-Acyl-sn-glycero-3-phosphoethanolamine (n-C18:1) transporter via facilitated diffusion (periplasm)'	2AGPE181tipp	2agpe181[p]	->	2agpe181[c]	(YPO0792)	'Transport; Inner Membrane'	0	1000
32	'2-acyl-glycerophospho-ethanolamine acyltransferase (n-C12:0)'	2AGPEAT120	atp[c] + 2agpe120[c] + ddca[c]	->	ppi[c] + pe120[c] + amp[c]	(YPO0793)	'Glycerophospholipid Metabolism'	0	1000
33	'2-acyl-glycerophospho-ethanolamine acyltransferase (n-C14:0)'	2AGPEAT140	atp[c] + 2agpe140[c] + ttdca[c]	->	ppi[c] + amp[c] + pe140[c]	(YPO0793)	'Glycerophospholipid Metabolism'	0	1000
34	'2-acyl-glycerophospho-ethanolamine acyltransferase (n-C14:1)'	2AGPEAT141	atp[c] + 2agpe141[c] + ttdcea[c]	->	ppi[c] + amp[c] + pe141[c]	(YPO0793)	'Glycerophospholipid Metabolism'	0	1000
35	'2-acyl-glycerophospho-ethanolamine acyltransferase (n-C16:0)'	2AGPEAT160	atp[c] + 2agpe160[c] + hdca[c]	->	ppi[c] + amp[c] + pe160[c]	(YPO0793)	'Glycerophospholipid Metabolism'	0	1000
36	'2-acyl-glycerophospho-ethanolamine acyltransferase (n-C16:1)'	2AGPEAT161	atp[c] + 2agpe161[c] + hdcea[c]	->	ppi[c] + amp[c] + pe161[c]	(YPO0793)	'Glycerophospholipid Metabolism'	0	1000
37	'2-acyl-glycerophospho-ethanolamine acyltransferase (n-C18:0)'	2AGPEAT180	atp[c] + 2agpe180[c] + ocdca[c]	->	ppi[c] + amp[c] + pe180[c]	(YPO0793)	'Glycerophospholipid Metabolism'	0	1000
38	'2-acyl-glycerophospho-ethanolamine acyltransferase (n-C18:1)'	2AGPEAT181	atp[c] + 2agpe181[c] + ocdcea[c]	->	ppi[c] + amp[c] + pe181[c]	(YPO0793)	'Glycerophospholipid Metabolism'	0	1000
39	'2-Acyl-sn-glycero-3-phosphoglycerol (n-C12:0) transporter via facilitated diffusion (periplasm)'	2AGPG120tipp	2agpg120[p]	->	2agpg120[c]	(YPO0792)	'Transport; Inner Membrane'	0	1000
40	'2-Acyl-sn-glycero-3-phosphoglycerol (n-C14:0) transporter via facilitated diffusion (periplasm)'	2AGPG140tipp	2agpg140[p]	->	2agpg140[c]	(YPO0792)	'Transport; Inner Membrane'	0	1000
41	'2-Acyl-sn-glycero-3-phosphoglycerol (n-C14:1) transporter via facilitated diffusion (periplasm)'	2AGPG141tipp	2agpg141[p]	->	2agpg141[c]	(YPO0792)	'Transport; Inner Membrane'	0	1000
42	'2-Acyl-sn-glycero-3-phosphoglycerol (n-C16:0) transporter via facilitated diffusion (periplasm)'	2AGPG160tipp	2agpg160[p]	->	2agpg160[c]	(YPO0792)	'Transport; Inner Membrane'	0	1000
43	'2-Acyl-sn-glycero-3-phosphoglycerol (n-C16:1) transporter via facilitated diffusion (periplasm)'	2AGPG161tipp	2agpg161[p]	->	2agpg161[c]	(YPO0792)	'Transport; Inner Membrane'	0	1000
44	'2-Acyl-sn-glycero-3-phosphoglycerol (n-C18:0) transporter via facilitated diffusion (periplasm)'	2AGPG180tipp	2agpg180[p]	->	2agpg180[c]	(YPO0792)	'Transport; Inner Membrane'	0	1000
45	'2-Acyl-sn-glycero-3-phosphoglycerol (n-C18:1) transporter via facilitated diffusion (periplasm)'	2AGPG181tipp	2agpg181[p]	->	2agpg181[c]	(YPO0792)	'Transport; Inner Membrane'	0	1000
46	'2-acyl-glycerophospho-glycerol acyltransferase (n-C12:0)'	2AGPGAT120	atp[c] + ddca[c] + 2agpg120[c]	->	ppi[c] + amp[c] + pg120[c]	(YPO0793)	'Glycerophospholipid Metabolism'	0	1000
47	'2-acyl-glycerophospho-glycerol acyltransferase (n-C14:0)'	2AGPGAT140	atp[c] + ttdca[c] + 2agpg140[c]	->	ppi[c] + amp[c] + pg140[c]	(YPO0793)	'Glycerophospholipid Metabolism'	0	1000
48	'2-acyl-glycerophospho-glycerol acyltransferase (n-C14:1)'	2AGPGAT141	atp[c] + ttdcea[c] + 2agpg141[c]	->	ppi[c] + amp[c] + pg141[c]	(YPO0793)	'Glycerophospholipid Metabolism'	0	1000
49	'2-acyl-glycerophospho-glycerol acyltransferase (n-C16:0)'	2AGPGAT160	atp[c] + hdca[c] + 2agpg160[c]	->	ppi[c] + amp[c] + pg160[c]	(YPO0793)	'Glycerophospholipid Metabolism'	0	1000
50	'2-acyl-glycerophospho-glycerol acyltransferase (n-C16:1)'	2AGPGAT161	atp[c] + hdcea[c] + 2agpg161[c]	->	ppi[c] + amp[c] + pg161[c]	(YPO0793)	'Glycerophospholipid Metabolism'	0	1000
51	'2-acyl-glycerophospho-glycerol acyltransferase (n-C18:0)'	2AGPGAT180	atp[c] + ocdca[c] + 2agpg180[c]	->	ppi[c] + amp[c] + pg180[c]	(YPO0793)	'Glycerophospholipid Metabolism'	0	1000
52	'2-acyl-glycerophospho-glycerol acyltransferase (n-C18:1)'	2AGPGAT181	atp[c] + ocdcea[c] + 2agpg181[c]	->	ppi[c] + amp[c] + pg181[c]	(YPO0793)	'Glycerophospholipid Metabolism'	0	1000
53	'2-dehydro-D-gluconate reductase (NADH)'	2DGLCNRx	h[c] + nadh[c] + 2dhglcn[c]	->	glcn[c] + nad[c]	(YPO4078)	'Alternate Carbon Metabolism'	0	1000
54	'2-dehydro-D-gluconate reductase (NADPH)'	2DGLCNRy	h[c] + 2dhglcn[c] + nadph[c]	->	glcn[c] + nadp[c]	(YPO4078)	'Alternate Carbon Metabolism'	0	1000
55	'2-dehydro-L-gulonate reductase (NADH)'	2DGULRx	h[c] + nadh[c] + 2dhguln[c]	->	nad[c] + idon-L[c]	(YPO4078)	'Alternate Carbon Metabolism'	0	1000
56	'2-dehydro-L-gulonate reductase (NADPH)'	2DGULRy	h[c] + nadph[c] + 2dhguln[c]	->	nadp[c] + idon-L[c]	(YPO4078)	'Alternate Carbon Metabolism'	0	1000
57	'dihydroxyphenylacetaldehyde transport via diffusion (extracellular to periplasm)'	34dhpactex	34dhpac[e]	<=>	34dhpac[p]	(YPO1222)	'Transport; Outer Membrane Porin'	-1000	1000
58	'3AMP transport via diffusion (extracellular to periplasm)'	3AMPtex	3amp[e]	<=>	3amp[p]	(YPO1222)	'Transport; Outer Membrane Porin'	-1000	1000
59	'3CMP transport via diffusion (extracellular to periplasm)'	3CMPtex	3cmp[e]	<=>	3cmp[p]	(YPO1222)	'Transport; Outer Membrane Porin'	-1000	1000
60	'3GMP transport via diffusion (extracellular to periplasm)'	3GMPtex	3gmp[e]	<=>	3gmp[p]	( (YPO1222) )	'Transport; Outer Membrane Porin'	-1000	1000
61	'3-hydroxyacyl-[acyl-carrier-protein] dehydratase (n-C10:0)'	3HAD100	3hdecACP[c]	->	h2o[c] + tdec2eACP[c]	( (YPO1430) or (YPO1055) )	'Cell Envelope Biosynthesis'	0	1000
62	'3-hydroxyacyl-[acyl-carrier-protein] dehydratase (n-C12:0)'	3HAD120	3hddecACP[c]	->	h2o[c] + tddec2eACP[c]	( (YPO1430) or (YPO1055) )	'Cell Envelope Biosynthesis'	0	1000
63	'3-hydroxyacyl-[acyl-carrier-protein] dehydratase (n-C12:1)'	3HAD121	3hcddec5eACP[c]	->	h2o[c] + t3c5ddeceACP[c]	( (YPO1430) or (YPO1055) )	'Cell Envelope Biosynthesis'	0	1000
64	'3-hydroxyacyl-[acyl-carrier-protein] dehydratase (n-C14:0)'	3HAD140	3hmrsACP[c]	->	h2o[c] + tmrs2eACP[c]	( (YPO1430) or (YPO1055) )	'Cell Envelope Biosynthesis'	0	1000
65	'3-hydroxyacyl-[acyl-carrier-protein] dehydratase (n-C14:1)'	3HAD141	3hcmrs7eACP[c]	->	h2o[c] + t3c7mrseACP[c]	( (YPO1430) or (YPO1055) )	'Cell Envelope Biosynthesis'	0	1000
66	'3-hydroxyacyl-[acyl-carrier-protein] dehydratase (n-C16:0)'	3HAD160	3hpalmACP[c]	->	h2o[c] + tpalm2eACP[c]	( (YPO1430) or (YPO1055) )	'Cell Envelope Biosynthesis'	0	1000
67	'3-hydroxyacyl-[acyl-carrier-protein] dehydratase (n-C16:1)'	3HAD161	3hcpalm9eACP[c]	->	h2o[c] + t3c9palmeACP[c]	( (YPO1430) or (YPO1055) )	'Cell Envelope Biosynthesis'	0	1000
68	'3-hydroxyacyl-[acyl-carrier-protein] dehydratase (n-C18:0)'	3HAD180	3hoctaACP[c]	->	h2o[c] + toctd2eACP[c]	( (YPO1430) or (YPO1055) )	'Cell Envelope Biosynthesis'	0	1000
69	'3-hydroxyacyl-[acyl-carrier-protein] dehydratase (n-C18:1)'	3HAD181	3hcvac11eACP[c]	->	h2o[c] + t3c11vaceACP[c]	( (YPO1055) or (YPO1430) )	'Cell Envelope Biosynthesis'	0	1000
70	'3-hydroxyacyl-[acyl-carrier-protein] dehydratase (n-C4:0)'	3HAD40	3haACP[c]	->	h2o[c] + but2eACP[c]	( (YPO1430) or (YPO1055) )	'Cell Envelope Biosynthesis'	0	1000
71	'3-hydroxyacyl-[acyl-carrier-protein] dehydratase (n-C6:0)'	3HAD60	3hhexACP[c]	->	h2o[c] + thex2eACP[c]	( (YPO1430) or (YPO1055) )	'Cell Envelope Biosynthesis'	0	1000
72	'3-hydroxyacyl-[acyl-carrier-protein] dehydratase (n-C8:0)'	3HAD80	3hoctACP[c]	->	h2o[c] + toct2eACP[c]	( (YPO1430) or (YPO1055) )	'Cell Envelope Biosynthesis'	0	1000
73	'3-keto-L-gulonate kinase'	3KGK	atp[c] + 3dhguln[c]	->	adp[c] + h[c] + 3dhgulnp[c]	(YPO3334)	'Alternate Carbon Metabolism'	0	1000
74	'3-nucleotidase (UMP) (periplasm)'	3NTD2pp	atp[c] + 3dhguln[c]	->	adp[c] + h[c] + 3dhgulnp[c]	(YPO3530)	'Nucleotide Salvage Pathway'	0	1000
75	'3-nucleotidase (CMP) (periplasm)'	3NTD4pp	h2o[p] + 3cmp[p]	->	pi[p] + cytd[p]	(YPO3530)	'Nucleotide Salvage Pathway'	0	1000
76	'3-nucleotidase (AMP) (periplasm)'	3NTD7pp	h2o[p] + 3amp[p]	->	pi[p] + adn[p]	(YPO3530)	'Nucleotide Salvage Pathway'	0	1000
77	'3-nucleotidase (GMP) (periplasm)'	3NTD9pp	h2o[p] + 3gmp[p]	->	pi[p] + gsn[p]	(YPO3530)	'Nucleotide Salvage Pathway'	0	1000
78	'3-oxoacyl-[acyl-carrier-protein] reductase (n-C10:0)'	3OAR100	h[c] + nadph[c] + 3odecACP[c]	<=>	nadp[c] + 3hdecACP[c]	(YPO1599)	'Cell Envelope Biosynthesis'	-1000	1000
79	'3-oxoacyl-[acyl-carrier-protein] reductase (n-C12:0)'	3OAR120	h[c] + nadph[c] + 3oddecACP[c]	<=>	nadp[c] + 3hddecACP[c]	(YPO1599)	'Cell Envelope Biosynthesis'	-1000	1000
80	'3-oxoacyl-[acyl-carrier-protein] reductase (n-C12:1)'	3OAR121	h[c] + nadph[c] + 3ocddec5eACP[c]	->	nadp[c] + 3hcddec5eACP[c]	(YPO1599)	'Cell Envelope Biosynthesis'	0	1000
81	'3-oxoacyl-[acyl-carrier-protein] reductase (n-C14:0)'	3OAR140	h[c] + nadph[c] + 3omrsACP[c]	<=>	nadp[c] + 3hmrsACP[c]	(YPO1599)	'Cell Envelope Biosynthesis'	-1000	1000
82	'3-oxoacyl-[acyl-carrier-protein] reductase (n-C14:1)'	3OAR141	h[c] + nadph[c] + 3ocmrs7eACP[c]	->	nadp[c] + 3hcmrs7eACP[c]	(YPO1599)	'Cell Envelope Biosynthesis'	0	1000
83	'3-oxoacyl-[acyl-carrier-protein] reductase (n-C16:0)'	3OAR160	h[c] + nadph[c] + 3opalmACP[c]	<=>	nadp[c] + 3hpalmACP[c]	(YPO1599)	'Cell Envelope Biosynthesis'	-1000	1000
84	'3-oxoacyl-[acyl-carrier-protein] reductase (n-C16:1)'	3OAR161	h[c] + nadph[c] + 3ocpalm9eACP[c]	->	nadp[c] + 3hcpalm9eACP[c]	(YPO1599)	'Cell Envelope Biosynthesis'	0	1000
85	'3-oxoacyl-[acyl-carrier-protein] reductase (n-C18:0)'	3OAR180	h[c] + nadph[c] + 3ooctdACP[c]	<=>	nadp[c] + 3hoctaACP[c]	(YPO1599)	'Cell Envelope Biosynthesis'	-1000	1000
86	'3-oxoacyl-[acyl-carrier-protein] reductase (n-C18:1)'	3OAR181	h[c] + nadph[c] + 3ocvac11eACP[c]	->	nadp[c] + 3hcvac11eACP[c]	(YPO1599)	'Cell Envelope Biosynthesis'	0	1000
87	'3-oxoacyl-[acyl-carrier-protein] reductase (n-C4:0)'	3OAR40	h[c] + nadph[c] + actACP[c]	<=>	nadp[c] + 3haACP[c]	(YPO1599)	'Cell Envelope Biosynthesis'	-1000	1000
88	'3-oxoacyl-[acyl-carrier-protein] reductase (n-C6:0)'	3OAR60	h[c] + nadph[c] + 3ohexACP[c]	<=>	nadp[c] + 3hhexACP[c]	(YPO1599)	'Cell Envelope Biosynthesis'	-1000	1000
89	'3-oxoacyl-[acyl-carrier-protein] reductase (n-C8:0)'	3OAR80	h[c] + nadph[c] + 3ooctACP[c]	<=>	nadp[c] + 3hoctACP[c]	(YPO1599)	'Cell Envelope Biosynthesis'	-1000	1000
90	'3-oxoacyl-[acyl-carrier-protein] synthase (n-C10:0)'	3OAS100	h[c] + malACP[c] + ocACP[c]	->	3odecACP[c] + ACP[c] + co2[c]	( (YPO2757) or (YPO1601) )	'Cell Envelope Biosynthesis'	0	1000
91	'3-oxoacyl-[acyl-carrier-protein] synthase (n-C12:0)'	3OAS120	h[c] + malACP[c] + dcaACP[c]	->	3oddecACP[c] + ACP[c] + co2[c]	( (YPO2757) or (YPO1601) )	'Cell Envelope Biosynthesis'	0	1000
92	'3-oxoacyl-[acyl-carrier-protein] synthase (n-C12:1)'	3OAS121	h[c] + malACP[c] + cdec3eACP[c]	->	3ocddec5eACP[c] + ACP[c] + co2[c]	(YPO2757)	'Cell Envelope Biosynthesis'	0	1000
93	'3-oxoacyl-[acyl-carrier-protein] synthase (n-C14:0)'	3OAS140	h[c] + malACP[c] + ddcaACP[c]	->	3omrsACP[c] + ACP[c] + co2[c]	( (YPO2757) or (YPO1601) )	'Cell Envelope Biosynthesis'	0	1000
94	'3-oxoacyl-[acyl-carrier-protein] synthase (n-C14:1)'	3OAS141	h[c] + malACP[c] + cddec5eACP[c]	->	3ocmrs7eACP[c] + ACP[c] + co2[c]	(YPO2757)	'Cell Envelope Biosynthesis'	0	1000
95	'3-oxoacyl-[acyl-carrier-protein] synthase (n-C16:0)'	3OAS160	h[c] + malACP[c] + myrsACP[c]	->	3opalmACP[c] + ACP[c] + co2[c]	( (YPO2757) or (YPO1601) )	'Cell Envelope Biosynthesis'	0	1000
96	'3-oxoacyl-[acyl-carrier-protein] synthase (n-C16:1)'	3OAS161	h[c] + malACP[c] + tdeACP[c]	->	3ocpalm9eACP[c] + ACP[c] + co2[c]	(YPO2757)	'Cell Envelope Biosynthesis'	0	1000
97	'3-oxoacyl-[acyl-carrier-protein] synthase (n-C18:0)'	3OAS180	h[c] + malACP[c] + palmACP[c]	->	3ooctdACP[c] + ACP[c] + co2[c]	( (YPO1601) or (YPO2757) )	'Cell Envelope Biosynthesis'	0	1000
98	'3-oxoacyl-[acyl-carrier-protein] synthase (n-C18:1)'	3OAS181	h[c] + malACP[c] + hdeACP[c]	->	3ocvac11eACP[c] + ACP[c] + co2[c]	(YPO1601)	'Cell Envelope Biosynthesis'	0	1000
99	'3-oxoacyl-[acyl-carrier-protein] synthase (n-C6:0)'	3OAS60	h[c] + malACP[c] + butACP[c]	->	3ohexACP[c] + ACP[c] + co2[c]	( (YPO2757) or (YPO1601) )	'Cell Envelope Biosynthesis'	0	1000
100	'3-oxoacyl-[acyl-carrier-protein] synthase (n-C8:0)'	3OAS80	h[c] + malACP[c] + hexACP[c]	->	3ooctACP[c] + ACP[c] + co2[c]	( (YPO2757) or (YPO1601) )	'Cell Envelope Biosynthesis'	0	1000
101	'tripeptide (LalaDgluMdap) transport via ABC system (periplasm)'	3PEPTabcpp	h2o[c] + atp[c] + LalaDgluMdap[p]	->	pi[c] + adp[c] + h[c] + LalaDgluMdap[c]		'Murein Recycling'	0	1000
102	'LalaDgluMdap (tripeptide) transport via diffusion (extracellular to periplasm)'	3PEPTtex	LalaDgluMdap[e]	<=>	LalaDgluMdap[p]	(YPO1222)	'Transport; Outer Membrane Porin'	-1000	1000
103	'3UMP transport via diffusion (extracellular to periplasm)'	3UMPtex	3ump[e]	<=>	3ump[p]	(YPO1222)	'Transport; Outer Membrane Porin'	-1000	1000
104	'4-hydroxyphenylacetaldehyde transport via diffusion (extracellular to periplasm)'	4HOXPACDtex	4hoxpacd[e]	<=>	4hoxpacd[p]	(YPO1222)	'Transport; Outer Membrane Porin'	-1000	1000
105	'4-Hydroxy-L-threonine synthase'	4HTHRS	h2o[c] + phthr[c]	->	pi[c] + 4hthr[c]	(YPO0461)	'Cofactor and Prosthetic Group Biosynthesis'	0	1000
106	'tetrapeptide (LalaDgluMdapDala) transport via ABC system (periplasm)'	4PEPTabcpp	h2o[c] + atp[c] + LalaDgluMdapDala[p]	->	pi[c] + adp[c] + h[c] + LalaDgluMdapDala[c]		'Murein Recycling'	0	1000
107	'LalaDgluMdapDala (pentapeptide) transport via diffusion (extracellular to periplasm)'	4PEPTtex	LalaDgluMdapDala[e]	<=>	LalaDgluMdapDala[p]	(YPO1222)	'Transport; Outer Membrane Porin'	-1000	1000
108	'5-dehydro-D-gluconate reductase'	5DGLCNR	h[c] + nadph[c] + 5dglcn[c]	<=>	glcn[c] + nadp[c]	(YPO2539)	'Alternate Carbon Metabolism'	-1000	1000
109	'5-Dehydro-D-gluconate transport via proton symport; reversible (periplasm)'	5DGLCNt2rpp	h[p] + 5dglcn[p]	<=>	h[c] + 5dglcn[c]		'Transport; Inner Membrane'	-1000	1000
110	'5-Dehydro-D-gluconate transport via diffusion (extracellular to periplasm)'	5DGLCNtex	5dglcn[e]	<=>	5dglcn[p]	(YPO1222)	'Transport; Outer Membrane Porin'	-1000	1000
111	'5-deoxyadenosine nuclosidase'	5DOAN	h2o[c] + dad-5[c]	->	5drib[c] + ade[c]	(YPO3384)	'Cofactor and Prosthetic Group Biosynthesis'	0	1000
112	'acyl-[acyl-carrier-protein] synthetase (n-C14:0)'	AACPS1	atp[c] + ttdca[c] + ACP[c]	->	ppi[c] + amp[c] + myrsACP[c]	( (YPO0793) and (YPO1600) )	'Cell Envelope Biosynthesis'	0	1000
113	'acyl-[acyl-carrier-protein] synthetase (n-C14:1)'	AACPS2	atp[c] + ttdcea[c] + ACP[c]	->	ppi[c] + amp[c] + tdeACP[c]	( (YPO0793) and (YPO1600) )	'Cell Envelope Biosynthesis'	0	1000
114	'acyl-[acyl-carrier-protein] synthetase (n-C16:0)'	AACPS3	atp[c] + hdca[c] + ACP[c]	->	ppi[c] + amp[c] + palmACP[c]	( (YPO0793) and (YPO1600) )	'Cell Envelope Biosynthesis'	0	1000
115	'acyl-[acyl-carrier-protein] synthetase (n-C16:1)'	AACPS4	atp[c] + hdcea[c] + ACP[c]	->	ppi[c] + amp[c] + hdeACP[c]	( (YPO0793) and (YPO1600) )	'Cell Envelope Biosynthesis'	0	1000
116	'acyl-[acyl-carrier-protein] synthetase (n-C18:1)'	AACPS5	atp[c] + ocdcea[c] + ACP[c]	->	ppi[c] + amp[c] + octeACP[c]	( (YPO0793) and (YPO1600) )	'Cell Envelope Biosynthesis'	0	1000
117	'acyl-[acyl-carrier-protein] synthetase (n-C18:0)'	AACPS6	atp[c] + ocdca[c] + ACP[c]	->	ppi[c] + amp[c] + ocdcaACP[c]	( (YPO0793) and (YPO1600) )	'Cell Envelope Biosynthesis'	0	1000
118	'acyl-[acyl-carrier-protein] synthetase (n-C12:0)'	AACPS7	atp[c] + ddca[c] + ACP[c]	->	ppi[c] + amp[c] + ddcaACP[c]	( (YPO0793) and (YPO1600) )	'Cell Envelope Biosynthesis'	0	1000
119	'acyl-[acyl-carrier-protein] synthetase (n-C10:0)'	AACPS8	atp[c] + ACP[c] + dca[c]	->	ppi[c] + amp[c] + dcaACP[c]	( (YPO0793) and (YPO1600) )	'Cell Envelope Biosynthesis'	0	1000
120	'acyl-[acyl-carrier-protein] synthetase (n-C8:0)'	AACPS9	atp[c] + ACP[c] + octa[c]	->	ppi[c] + amp[c] + ocACP[c]	( (YPO0793) and (YPO1600) )	'Cell Envelope Biosynthesis'	0	1000
121	'dTDP-N-4-acetamido-4;6-dideoxy-D-galactose transferase'	AADDGT	dtdp4aaddg[c] + unagamu[c]	->	h[c] + dtdp[c] + unagamuf[c]	(YPO3857)	'Cell Envelope Biosynthesis'	0	1000
122	'alpha-amylase (periplasm)'	AAMYLpp	14glucan[p]	->	malthx[p]	(YPO4080)	'Alternate Carbon Metabolism'	0	1000
123	'4-aminobutyrate transaminase'	ABTA	akg[c] + 4abut[c]	->	glu-L[c] + sucsal[c]	( (YPO2844) )	'Arginine and Proline Metabolism'	0	1000
124	'4-aminobutyrate transport in via proton symport (periplasm)'	ABUTt2pp	h[p] + 4abut[p]	->	h[c] + 4abut[c]		'Transport; Inner Membrane'	0	1000
125	'4-aminobutyrate transport via diffusion (extracellular to periplasm)'	ABUTtex	4abut[e]	<=>	4abut[p]	(YPO1222)	'Transport; Outer Membrane Porin'	-1000	1000
126	'acetoacetate transport via proton symport (periplasm)'	ACACt2pp	h[p] + acac[p]	<=>	h[c] + acac[c]		'Transport; Inner Membrane'	-1000	1000
127	'acetoacetate transport via diffusion (extracellular to periplasm)'	ACACtex	acac[e]	<=>	acac[p]	(YPO1222)	'Transport; Outer Membrane Porin'	-1000	1000
128	'acetaldehyde dehydrogenase (acetylating)'	ACALD	nad[c] + acald[c] + coa[c]	<=>	h[c] + nadh[c] + accoa[c]	( (YPO2180) )	'Pyruvate Metabolism'	-1000	1000
129	'acetaldehyde transport via diffusion (extracellular to periplasm)'	ACALDtex	acald[e]	<=>	acald[p]	(YPO1222)	'Transport; Outer Membrane Porin'	-1000	1000
130	'acetaldehyde reversible transport (periplasm)'	ACALDtpp	acald[p]	<=>	acald[c]		'Transport; Inner Membrane'	-1000	1000
131	'acetyl-CoA carboxylase'	ACCOAC	atp[c] + accoa[c] + hco3[c]	->	pi[c] + adp[c] + h[c] + malcoa[c]	( (YPO1060) and (YPO2768) and (YPO3659) and (YPO3658) )	'Membrane Lipid Metabolism'	0	1000
132	'N-acetyl-D-galactosamine 1-phosphate transport via diffusion (extracellular to periplasm)'	ACGAL1Ptex	acgal1p[e]	<=>	acgal1p[p]	(YPO1222)	'Transport; Outer Membrane Porin'	-1000	1000
133	'N-acetyl-D-galactosamine transport via diffusion (extracellular to periplasm)'	ACGALtex	acgal[e]	<=>	acgal[p]	(YPO1222)	'Transport; Outer Membrane Porin'	-1000	1000
134	'N-acetyl-D-glucosamine 1-phosphate transport via diffusion (extracellular to periplasm)'	ACGAM1Ptex	acgam1p[e]	<=>	acgam1p[p]	(YPO1222)	'Transport; Outer Membrane Porin'	-1000	1000
135	'N-acetylglucosamine kinase'	ACGAMK	atp[c] + acgam[c]	->	adp[c] + h[c] + acgam6p[c]	(YPO1629)	'Murein Recycling'	0	1000
136	'UDP-N-acetylglucosamine:undecaprenylphosphate N-acetylglucosamine -1-phosphate transferase'	ACGAMT	uacgam[c] + udcpp[c]	->	ump[c] + unaga[c]	(YPO3866)	'Cell Envelope Biosynthesis'	0	1000
137	'N-Acetyl-D-glucosamine transport via PEP:Pyr PTS (periplasm)'	ACGAptspp	pep[c] + acgam[p]	->	acgam6p[c] + pyr[c]	( ( (YPO2995) and (YPO1608) and (YPO2993) ) or ( (YPO2628) and (YPO2993) ) )	'Transport; Inner Membrane'	0	1000
138	'N-Acetyl-D-glucosamine transport via diffusion (extracellular to periplasm)'	ACGAtex	acgam[e]	<=>	acgam[p]	(YPO1222)	'Transport; Outer Membrane Porin'	-1000	1000
139	'acetylglutamate kinase'	ACGK	atp[c] + acglu[c]	->	adp[c] + acg5p[c]	(YPO3925)	'Arginine and Proline Metabolism'	0	1000
140	'N-acetylglutamate synthase'	ACGS	glu-L[c] + accoa[c]	->	h[c] + coa[c] + acglu[c]	(YPO1022)	'Arginine and Proline Metabolism'	0	1000
141	'2-aceto-2-hydroxybutanoate synthase'	ACHBS	h[c] + pyr[c] + 2obut[c]	->	co2[c] + 2ahbut[c]	( (YPO2294) and (YPO2293) )	'Valine; Leucine; and Isoleucine Metabolism'	0	1000
142	'acetate kinase'	ACKr	atp[c] + ac[c]	<=>	adp[c] + actp[c]	( (YPO2566) or (YPO1775) )	'Pyruvate Metabolism'	-1000	1000
143	'acetolactate synthase'	ACLS	h[c] + 2.000000 pyr[c]	->	co2[c] + alac-S[c]	( (YPO2294) and (YPO2293) )	'Valine; Leucine; and Isoleucine Metabolism'	0	1000
144	'UDP-N-acetyl-D-mannosaminuronic acid transferase'	ACMAMUT	unaga[c] + uacmamu[c]	->	h[c] + unagamu[c] + udp[c]	(YPO3855)	'Cell Envelope Biosynthesis'	0	1000
145	'N-acetyl-D-mannosamine transport via PTS (periplasm)'	ACMANAptspp	pep[c] + acmana[p]	->	pyr[c] + acmanap[c]	( (YPO1758) and (YPO1757) and (YPO1756) and (YPO2993) )	'Transport; Inner Membrane'	0	1000
146	'N-acetyl-D-mannosamine transport via diffusion (extracellular to periplasm)'	ACMANAtex	acmana[e]	<=>	acmana[p]	(YPO1222)	'Transport; Outer Membrane Porin'	-1000	1000
147	'N-acetylmuramate transport via diffusion (extracellular to periplasm)'	ACMUMtex	acmum[e]	->	acmum[p]	(YPO1222)	'Transport; Outer Membrane Porin'	0	1000
148	'N-acetylneuraminate proton symport (periplasm)'	ACNAMt2pp	h[p] + acnam[p]	->	h[c] + acnam[c]	(YPO3016)	'Transport; Inner Membrane'	0	1000
149	'N-acetylneuraminate transport via diffusion (extracellular to periplasm)'	ACNAMtex	acnam[e]	<=>	acnam[p]	( (YPO1222) )	'Transport; Outer Membrane'	-1000	1000
150	'N-Acetylneuraminate lyase'	ACNML	acnam[c]	->	pyr[c] + acmana[c]	(YPO3024)	'Alternate Carbon Metabolism'	0	1000
151	'acyl-CoA dehydrogenase (butanoyl-CoA)'	ACOAD1f	fad[c] + btcoa[c]	<=>	b2coa[c] + fadh2[c]	(YPO3244)	'Membrane Lipid Metabolism'	-1000	1000
152	'acyl-CoA dehydrogenase (hexanoyl-CoA)'	ACOAD2f	fad[c] + hxcoa[c]	<=>	fadh2[c] + hx2coa[c]	(YPO3244)	'Membrane Lipid Metabolism'	-1000	1000
153	'acyl-CoA dehydrogenase (octanoyl-CoA)'	ACOAD3f	fad[c] + occoa[c]	<=>	fadh2[c] + oc2coa[c]	(YPO3244)	'Membrane Lipid Metabolism'	-1000	1000
154	'acyl-CoA dehydrogenase (decanoyl-CoA)'	ACOAD4f	fad[c] + dcacoa[c]	<=>	fadh2[c] + dc2coa[c]	(YPO3244)	'Membrane Lipid Metabolism'	-1000	1000
155	'acyl-CoA dehydrogenase (dodecanoyl-CoA)'	ACOAD5f	fad[c] + ddcacoa[c]	<=>	fadh2[c] + dd2coa[c]	(YPO3244)	'Membrane Lipid Metabolism'	-1000	1000
156	'acyl-CoA dehydrogenase (tetradecanoyl-CoA)'	ACOAD6f	fad[c] + tdcoa[c]	<=>	fadh2[c] + td2coa[c]	(YPO3244)	'Membrane Lipid Metabolism'	-1000	1000
157	'acyl-CoA dehydrogenase (hexadecanoyl-CoA)'	ACOAD7f	fad[c] + pmtcoa[c]	<=>	fadh2[c] + hdd2coa[c]	(YPO3244)	'Membrane Lipid Metabolism'	-1000	1000
158	'acyl-CoA dehydrogenase (octadecanoyl-CoA)'	ACOAD8f	fad[c] + stcoa[c]	<=>	fadh2[c] + od2coa[c]	(YPO3244)	'Membrane Lipid Metabolism'	-1000	1000
159	'Acetyl-CoA ACP transacylase'	ACOATA	ACP[c] + accoa[c]	<=>	coa[c] + acACP[c]	( (YPO1600) and (YPO1597) )	'Membrane Lipid Metabolism'	-1000	1000
160	'acetylornithine deacetylase'	ACODA	h2o[c] + acorn[c]	->	ac[c] + orn[c]	(YPO3928)	'Arginine and Proline Metabolism'	0	1000
161	'arabinose modified core oligosaccharide lipid A transport via vector (periplasm to extracellular)'	ACOLIPAtex	acolipa[p]	->	acolipa[e]		'Lipopolysaccharide Biosynthesis / Recycling'	0	1000
162	'Trans-aconitate methyltransferase'	ACONMT	acon-T[c] + amet[c]	->	ahcys[c] + aconm[c]	(YPO2509)	'Unassigned'	0	1000
163	'aconitase (half-reaction A; Citrate hydro-lyase)'	ACONTa	cit[c]	<=>	h2o[c] + acon-C[c]	( (YPO2221) or (YPO3415) )	'Citric Acid Cycle'	-1000	1000
164	'aconitase (half-reaction B; Isocitrate hydro-lyase)'	ACONTb	h2o[c] + acon-C[c]	<=>	icit[c]	( (YPO3415) or (YPO2221) )	'Citric Acid Cycle'	-1000	1000
165	'acetylornithine transaminase'	ACOTA	akg[c] + acorn[c]	<=>	glu-L[c] + acg5sa[c]	(YPO1962)	'Arginine and Proline Metabolism'	-1000	1000
166	'acyl-carrier protein synthase'	ACPS1	coa[c] + apoACP[c]	->	h[c] + ACP[c] + pap[c]	( (YPO2929) )	'Cofactor and Prosthetic Group Biosynthesis'	0	1000
167	'acetyl-CoA synthetase'	ACS	atp[c] + coa[c] + ac[c]	->	ppi[c] + amp[c] + accoa[c]	(YPO0253)	'Pyruvate Metabolism'	0	1000
168	'O-Acetyl-L-serine transport via diffusion (extracellular to periplasm)'	ACSERtex	acser[e]	<=>	acser[p]	(YPO1222)	'Transport; Outer Membrane Porin'	-1000	1000
169	'O-Acetyl-L-serine export via facilitated transport'	ACSERtpp	acser[c]	->	acser[p]	( (YPO0181) )	'Transport; Inner Membrane'	0	1000
170	'Na+/Acetate symport (periplasm)'	ACt4pp	na1[p] + ac[p]	->	ac[c] + na1[c]	(YPO0251)	'Transport; Inner Membrane'	0	1000
171	'Acetate transport via diffusion (extracellular to periplasm)'	ACtex	ac[e]	<=>	ac[p]	(YPO1222)	'Transport; Outer Membrane Porin'	-1000	1000
172	'4-aminobenzoate synthase'	ADCL	4adcho[c]	->	h[c] + pyr[c] + 4abz[c]	(YPO1603)	'Cofactor and Prosthetic Group Biosynthesis'	0	1000
173	'4-amino-4-deoxychorismate synthase'	ADCS	gln-L[c] + chor[c]	->	glu-L[c] + 4adcho[c]	( (YPO0169) and (YPO1773) )	'Cofactor and Prosthetic Group Biosynthesis'	0	1000
174	'adenine transport via proton symport (reversible) (periplasm)'	ADEt2rpp	h[p] + ade[p]	<=>	h[c] + ade[c]		'Transport; Inner Membrane'	-1000	1000
175	'adenine transport via diffusion (extracellular to periplasm)'	ADEtex	ade[e]	<=>	ade[p]	(YPO1222)	'Transport; Outer Membrane Porin'	-1000	1000
176	'adentylate kinase (GTP)'	ADK3	amp[c] + gtp[c]	<=>	adp[c] + gdp[c]	(YPO3118)	'Nucleotide Salvage Pathway'	-1000	1000
177	'adentylate kinase (ITP)'	ADK4	amp[c] + itp[c]	<=>	adp[c] + idp[c]	(YPO3118)	'Nucleotide Salvage Pathway'	-1000	1000
178	'adenosylmethionine decarboxylase'	ADMDC	h[c] + amet[c]	->	co2[c] + ametam[c]	(YPO3412)	'Arginine and Proline Metabolism'	0	1000
179	'adenylate cyclase'	ADNCYC	atp[c]	->	ppi[c] + camp[c]	(YPO3848)	'Nucleotide Salvage Pathway'	0	1000
180	'adenosine kinase'	ADNK1	atp[c] + adn[c]	->	adp[c] + h[c] + amp[c]	(YPO3118)	'Nucleotide Salvage Pathway'	0	1000
181	'adenosine transport in via proton symport (periplasm)'	ADNt2pp	h[p] + adn[p]	->	h[c] + adn[c]	( (YPO2983) )	'Transport; Inner Membrane'	0	1000
182	'adenosine transport via diffusion (extracellular to periplasm)'	ADNtex	adn[e]	<=>	adn[p]		'Transport; Outer Membrane'	-1000	1000
183	'Adenosylcobalamin transport via ABC system (periplasm)'	ADOCBLabcpp	h2o[c] + atp[c] + adocbl[p]	->	pi[c] + adp[c] + h[c] + adocbl[c]	( (YPO2425) and (YPO2423) and (YPO3385) )	'Transport; Inner Membrane'	0	1000
184	'Adenosylcobalimin transport via ton system (extermal)'	ADOCBLtonex	h[p] + adocbl[e]	->	h[c] + adocbl[p]	( ( (YPO2193) and (YPO0683) and (YPO0682) ) )	'Transport; Outer Membrane'	0	1000
185	'ADPribose diphosphatase'	ADPRDP	h2o[c] + adprib[c]	->	2.000000 h[c] + amp[c] + r5p[c]	(YPO0144)	'Nucleotide Salvage Pathway'	0	1000
186	'adenine phosphoribosyltransferase'	ADPT	ade[c] + prpp[c]	->	ppi[c] + amp[c]	(YPO3123)	'Nucleotide Salvage Pathway'	0	1000
187	'adenylyl-sulfate kinase'	ADSK	atp[c] + aps[c]	->	adp[c] + h[c] + paps[c]	(YPO3364)	'Cysteine Metabolism'	0	1000
188	'adenylsuccinate lyase'	ADSL1r	dcamp[c]	<=>	amp[c] + fum[c]	(YPO1636)	'Purine and Pyrimidine Biosynthesis'	-1000	1000
189	'adenylosuccinate lyase'	ADSL2r	25aics[c]	<=>	fum[c] + aicar[c]	(YPO1636)	'Purine and Pyrimidine Biosynthesis'	-1000	1000
190	'adenylosuccinate synthase'	ADSS	gtp[c] + asp-L[c] + imp[c]	->	pi[c] + 2.000000 h[c] + gdp[c] + dcamp[c]	(YPO0378)	'Purine and Pyrimidine Biosynthesis'	0	1000
191	'N-acetylglucosamine-6-phosphate deacetylase'	AGDC	h2o[c] + acgam6p[c]	->	ac[c] + gam6p[c]	(YPO2626)	'Alternate Carbon Metabolism'	0	1000
192	'N-Acetyl-D-glucosamine(anhydrous)N-Acetylmuramyl-tripeptide amidase'	AGM3PA	h2o[c] + anhgm3p[c]	->	LalaDgluMdap[c] + anhgm[c]	(YPO3423)	'Murein Recycling'	0	1000
193	'N-Acetyl-D-glucosamine(anhydrous)N-Acetylmuramyl-tripeptide amidase (periplasm)'	AGM3PApp	h2o[p] + anhgm3p[p]	->	LalaDgluMdap[p] + anhgm[p]	( (YPO1023) )	'Murein Recycling'	0	1000
194	'N-Acetyl-D-glucosamine(anhydrous)N-Acetylmuramyl-tripeptide beta -1;4-N-acetylglucosaminidase'	AGM3PH	h2o[c] + anhgm3p[c]	->	acgam[c] + anhm3p[c]	(YPO1615)	'Murein Recycling'	0	1000
195	'GlcNAc-anhMurNAc tripeptide transport in via proton symport (periplasm)'	AGM3Pt2pp	h[p] + anhgm3p[p]	->	h[c] + anhgm3p[c]	(YPO3162)	'Murein Recycling'	0	1000
196	'N-Acetyl-D-glucosamine(anhydrous)N-Acetylmuramyl-tetrapeptide amidase'	AGM4PA	h2o[c] + anhgm4p[c]	->	LalaDgluMdapDala[c] + anhgm[c]	(YPO3423)	'Murein Recycling'	0	1000
197	'N-Acetyl-D-glucosamine(anhydrous)N-Acetylmuramyl-tetrapeptide amidase (periplasm)'	AGM4PApp	h2o[p] + anhgm4p[p]	->	LalaDgluMdapDala[p] + anhgm[p]	( (YPO1023) )	'Murein Recycling'	0	1000
198	'N-Acetyl-D-glucosamine(anhydrous)N-Acetylmuramyl-tetrapeptide beta -1;4-N-acetylglucosaminidase'	AGM4PH	h2o[c] + anhgm4p[c]	->	acgam[c] + anhm4p[c]	(YPO1615)	'Murein Recycling'	0	1000
199	'GlcNAc-anhMurNAc tetrapeptide transport in via proton symport (periplasm)'	AGM4Pt2pp	h[p] + anhgm4p[p]	->	h[c] + anhgm4p[c]	(YPO3162)	'Murein Recycling'	0	1000
200	'N-Acetyl-D-glucosamine(anhydrous)N-Acetylmuramyl beta -1;4-N-acetylglucosaminidase'	AGMH	h2o[c] + anhgm[c]	->	acgam[c] + anhm[c]	(YPO1615)	'Murein Recycling'	0	1000
201	'ADP-D-glycero-D-manno-heptose epimerase'	AGMHE	adphep-DD[c]	->	adphep-LD[c]	(YPO0058)	'Lipopolysaccharide Biosynthesis / Recycling'	0	1000
202	'GlcNAc-anhMurNAc transport in via proton symport (periplasm)'	AGMt2pp	h[p] + anhgm[p]	->	h[c] + anhgm[c]	(YPO3162)	'Murein Recycling'	0	1000
203	'agmatine transport via diffusion (extracellular to periplasm)'	AGMtex	agm[e]	<=>	agm[p]	(YPO1222)	'Transport; Outer Membrane Porin'	-1000	1000
204	'1-tetradecanoyl-sn-glycerol 3-phosphate O-acyltransferase (n-C12:0)'	AGPAT120	ddcaACP[c] + 1ddecg3p[c]	->	ACP[c] + pa120[c]	(YPO0672)	'Glycerophospholipid Metabolism'	0	1000
205	'1-tetradecanoyl-sn-glycerol 3-phosphate O-acyltransferase (n-C14:0)'	AGPAT140	myrsACP[c] + 1tdecg3p[c]	->	ACP[c] + pa140[c]	(YPO0672)	'Glycerophospholipid Metabolism'	0	1000
206	'1-tetradec-7-enoyl-sn-glycerol 3-phosphate O-acyltransferase (n-C14:1)'	AGPAT141	tdeACP[c] + 1tdec7eg3p[c]	->	ACP[c] + pa141[c]	(YPO0672)	'Glycerophospholipid Metabolism'	0	1000
207	'1-hexadecanoyl-sn-glycerol 3-phosphate O-acyltransferase (n-C16:0)'	AGPAT160	palmACP[c] + 1hdecg3p[c]	->	ACP[c] + pa160[c]	(YPO0672)	'Glycerophospholipid Metabolism'	0	1000
208	'1-hexadec-7-enoyl-sn-glycerol 3-phosphate O-acyltransferase (n-C16:1)'	AGPAT161	hdeACP[c] + 1hdec9eg3p[c]	->	ACP[c] + pa161[c]	(YPO0672)	'Glycerophospholipid Metabolism'	0	1000
209	'1-octadecanoyl-sn-glycerol 3-phosphate O-acyltransferase (n-C18:0)'	AGPAT180	ocdcaACP[c] + 1odecg3p[c]	->	ACP[c] + pa180[c]	(YPO0672)	'Glycerophospholipid Metabolism'	0	1000
210	'1-octadec-7-enoyl-sn-glycerol 3-phosphate O-acyltransferase (n-C18:1)'	AGPAT181	octeACP[c] + 1odec11eg3p[c]	->	ACP[c] + pa181[c]	(YPO0672)	'Glycerophospholipid Metabolism'	0	1000
211	'N-acetyl-g-glutamyl-phosphate reductase'	AGPR	pi[c] + nadp[c] + acg5sa[c]	<=>	h[c] + nadph[c] + acg5p[c]	(YPO3927)	'Arginine and Proline Metabolism'	-1000	1000
212	'S-adenosylhomocysteine nucleosidase'	AHCYSNS	h2o[c] + ahcys[c]	->	ade[c] + rhcys[c]	(YPO3384)	'Methionine Metabolism'	0	1000
213	'phosphoribosylaminoimidazolecarboxamide formyltransferase'	AICART	aicar[c] + 10fthf[c]	<=>	fprica[c] + thf[c]	(YPO3728)	'Purine and Pyrimidine Biosynthesis'	-1000	1000
214	'phosphoribosylaminoimidazole carboxylase'	AIRC2	atp[c] + hco3[c] + air[c]	->	pi[c] + adp[c] + h[c] + 5caiz[c]	(YPO3077)	'Purine and Pyrimidine Biosynthesis'	0	1000
215	'phosphoribosylaminoimidazole carboxylase (mutase rxn)'	AIRC3	5aizc[c]	<=>	5caiz[c]	(YPO3076)	'Purine and Pyrimidine Biosynthesis'	-1000	1000
216	'2-Oxogluterate dehydrogenase'	AKGDH	nad[c] + akg[c] + coa[c]	->	nadh[c] + co2[c] + succoa[c]	( (YPO3417) and (YPO1113) and (YPO1114) )	'Citric Acid Cycle'	0	1000
217	'2-oxoglutarate reversible transport via symport (periplasm)'	AKGt2rpp	h[p] + akg[p]	<=>	h[c] + akg[c]		'Transport; Inner Membrane'	-1000	1000
218	'alpha-ketoglutarate transport via diffusion (extracellular to periplasm)'	AKGtex	akg[e]	<=>	akg[p]	(YPO1222)	'Transport; Outer Membrane Porin'	-1000	1000
219	'D-alanyl-D-alanine (DalaDala) transport via ABC system (periplasm)'	ALAALAabcpp	h2o[c] + atp[c] + alaala[p]	->	pi[c] + adp[c] + h[c] + alaala[c]	((YPO4003) and (YPO4002) and (YPO4001) and (YPO4000) and (YPO3999))	'Transport; Inner Membrane'	0	1000
220	'D-alanine-D-alanine ligase (reversible)'	ALAALAr	atp[c] + 2.000000 ala-D[c]	<=>	pi[c] + adp[c] + h[c] + alaala[c]	( (YPO0557) )	'Cell Envelope Biosynthesis'	-1000	1000
221	'D-alanyl-D-alanine (DalaDala) transport via diffusion (extracellular to periplasm)'	ALAALAtex	alaala[e]	<=>	alaala[p]	(YPO1222)	'Transport; Outer Membrane Porin'	-1000	1000
222	'alanine racemase'	ALAR	ala-L[c]	<=>	ala-D[c]	( (YPO0321) )	'Alanine and Aspartate Metabolism'	-1000	1000
223	'L-alanine transport in via proton symport (periplasm)'	ALAt2pp	h[p] + ala-L[p]	->	h[c] + ala-L[c]	(YPO3854)	'Transport; Inner Membrane'	0	1000
224	'D-alanine transaminase'	ALATA_D2	ala-D[c] + pydx5p[c]	->	pyr[c] + pyam5p[c]	( (YPO1357) or (YPO2907) )	'Cofactor and Prosthetic Group Biosynthesis'	0	1000
225	'alanine transaminase'	ALATA_L2	ala-L[c] + pydx5p[c]	->	pyr[c] + pyam5p[c]	( (YPO2907) or (YPO1357) )	'Cofactor and Prosthetic Group Biosynthesis'	0	1000
226	'L-alanine transport via diffusion (extracellular to periplasm)'	ALAtex	ala-L[e]	<=>	ala-L[p]	(YPO1222)	'Transport; Outer Membrane Porin'	-1000	1000
227	'Alanyl-tRNA synthetase'	ALATRS	atp[c] + ala-L[c] + trnaala[c]	->	ppi[c] + amp[c] + alatrna[c]	(YPO3305)	'tRNA Charging'	0	1000
228	'alcohol dehydrogenase (glycerol)'	ALCD19	h[c] + nadh[c] + glyald[c]	<=>	nad[c] + glyc[c]	(YPO1502)	'Alternate Carbon Metabolism'	-1000	1000
229	'alcohol dehydrogenase (ethanol)'	ALCD2x	nad[c] + etoh[c]	<=>	h[c] + nadh[c] + acald[c]	( (YPO1502) or (YPO2180) )	'Pyruvate Metabolism'	-1000	1000
230	'D-allose transport via ABC system (periplasm)'	ALLabcpp	h2o[c] + atp[c] + all-D[p]	->	pi[c] + adp[c] + h[c] + all-D[c]		'Transport; Inner Membrane'	0	1000
231	'Allose 6-phosphate isomerase'	ALLPI	all6p[c]	<=>	allul6p[c]	(YPO3353)	'Alternate Carbon Metabolism'	-1000	1000
232	'allantoate amidohydrolase'	ALLTAMH	2.000000 h[c] + 2.000000 h2o[c] + alltt[c]	->	co2[c] + urdglyc[c] + 2.000000 nh4[c]	(YPO3249)	'Alternate Carbon Metabolism'	0	1000
233	'Allose transport via diffusion (extracellular to periplasm)'	ALLtex	all-D[e]	<=>	all-D[p]	(YPO1222)	'Transport; Outer Membrane Porin'	-1000	1000
234	'allantoin transport in via proton symport (periplasm)'	ALLTNt2rpp	h[p] + alltn[p]	<=>	h[c] + alltn[c]	(YPO1083)	'Transport; Inner Membrane'	-1000	1000
235	'allantoin transport via diffusion (extracellular to periplasm)'	ALLTNtex	alltn[e]	<=>	alltn[p]	(YPO1222)	'Transport; Outer Membrane Porin'	-1000	1000
236	'apolipoprotein N-acyltransferase (phosphatidylethanolamine; periplasm)'	ALPATE160pp	alpp[p] + pe160[p]	->	2agpe160[p] + lpp[p]	( (YPO2616) and (YPO2394) )	'Unassigned'	0	1000
237	'apolipoprotein N-acyltransferase (phosphatidylglycerol; periplasm)'	ALPATG160pp	alpp[p] + pg160[p]	->	2agpg160[p] + lpp[p]	( (YPO2616) and (YPO2394) )	'Unassigned'	0	1000
238	'aldose reductase (methylglyoxal)'	ALR2	h[c] + nadph[c] + mthgxl[c]	->	nadp[c] + acetol[c]	( (YPO0676) or (YPO1075) )	'Methylglyoxal Metabolism'	0	1000
239	'altronate hydrolase'	ALTRH	altrn[c]	->	h2o[c] + 2ddglcn[c]	(YPO0581)	'Alternate Carbon Metabolism'	0	1000
240	'anhydrous-N-Acetylmuramyl-tripeptide amidase'	AM3PA	h2o[c] + anhm3p[c]	->	LalaDgluMdap[c] + anhm[c]	(YPO3423)	'Murein Recycling'	0	1000
241	'anhydrous-N-Acetylmuramyl-tetrapeptide amidase'	AM4PA	h2o[c] + anhm4p[c]	->	LalaDgluMdapDala[c] + anhm[c]	(YPO3423)	'Murein Recycling'	0	1000
242	'Amylomaltase (maltotriose)'	AMALT1	malttr[c] + malt[c]	->	maltttr[c] + glc-D[c]	(YPO0126)	'Alternate Carbon Metabolism'	0	1000
243	'Amylomaltase (maltotetraose)'	AMALT2	maltttr[c] + malt[c]	->	glc-D[c] + maltpt[c]	(YPO0126)	'Alternate Carbon Metabolism'	0	1000
244	'Amylomaltase (maltopentaose)'	AMALT3	malt[c] + maltpt[c]	->	glc-D[c] + malthx[c]	(YPO0126)	'Alternate Carbon Metabolism'	0	1000
245	'Amylomaltase (maltohexaose)'	AMALT4	malt[c] + malthx[c]	->	glc-D[c] + malthp[c]	(YPO0126)	'Alternate Carbon Metabolism'	0	1000
246	'N-acetylmannosamine 6-phosphate epimerase'	AMANAPEr	acmanap[c]	<=>	acgam6p[c]	(YPO3023)	'Alternate Carbon Metabolism'	-1000	1000
247	'N-acetyl-D-mannosamine kinase'	AMANK	atp[c] + acmana[c]	->	adp[c] + h[c] + acmanap[c]	(YPO3020)	'Alternate Carbon Metabolism'	0	1000
248	'adenosylmethionine-8-amino-7-oxononanoate transaminase'	AMAOTr	amet[c] + 8aonn[c]	<=>	amob[c] + dann[c]	(YPO1150)	'Cofactor and Prosthetic Group Biosynthesis'	-1000	1000
249	'S-adenosylmethione:2-demthylmenaquinole methyltransferase (menaquinone 8)'	AMMQLT8	amet[c] + 2dmmql8[c]	->	h[c] + ahcys[c] + mql8[c]	(YPO3781)	'Cofactor and Prosthetic Group Biosynthesis'	0	1000
250	'4-amino-2-methyl-5-phosphomethylpyrimidine synthetase'	AMPMS2	h2o[c] + nad[c] + air[c]	->	3.000000 h[c] + nadh[c] + 4ampm[c] + 2.000000 for[c]	(YPO3739)	'Cofactor and Prosthetic Group Biosynthesis'	0	1000
251	'AMP nucleosidase'	AMPN	h2o[c] + amp[c]	->	ade[c] + r5p[c]	(YPO2288)	'Nucleotide Salvage Pathway'	0	1000
252	'alanyl aminopeptidase (cys-gly)'	AMPTASECG	h2o[c] + cgly[c]	->	cys-L[c] + gly[c]	( (YPO3230) or (YPO3441) or (YPO2889) or (YPO1414) )	'Cysteine Metabolism'	0	1000
253	'aminopeptidase (pro-gly)'	AMPTASEPG	h2o[c] + progly[c]	->	gly[c] + pro-L[c]	( (YPO3441) or (YPO3230) or (YPO1414) or (YPO2889) )	'Arginine and Proline Metabolism'	0	1000
254	'AMP transport via diffusion (extracellular to periplasm)'	AMPtex	amp[e]	<=>	amp[p]	( (YPO1222) )	'Transport; Outer Membrane Porin'	-1000	1000
255	'GlcNAc-anhMurNAc transport via diffusion (extracellular to periplasm)'	ANHGMtex	anhgm[e]	<=>	anhgm[p]	(YPO1222)	'Transport; Outer Membrane Porin'	-1000	1000
256	'1;6-anhydrous-N-Acetylmuramate kinase'	ANHMK	h2o[c] + atp[c] + anhm[c]	->	adp[c] + h[c] + acmum6p[c]	(YPO2372)	'Murein Recycling'	0	1000
257	'anthranilate phosphoribosyltransferase'	ANPRT	prpp[c] + anth[c]	->	ppi[c] + pran[c]	(YPO2206)	'Tyrosine; Tryptophan; and Phenylalanine Metabolism'	0	1000
258	'anthranilate synthase'	ANS	gln-L[c] + chor[c]	->	h[c] + glu-L[c] + pyr[c] + anth[c]	( (YPO2206) and (YPO2208) )	'Tyrosine; Tryptophan; and Phenylalanine Metabolism'	0	1000
259	'8-amino-7-oxononanoate synthase'	AOXSr	h[c] + ala-L[c] + pmcoa[c]	<=>	co2[c] + coa[c] + 8aonn[c]	(YPO1152)	'Cofactor and Prosthetic Group Biosynthesis'	-1000	1000
260	'Ap4A hydrolase'	AP4AH	h2o[c] + ap4a[c]	->	2.000000 adp[c] + 2.000000 h[c]	(YPO0490)	'Nucleotide Salvage Pathway'	0	1000
261	'Ap5A hydrolase'	AP5AH	h2o[c] + ap5a[c]	->	adp[c] + 2.000000 h[c] + atp[c]	(YPO0490)	'Nucleotide Salvage Pathway'	0	1000
262	'5-amino-6-(5-phosphoribosylamino)uracil reductase'	APRAUR	h[c] + nadph[c] + 5apru[c]	->	nadp[c] + 5aprbu[c]	(YPO3183)	'Cofactor and Prosthetic Group Biosynthesis'	0	1000
263	'L-arabinose isomerase'	ARAI	arab-L[c]	<=>	rbl-L[c]	(YPO2253)	'Alternate Carbon Metabolism'	-1000	1000
264	'L-arabinose transport via ABC system (periplasm)'	ARBabcpp	h2o[c] + atp[c] + arab-L[p]	->	pi[c] + adp[c] + h[c] + arab-L[c]	( (YPO2255) and (YPO2256) and (YPO2257) )	'Transport; Inner Membrane'	0	1000
265	'L-arabinose transport via diffusion (extracellular to periplasm)'	ARBtex	arab-L[e]	<=>	arab-L[p]	(YPO1222)	'Transport; Outer Membrane Porin'	-1000	1000
266	'L-arginine transport via ABC system (periplasm)'	ARGabcpp	h2o[c] + atp[c] + arg-L[p]	->	pi[c] + adp[c] + h[c] + arg-L[c]	( ( (YPO2776) and (YPO2777) and (YPO2775) ) or ( (YPO1351) and (YPO1349) and (YPO1352) and (YPO1350) ) )	'Transport; Inner Membrane'	0	1000
267	'Arginine/agmatine antiport (periplasm)'	ARGAGMt7pp	arg-L[p] + agm[c]	<=>	agm[p] + arg-L[c]	(YPO1200)	'Transport; Inner Membrane'	-1000	1000
268	'arginine decarboxylase'	ARGDCpp	h[p] + arg-L[p]	->	agm[p] + co2[p]	(YPO0929)	'Arginine and Proline Metabolism'	0	1000
269	'arginine/ornithine antiporter (periplasm)'	ARGORNt7pp	orn[c] + arg-L[p]	<=>	arg-L[c] + orn[p]	(YPO2306)	'Transport; Inner Membrane'	-1000	1000
270	'argininosuccinate lyase'	ARGSL	argsuc[c]	<=>	fum[c] + arg-L[c]	(YPO3924)	'Arginine and Proline Metabolism'	-1000	1000
271	'argininosuccinate synthase'	ARGSS	atp[c] + asp-L[c] + citr-L[c]	->	h[c] + ppi[c] + amp[c] + argsuc[c]	(YPO1570)	'Arginine and Proline Metabolism'	0	1000
272	'L-arginine transport out via proton antiport (cytoplasm to periplasm)'	ARGt3pp	h[p] + arg-L[c]	->	h[c] + arg-L[p]	(YPO0918)	'Transport; Inner Membrane'	0	1000
273	'L-arginine transport via diffusion (extracellular to periplasm)'	ARGtex	arg-L[e]	<=>	arg-L[p]	(YPO1222)	'Transport; Outer Membrane Porin'	-1000	1000
274	'Arginyl-tRNA synthetase'	ARGTRS	atp[c] + arg-L[c] + trnaarg[c]	->	ppi[c] + amp[c] + argtrna[c]	(YPO2046)	'tRNA Charging'	0	1000
275	'aspartate-semialdehyde dehydrogenase'	ASAD	pi[c] + nadp[c] + aspsa[c]	<=>	h[c] + nadph[c] + 4pasp[c]	(YPO3949)	'Threonine and Lysine Metabolism'	-1000	1000
276	'L-ascorbate transport via PEP:Pyr PTS (periplasm)'	ASCBptspp	pep[c] + ascb-L[p]	->	pyr[c] + ascb6p[c]		'Transport; Inner Membrane'	0	1000
277	'L-ascorbate transport via diffusion (extracellular to periplasm)'	ASCBtex	ascb-L[e]	<=>	ascb-L[p]	(YPO1222)	'Transport; Outer Membrane Porin'	-1000	1000
278	'L-asparaginase'	ASNNpp	h2o[p] + asn-L[p]	->	nh4[p] + asp-L[p]	(YPO2161)	'Alanine and Aspartate Metabolism'	0	1000
279	'asparagine synthase (glutamine-hydrolysing)'	ASNS1	h2o[c] + atp[c] + gln-L[c] + asp-L[c]	->	h[c] + ppi[c] + amp[c] + glu-L[c] + asn-L[c]	(YPO2623)	'Alanine and Aspartate Metabolism'	0	1000
280	'asparagine synthetase'	ASNS2	atp[c] + asp-L[c] + nh4[c]	->	h[c] + ppi[c] + amp[c] + asn-L[c]	(YPO0003)	'Alanine and Aspartate Metabolism'	0	1000
281	'L-asparagine reversible transport via proton symport (periplasm)'	ASNt2rpp	h[p] + asn-L[p]	<=>	h[c] + asn-L[c]		'Transport; Inner Membrane'	-1000	1000
282	'L-asparagine transport via diffusion (extracellular to periplasm)'	ASNtex	asn-L[e]	<=>	asn-L[p]	(YPO1222)	'Transport; Outer Membrane Porin'	-1000	1000
283	'Asparaginyl-tRNA synthetase'	ASNTRS	atp[c] + asn-L[c] + trnaasn[c]	->	ppi[c] + amp[c] + asntrna[c]	(YPO1412)	'tRNA Charging'	0	1000
284	'arsenite efflux via ATP hydrolysis (periplasm)'	ASO3t8pp	h2o[c] + atp[c] + aso3[c]	->	pi[c] + adp[c] + h[c] + aso3[p]	(YPO3347)	'Transport; Inner Membrane'	0	1000
285	'arsenite transport via diffusion (extracellular to periplasm)'	ASO3tex	aso3[e]	<=>	aso3[p]	(YPO1222)	'Transport; Outer Membrane Porin'	-1000	1000
286	'aspartate 1-decarboxylase'	ASP1DC	h[c] + asp-L[c]	->	co2[c] + ala-B[c]	(YPO3403)	'Cofactor and Prosthetic Group Biosynthesis'	0	1000
287	'L-aspartate transport via ABC system (periplasm)'	ASPabcpp	h2o[c] + atp[c] + asp-L[p]	->	pi[c] + adp[c] + h[c] + asp-L[c]	( (YPO2615) and (YPO2614) and (YPO2613) and (YPO2612) )	'Transport; Inner Membrane'	0	1000
288	'aspartate carbamoyltransferase'	ASPCT	asp-L[c] + cbp[c]	->	pi[c] + h[c] + cbasp[c]	( (YPO3589) and (YPO3588) )	'Purine and Pyrimidine Biosynthesis'	0	1000
289	'aspartate kinase'	ASPK	atp[c] + asp-L[c]	<=>	adp[c] + 4pasp[c]	( (YPO0459) or (YPO3719) or (YPO0116) )	'Threonine and Lysine Metabolism'	-1000	1000
290	'L-aspartate oxidase'	ASPO3	asp-L[c] + q8[c]	->	h[c] + iasp[c] + q8h2[c]	(YPO2710)	'Cofactor and Prosthetic Group Biosynthesis'	0	1000
291	'L-aspartate oxidase'	ASPO4	asp-L[c] + mqn8[c]	->	h[c] + mql8[c] + iasp[c]	(YPO2710)	'Cofactor and Prosthetic Group Biosynthesis'	0	1000
292	'L-aspartate oxidase'	ASPO5	fum[c] + asp-L[c]	->	h[c] + iasp[c] + succ[c]	(YPO2710)	'Cofactor and Prosthetic Group Biosynthesis'	0	1000
293	'L-aspartate oxidase'	ASPO6	asp-L[c] + o2[c]	->	h[c] + iasp[c] + h2o2[c]	(YPO2710)	'Cofactor and Prosthetic Group Biosynthesis'	0	1000
294	'L-aspartase'	ASPT	asp-L[c]	->	fum[c] + nh4[c]	(YPO0348)	'Alanine and Aspartate Metabolism'	0	1000
295	'Aspartate transport via proton symport (2 H) (periplasm)'	ASPt2_2pp	2.000000 h[p] + asp-L[p]	->	2.000000 h[c] + asp-L[c]	(YPO3992)	'Transport; Inner Membrane'	0	1000
296	'L-asparate transport via proton symport (3 H) (periplasm)'	ASPt2_3pp	3.000000 h[p] + asp-L[p]	->	3.000000 h[c] + asp-L[c]	(YPO0347)	'Transport; Inner Membrane'	0	1000
297	'L-aspartate transport in via proton symport (periplasm)'	ASPt2pp	h[p] + asp-L[p]	->	h[c] + asp-L[c]	(YPO0254)	'Transport; Inner Membrane'	0	1000
298	'aspartate transaminase'	ASPTA	akg[c] + asp-L[c]	<=>	glu-L[c] + oaa[c]	(YPO1410)	'Alanine and Aspartate Metabolism'	-1000	1000
299	'L-aspartate transport via diffusion (extracellular to periplasm)'	ASPtex	asp-L[e]	<=>	asp-L[p]	(YPO1222)	'Transport; Outer Membrane Porin'	-1000	1000
300	'Aspartyl-tRNA synthetase'	ASPTRS	atp[c] + asp-L[c] + trnaasp[c]	->	ppi[c] + amp[c] + asptrna[c]	(YPO2053)	'tRNA Charging'	0	1000
301	'arsenate reductase'	ASR	2.000000 gthrd[c] + aso4[c]	->	h2o[c] + aso3[c] + gthox[c]	(YPO3070)	'Inorganic Ion Transport and Metabolism'	0	1000
302	'Arginine succinyltransferase'	AST	succoa[c] + arg-L[c]	->	h[c] + coa[c] + sucarg[c]	(YPO1963)	'Arginine and Proline Metabolism'	0	1000
303	'ATP phosphoribosyltransferase'	ATPPRT	atp[c] + prpp[c]	->	ppi[c] + prbatp[c]	(YPO1549)	'Histidine Metabolism'	0	1000
304	'ATP synthase (four protons for one ATP) (periplasm)'	ATPS4rpp	pi[c] + adp[c] + 4.000000 h[p]	<=>	3.000000 h[c] + h2o[c] + atp[c]	( ( ( (YPO4125) and (YPO4126) and (YPO4127) ) and ( (YPO4120) and (YPO4121) and (YPO4122) and (YPO4123) and (YPO4124) ) ) or ( ( (YPO4125) and (YPO4126) and (YPO4127) ) and ( (YPO4120) and (YPO4121) and (YPO4122) and (YPO4123) and (YPO4124) ) and (YPO4128) ) )	'Oxidative Phosphorylation'	-1000	1000
305	'beta-alanine transport in via proton symport (periplasm)'	BALAt2pp	h[p] + ala-B[p]	->	h[c] + ala-B[c]	(YPO3854)	'Transport; Inner Membrane'	0	1000
306	'beta-alanine transport via diffusion (extracellular to periplasm)'	BALAtex	ala-B[e]	<=>	ala-B[p]	(YPO1222)	'Transport; Outer Membrane Porin'	-1000	1000
307	'betaine-aldehyde dehydrogenase'	BETALDHx	h2o[c] + nad[c] + betald[c]	->	2.000000 h[c] + nadh[c] + glyb[c]	(YPO1166)	'Unassigned'	0	1000
308	'betaine-aldehyde dehydrogenase'	BETALDHy	h2o[c] + nadp[c] + betald[c]	->	2.000000 h[c] + nadph[c] + glyb[c]	(YPO1166)	'Unassigned'	0	1000
309	'Biotin sulfoxide reductase'	BSORx	h[c] + nadh[c] + btnso[c]	->	h2o[c] + nad[c] + btn[c]	(YPO0794)	'Cofactor and Prosthetic Group Biosynthesis'	0	1000
310	'Biotin sulfoxide reductase'	BSORy	h[c] + nadph[c] + btnso[c]	->	h2o[c] + nadp[c] + btn[c]	(YPO0794)	'Cofactor and Prosthetic Group Biosynthesis'	0	1000
311	'Biotin synthase'	BTS4	amet[c] + dtbt[c] + s[c]	->	h[c] + dad-5[c] + btn[c] + met-L[c]	(YPO1151)	'Cofactor and Prosthetic Group Biosynthesis'	0	1000
312	'butanesulfonate transport via ABC system (periplasm)'	BUTSO3abcpp	h2o[c] + atp[c] + butso3[p]	->	pi[c] + adp[c] + h[c] + butso3[c]	((YPO3624) and (YPO3627) and (YPO3626))	'Transport; Inner Membrane'	0	1000
313	'butanesulfonate transport via diffusion (extracellular to periplasm)'	BUTSO3tex	butso3[e]	<=>	butso3[p]	(YPO1222)	'Transport; Outer Membrane Porin'	-1000	1000
314	'Butyrate transport via proton symport; reversible (periplasm)'	BUTt2rpp	h[p] + but[p]	<=>	h[c] + but[c]		'Transport; Inner Membrane'	-1000	1000
315	'Butyrate transport via diffusion (extracellular to periplasm)'	BUTtex	but[e]	<=>	but[p]	(YPO1222)	'Transport; Outer Membrane Porin'	-1000	1000
316	'calcium (Ca+2) transport out via proton antiport (periplasm)'	CA2t3pp	h[p] + ca2[c]	->	h[c] + ca2[p]	(YPO1958)	'Inorganic Ion Transport and Metabolism'	0	1000
317	'calcium (Ca+2) transport via diffusion (extracellular to periplasm)'	CA2tex	ca2[e]	<=>	ca2[p]	(YPO1222)	'Transport; Outer Membrane Porin'	-1000	1000
318	'catalase'	CAT	2.000000 h2o2[c]	->	2.000000 h2o[c] + o2[c]	( (YPO1207) or (YPO3319) )	'Unassigned'	0	1000
319	'calcium / sodium antiporter (1:1)'	CAt6pp	na1[p] + ca2[c]	<=>	na1[c] + ca2[p]	(YPO3576)	'Inorganic Ion Transport and Metabolism'	-1000	1000
320	'Cobinamide adenyltransferase'	CBIAT	h[c] + atp[c] + cbi[c]	<=>	pppi[c] + adocbi[c]	(YPO2214)	'Cofactor and Prosthetic Group Biosynthesis'	-1000	1000
321	'Cobinamide transport via ton system (extermal)'	CBItonex	h[p] + cbi[e]	->	h[c] + cbi[p]		'Transport; Outer Membrane'	0	1000
322	'Cobinamide transport via ABC system (uptake; periplasm)'	CBIuabcpp	h2o[c] + atp[c] + cbi[p]	->	pi[c] + adp[c] + h[c] + cbi[c]	( (YPO2425) and (YPO2423) and (YPO3385) )	'Transport; Inner Membrane'	0	1000
323	'Cob(1)alamin transport via ABC system (periplasm)'	CBL1abcpp	h2o[c] + atp[c] + cbl1[p]	->	pi[c] + adp[c] + h[c] + cbl1[c]	( (YPO2425) and (YPO2423) and (YPO3385) )	'Transport; Inner Membrane'	0	1000
324	'Cob(1)alamin transport via ton system (extermal)'	CBL1tonex	h[p] + cbl1[e]	->	h[c] + cbl1[p]		'Transport; Outer Membrane'	0	1000
325	'cob(I)alamin adenosyltransferase'	CBLAT	h[c] + atp[c] + cbl1[c]	<=>	adocbl[c] + pppi[c]	(YPO2214)	'Cofactor and Prosthetic Group Biosynthesis'	-1000	1000
326	'carbamoyl-phosphate synthase (glutamine-hydrolysing)'	CBPS	h2o[c] + 2.000000 atp[c] + hco3[c] + gln-L[c]	->	pi[c] + 2.000000 adp[c] + 2.000000 h[c] + glu-L[c] + cbp[c]	( (YPO0481) and (YPO0482) )	'Arginine and Proline Metabolism'	0	1000
327	'Cadmium (Cd+2) ABC transporter (periplasm)'	CD2abcpp	h2o[c] + atp[c] + cd2[c]	->	pi[c] + adp[c] + h[c] + cd2[p]	(YPO3820)	'Inorganic Ion Transport and Metabolism'	0	1000
328	'cadmium (Cd+2) transport out via proton antiport (periplasm)'	CD2t3pp	h[p] + cd2[c]	->	h[c] + cd2[p]	(YPO1129)	'Inorganic Ion Transport and Metabolism'	0	1000
329	'cadmium (Cd+2) transport via diffusion (extracellular to periplasm)'	CD2tex	cd2[e]	<=>	cd2[p]	(YPO1222)	'Transport; Outer Membrane Porin'	-1000	1000
330	'CDP-Diacylglycerol pyrophostatase (n-C12:0)'	CDAPPA120	h2o[c] + cdpdddecg[c]	->	2.000000 h[c] + pa120[c] + cmp[c]	(YPO3986)	'Glycerophospholipid Metabolism'	0	1000
331	'CDP-Diacylglycerol pyrophostatase (n-C14:0)'	CDAPPA140	h2o[c] + cdpdtdecg[c]	->	2.000000 h[c] + pa140[c] + cmp[c]	(YPO3986)	'Glycerophospholipid Metabolism'	0	1000
332	'CDP-Diacylglycerol pyrophostatase (n-C14:1)'	CDAPPA141	h2o[c] + cdpdtdec7eg[c]	->	2.000000 h[c] + pa141[c] + cmp[c]	(YPO3986)	'Glycerophospholipid Metabolism'	0	1000
333	'CDP-Diacylglycerol pyrophostatase (n-C16:0)'	CDAPPA160	h2o[c] + cdpdhdecg[c]	->	2.000000 h[c] + pa160[c] + cmp[c]	(YPO3986)	'Glycerophospholipid Metabolism'	0	1000
334	'CDP-Diacylglycerol pyrophostatase (n-C16:1)'	CDAPPA161	h2o[c] + cdpdhdec9eg[c]	->	2.000000 h[c] + pa161[c] + cmp[c]	(YPO3986)	'Glycerophospholipid Metabolism'	0	1000
335	'CDP-Diacylglycerol pyrophostatase (n-C18:0)'	CDAPPA180	h2o[c] + cdpdodecg[c]	->	2.000000 h[c] + pa180[c] + cmp[c]	(YPO3986)	'Glycerophospholipid Metabolism'	0	1000
336	'CDP-Diacylglycerol pyrophostatase (n-C18:1)'	CDAPPA181	h2o[c] + cdpdodec11eg[c]	->	2.000000 h[c] + pa181[c] + cmp[c]	(YPO3986)	'Glycerophospholipid Metabolism'	0	1000
337	'4-(cytidine 5-diphospho)-2-C-methyl-D-erythritol kinase'	CDPMEK	atp[c] + 4c2me[c]	->	adp[c] + h[c] + 2p4c2me[c]	(YPO2014)	'Cofactor and Prosthetic Group Biosynthesis'	0	1000
338	'cyclopropane fatty acid synthase (Phosphatidylethanolamine; n-C16:0)'	CFAS160E	pe161[c] + 2.000000 amet[c]	->	2.000000 h[c] + 2.000000 ahcys[c] + cpe160[c]	(YPO2390)	'Glycerophospholipid Metabolism'	0	1000
339	'cyclopropane fatty acid synthase (Phosphatidylglycerol; n-C16:0)'	CFAS160G	pg161[c] + 2.000000 amet[c]	->	2.000000 h[c] + 2.000000 ahcys[c] + cpg160[c]	(YPO2390)	'Glycerophospholipid Metabolism'	0	1000
340	'cyclopropane fatty acid synthase (Phosphatidylethanolamine; n-C18:0)'	CFAS180E	pe181[c] + 2.000000 amet[c]	->	2.000000 h[c] + 2.000000 ahcys[c] + cpe180[c]	(YPO2390)	'Glycerophospholipid Metabolism'	0	1000
341	'cyclopropane fatty acid synthase (Phosphatidylglycerol; n-C18:0)'	CFAS180G	pg181[c] + 2.000000 amet[c]	->	2.000000 h[c] + 2.000000 ahcys[c] + cpg180[c]	(YPO2390)	'Glycerophospholipid Metabolism'	0	1000
342	'L-Cysteinylglycine (Cys-Gly) transport via ABC system (periplasm)'	CGLYabcpp	h2o[c] + atp[c] + cgly[p]	->	pi[c] + adp[c] + h[c] + cgly[c]	( (YPO4003) and (YPO4002) and (YPO4001) and (YPO4000) and (YPO3999) )	'Transport; Inner Membrane'	0	1000
343	'L-Cysteinylglycine transport via diffusion (extracellular to periplasm)'	CGLYtex	cgly[e]	<=>	cgly[p]	(YPO1222)	'Transport; Outer Membrane Porin'	-1000	1000
344	'choline transport via proton symport (periplasm)'	CHLt2pp	h[p] + chol[p]	->	h[c] + chol[c]	( (YPO1168) or (YPO2494) )	'Transport; Inner Membrane'	0	1000
345	'choline transport via diffusion (extracellular to periplasm)'	CHLtex	chol[e]	<=>	chol[p]	(YPO1222)	'Transport; Outer Membrane Porin'	-1000	1000
346	'chorismate mutase'	CHORM	chor[c]	->	pphn[c]	(YPO3285)	'Tyrosine; Tryptophan; and Phenylalanine Metabolism'	0	1000
347	'chorismate synthase'	CHORS	3psme[c]	->	pi[c] + chor[c]	(YPO2751)	'Tyrosine; Tryptophan; and Phenylalanine Metabolism'	0	1000
348	'Chorismate pyruvate lyase'	CHRPL	chor[c]	->	pyr[c] + 4hbz[c]	(YPO0310)	'Cofactor and Prosthetic Group Biosynthesis'	0	1000
349	'Citrate transport via succinate antiport (periplasm)'	CITt7pp	succ[c] + cit[p]	->	cit[c] + succ[p]		'Transport; Inner Membrane'	0	1000
350	'citrate transport via diffusion (extracellular to periplasm)'	CITtex	cit[e]	<=>	cit[p]	(YPO1222)	'Transport; Outer Membrane Porin'	-1000	1000
351	'cardiolipin synthase (periplasmic; n-C12:0)'	CLPNS120pp	2.000000 pg120[p]	<=>	clpn120[p] + glyc[p]	(YPO2188)	'Glycerophospholipid Metabolism'	-1000	1000
352	'cardiolipin synthase (periplasmic; n-C14:0)'	CLPNS140pp	2.000000 pg140[p]	<=>	glyc[p] + clpn140[p]	(YPO2188)	'Glycerophospholipid Metabolism'	-1000	1000
353	'cardiolipin synthase (periplasmic; n-C14:1)'	CLPNS141pp	2.000000 pg141[p]	<=>	glyc[p] + clpn141[p]	(YPO2188)	'Glycerophospholipid Metabolism'	-1000	1000
354	'cardiolipin synthase (periplasmic; n-C16:0)'	CLPNS160pp	2.000000 pg160[p]	<=>	glyc[p] + clpn160[p]	(YPO2188)	'Glycerophospholipid Metabolism'	-1000	1000
355	'cardiolipin synthase (periplasmic; n-C16:1)'	CLPNS161pp	2.000000 pg161[p]	<=>	glyc[p] + clpn161[p]	(YPO2188)	'Glycerophospholipid Metabolism'	-1000	1000
356	'cardiolipin synthase (periplasmic; n-C18:0)'	CLPNS180pp	2.000000 pg180[p]	<=>	glyc[p] + clpn180[p]	(YPO2188)	'Glycerophospholipid Metabolism'	-1000	1000
357	'cardiolipin synthase (periplasmic; n-C18:1)'	CLPNS181pp	2.000000 pg181[p]	<=>	glyc[p] + clpn181[p]	(YPO2188)	'Glycerophospholipid Metabolism'	-1000	1000
358	'chloride transport out via proton antiport (2:1) (periplasm)'	CLt3_2pp	h[c] + 2.000000 cl[p]	->	h[p] + 2.000000 cl[c]	(YPO3388)	'Inorganic Ion Transport and Metabolism'	0	1000
359	'chloride (Cl-1) transport via diffusion (extracellular to periplasm)'	CLtex	cl[e]	<=>	cl[p]	(YPO1222)	'Transport; Outer Membrane Porin'	-1000	1000
360	'CMP transport via diffusion (extracellular to periplasm)'	CMPtex	cmp[e]	<=>	cmp[p]	(YPO1222)	'Transport; Outer Membrane Porin'	-1000	1000
361	'CO2 transport via diffusion (extracellular to periplasm)'	CO2tex	co2[e]	<=>	co2[p]	(YPO1222)	'Transport; Outer Membrane Porin'	-1000	1000
362	'CO2 transporter via diffusion (periplasm)'	CO2tpp	co2[p]	<=>	co2[c]		'Transport; Inner Membrane'	-1000	1000
363	'Cobalt (Co+2) ABC transporter (periplasm)'	COBALT2abcpp	h2o[c] + atp[c] + cobalt2[c]	->	pi[c] + adp[c] + h[c] + cobalt2[p]	(YPO3820)	'Inorganic Ion Transport and Metabolism'	0	1000
364	'cobalt (Co+2) transport out via proton antiport (periplasm)'	COBALT2t3pp	h[p] + cobalt2[c]	->	h[c] + cobalt2[p]	(YPO1129)	'Inorganic Ion Transport and Metabolism'	0	1000
365	'cobalt (Co+2) transport via diffusion (extracellular to periplasm)'	COBALT2tex	cobalt2[e]	<=>	cobalt2[p]	(YPO1222)	'Transport; Outer Membrane Porin'	-1000	1000
366	'cobalt transport in via permease (no H+)'	COBALT2tpp	cobalt2[p]	->	cobalt2[c]	(YPO3837)	'Inorganic Ion Transport and Metabolism'	0	1000
367	'core oligosaccharide lipid A transport via ABC system (periplasm)'	COLIPAabcpp	h2o[c] + atp[c] + colipa[c]	->	pi[c] + adp[c] + h[c] + colipa[p]	(YPO1395)	'Lipopolysaccharide Biosynthesis / Recycling'	0	1000
368	'core oligosaccharide lipid A transport via vector (periplasm to extracellular)'	COLIPAtex	colipa[p]	->	colipa[e]		'Lipopolysaccharide Biosynthesis / Recycling'	0	1000
369	'coprogen transport via ABC system (periplasm)'	CPGNabcpp	h2o[c] + atp[c] + cpgn[p]	->	pi[c] + adp[c] + h[c] + cpgn[c]		'Transport; Inner Membrane'	0	1000
370	'Coprogen transport via ton system (extracellular)'	CPGNtonex	h[p] + cpgn[e]	->	h[c] + cpgn[p]	( YPO2193) and (YPO0683) and (YPO0682)	'Transport; Outer Membrane'	0	1000
371	'coproporphyrinogen oxidase (O2 required)'	CPPPGO	2.000000 h[c] + o2[c] + cpppg3[c]	->	2.000000 h2o[c] + 2.000000 co2[c] + pppg9[c]	(YPO3032)	'Cofactor and Prosthetic Group Biosynthesis'	0	1000
372	'Oxygen Independent coproporphyrinogen-III oxidase'	CPPPGO2	2.000000 amet[c] + cpppg3[c]	->	2.000000 co2[c] + 2.000000 dad-5[c] + 2.000000 met-L[c] + pppg9[c]	(YPO0946)	'Cofactor and Prosthetic Group Biosynthesis'	0	1000
373	'L-carnitine transport via ABC system (periplasm)'	CRNabcpp	h2o[c] + atp[c] + crn[p]	->	pi[c] + adp[c] + h[c] + crn[c]	( (YPO2647) and (YPO2646) and (YPO2645) )	'Transport; Inner Membrane'	0	1000
374	'D-carnitine transport via ABC system (periplasm)'	CRNDabcpp	h2o[c] + atp[c] + crn-D[p]	->	pi[c] + adp[c] + h[c] + crn-D[c]	( (YPO2647) and (YPO2646) and (YPO2645) )	'Transport; Inner Membrane'	0	1000
375	'D-carnitine outward transport (H+ antiport)'	CRNDt2rpp	h[p] + crn-D[p]	<=>	h[c] + crn-D[c]	(YPO0465)	'Transport; Inner Membrane'	-1000	1000
376	'L-carnitine outward transport (H+ antiport)'	CRNt2rpp	h[p] + crn[p]	<=>	h[c] + crn[c]	(YPO0465)	'Transport; Inner Membrane'	-1000	1000
377	'L-carnitine transport via diffusion (extracellular to periplasm)'	CRNtex	crn[e]	<=>	crn[p]	(YPO1222)	'Transport; Outer Membrane Porin'	-1000	1000
378	'citrate synthase'	CS	h2o[c] + accoa[c] + oaa[c]	->	h[c] + coa[c] + cit[c]	(YPO1108)	'Citric Acid Cycle'	0	1000
379	'Cytosine deaminase'	CSND	h[c] + h2o[c] + csn[c]	->	nh4[c] + ura[c]	(YPO0162)	'Nucleotide Salvage Pathway'	0	1000
380	'cytosine transport in via proton symport (periplasm)'	CSNt2pp	h[p] + csn[p]	->	h[c] + csn[c]		'Transport; Inner Membrane'	0	1000
381	'cytosine transport via diffusion (extracellular to periplasm)'	CSNtex	csn[e]	<=>	csn[p]	( (YPO1222) )	'Transport; Outer Membrane Porin'	-1000	1000
382	'crotonobetaine transport via ABC system (periplasm)'	CTBTabcpp	h2o[c] + atp[c] + ctbt[p]	->	pi[c] + adp[c] + h[c] + ctbt[c]	( (YPO2647) and (YPO2646) and (YPO2645) )	'Transport; Inner Membrane'	0	1000
383	'cronobetaine outward transport (H+ antiport)'	CTBTt2rpp	h[p] + ctbt[p]	<=>	h[c] + ctbt[c]	(YPO0465)	'Transport; Inner Membrane'	-1000	1000
384	'CTP synthase (glutamine)'	CTPS2	h2o[c] + atp[c] + gln-L[c] + utp[c]	->	pi[c] + adp[c] + 2.000000 h[c] + glu-L[c] + ctp[c]	(YPO3377)	'Purine and Pyrimidine Biosynthesis'	0	1000
385	'Copper (Cu +1) ABC transporter (periplasm)'	CU1abcpp	h2o[c] + atp[c] + cu[c]	->	pi[c] + adp[c] + h[c] + cu[p]	(YPO3820)	'Inorganic Ion Transport and Metabolism'	0	1000
386	'Copper (Cu+2) ABC transporter (periplasm)'	CU2abcpp	h2o[c] + atp[c] + cu2[c]	->	pi[c] + adp[c] + h[c] + cu2[p]	(YPO3820)	'Inorganic Ion Transport and Metabolism'	0	1000
387	'copper (Cu+2) transport via diffusion (extracellular to periplasm)'	CU2tex	cu2[e]	<=>	cu2[p]	(YPO1222)	'Transport; Outer Membrane Porin'	-1000	1000
388	'copper (Cu+1) transport via diffusion (extracellular to periplasm)'	CUtex	cu[e]	<=>	cu[p]	(YPO1222)	'Transport; Outer Membrane Porin'	-1000	1000
389	'Cyanide sulfurtransferase'	CYANST	tsul[c] + cyan[c]	->	h[c] + tcynt[c] + so3[c]	(YPO0122)	'Unassigned'	0	1000
390	'Cyanide transport via diffusion (extracellular to periplasm)'	CYANtex	cyan[e]	<=>	cyan[p]	(YPO1222)	'Transport; Outer Membrane Porin'	-1000	1000
391	'Cyanate transport via proton symport (periplasm)'	CYNTt2pp	h[p] + cynt[p]	->	h[c] + cynt[c]		'Transport; Inner Membrane'	0	1000
392	'Cyanate transport via diffusion (extracellular to periplasm)'	CYNTtex	cynt[e]	<=>	cynt[p]	(YPO1222)	'Transport; Outer Membrane Porin'	-1000	1000
393	'L-cysteine export via ABC system (cytoplasm to periplasm)'	CYSabc2pp	h2o[c] + atp[c] + cys-L[c]	->	pi[c] + adp[c] + h[c] + cys-L[p]		'Transport; Inner Membrane'	0	1000
394	'L-cysteine uptake via ABC system (periplasm)'	CYSabcpp	h2o[c] + atp[c] + cys-L[p]	->	pi[c] + adp[c] + h[c] + cys-L[c]		'Transport; Inner Membrane'	0	1000
395	'D-cysteine uptake via ABC system (periplasm)'	CYSDabcpp	h2o[c] + atp[c] + cys-D[p]	->	pi[c] + adp[c] + h[c] + cys-D[c]		'Transport; Inner Membrane'	0	1000
396	'D-cysteine desulfhydrase'	CYSDDS	h2o[c] + cys-D[c]	->	pyr[c] + nh4[c] + h2s[c]	(YPO1845)	'Cysteine Metabolism'	0	1000
397	'Cysteine Desulfhydrase'	CYSDS	h2o[c] + cys-L[c]	->	pyr[c] + nh4[c] + h2s[c]	(YPO1845)	'Cysteine Metabolism'	0	1000
398	'D-cysteine transport via diffusion (extracellular to periplasm)'	CYSDtex	cys-D[e]	<=>	cys-D[p]	(YPO1222)	'Transport; Outer Membrane Porin'	-1000	1000
399	'cysteine synthase'	CYSS	acser[c] + h2s[c]	->	h[c] + ac[c] + cys-L[c]	(YPO3011)	'Cysteine Metabolism'	0	1000
400	'L-cysteine sulfinic acid desulfurase'	CYSSADS	2.000000 h[c] + 3sala[c]	->	ala-L[c] + so2[c]	(YPO1028)	'Cysteine Metabolism'	0	1000
401	'L-cysteine transport via diffusion (extracellular to periplasm)'	CYStex	cys-L[e]	<=>	cys-L[p]	(YPO1222)	'Transport; Outer Membrane Porin'	-1000	1000
402	'L-cysteine export via facilitated transport'	CYStpp	cys-L[c]	->	cys-L[p]	(YPO0181)	'Transport; Inner Membrane'	0	1000
403	'Cysteinyl-tRNA synthetase'	CYSTRS	atp[c] + cys-L[c] + trnacys[c]	->	ppi[c] + amp[c] + cystrna[c]	(YPO3073)	'tRNA Charging'	0	1000
404	'cytochrome oxidase bd (menaquinol-8: 2 protons) (periplasm)'	CYTBD2pp	2.000000 h[c] + mql8[c] + 0.500000 o2[c]	->	h2o[c] + 2.000000 h[p] + mqn8[c]	((YPO1117) and (YPO1118))	'Oxidative Phosphorylation'	0	1000
405	'cytochrome oxidase bd (ubiquinol-8: 2 protons) (periplasm)'	CYTBDpp	2.000000 h[c] + q8h2[c] + 0.500000 o2[c]	->	h2o[c] + 2.000000 h[p] + q8[c]	((YPO1117) and (YPO1118))	'Oxidative Phosphorylation'	0	1000
406	'cytochrome oxidase bo3 (ubiquinol-8: 4 protons) (periplasm)'	CYTBO3_4pp	4.000000 h[c] + q8h2[c] + 0.500000 o2[c]	->	h2o[c] + 4.000000 h[p] + q8[c]	( (YPO3167) and (YPO3166) and (YPO3165) and (YPO3164) )	'Oxidative Phosphorylation'	0	1000
407	'cytidine deaminase'	CYTD	h[c] + h2o[c] + cytd[c]	->	nh4[c] + uri[c]	(YPO1512)	'Nucleotide Salvage Pathway'	0	1000
408	'cytidine kinase (GTP)'	CYTDK2	gtp[c] + cytd[c]	->	h[c] + gdp[c] + cmp[c]	(YPO1524)	'Nucleotide Salvage Pathway'	0	1000
409	'cytidine transport in via proton symport (periplasm)'	CYTDt2pp	h[p] + cytd[p]	->	h[c] + cytd[c]	(YPO2983)	'Transport; Inner Membrane'	0	1000
410	'cytidine transport in via proton symport; reversible (periplasm)'	CYTDt2rpp	h[p] + cytd[p]	<=>	h[c] + cytd[c]		'Transport; Inner Membrane'	-1000	1000
411	'cytidine transport via diffusion (extracellular to periplasm)'	CYTDtex	cytd[e]	<=>	cytd[p]	(YPO1222)	'Transport; Outer Membrane Porin'	-1000	1000
412	'cytidylate kinase (CMP)'	CYTK1	atp[c] + cmp[c]	<=>	adp[c] + cdp[c]	(YPO1391)	'Nucleotide Salvage Pathway'	-1000	1000
413	'D-Amino acid dehydrogenase'	DAAD	h2o[c] + fad[c] + ala-D[c]	->	pyr[c] + fadh2[c] + nh4[c]	(YPO2147)	'Alanine and Aspartate Metabolism'	0	1000
414	'deoxyadenylate kinase'	DADK	atp[c] + damp[c]	<=>	adp[c] + dadp[c]	(YPO3118)	'Nucleotide Salvage Pathway'	-1000	1000
415	'deoxyadenosine transport in via proton symport (periplasm)'	DADNt2pp	h[p] + dad-2[p]	->	h[c] + dad-2[c]	( (YPO2983) )	'Transport; Inner Membrane'	0	1000
416	'deoxyadenosine transport via diffusion (extracellular to periplasm)'	DADNtex	dad-2[e]	<=>	dad-2[p]		'Transport; Outer Membrane'	-1000	1000
417	'diacylglycerol kinase (n-C12:0)'	DAGK120	atp[c] + 12dgr120[c]	->	adp[c] + h[c] + pa120[c]	(YPO0313)	'Glycerophospholipid Metabolism'	0	1000
418	'diacylglycerol kinase (n-C14:0)'	DAGK140	atp[c] + 12dgr140[c]	->	adp[c] + h[c] + pa140[c]	(YPO0313)	'Glycerophospholipid Metabolism'	0	1000
419	'diacylglycerol kinase (n-C14:1)'	DAGK141	atp[c] + 12dgr141[c]	->	adp[c] + h[c] + pa141[c]	(YPO0313)	'Glycerophospholipid Metabolism'	0	1000
420	'diacylglycerol kinase (n-C16:0)'	DAGK160	atp[c] + 12dgr160[c]	->	adp[c] + h[c] + pa160[c]	(YPO0313)	'Glycerophospholipid Metabolism'	0	1000
421	'diacylglycerol kinase (n-C16:1)'	DAGK161	atp[c] + 12dgr161[c]	->	adp[c] + h[c] + pa161[c]	(YPO0313)	'Glycerophospholipid Metabolism'	0	1000
422	'diacylglycerol kinase (n-C18:0)'	DAGK180	atp[c] + 12dgr180[c]	->	adp[c] + h[c] + pa180[c]	(YPO0313)	'Glycerophospholipid Metabolism'	0	1000
423	'diacylglycerol kinase (n-C18:1)'	DAGK181	atp[c] + 12dgr181[c]	->	adp[c] + h[c] + pa181[c]	(YPO0313)	'Glycerophospholipid Metabolism'	0	1000
424	'D-alanine transport in via proton symport (periplasm)'	DALAt2pp	h[p] + ala-D[p]	->	h[c] + ala-D[c]	(YPO3854)	'Transport; Inner Membrane'	0	1000
425	'D-Alanine transport via diffusion (extracellular to periplasm)'	DALAtex	ala-D[e]	<=>	ala-D[p]	(YPO1222)	'Transport; Outer Membrane Porin'	-1000	1000
426	'dAMP transport via diffusion (extracellular to periplasm)'	DAMPtex	damp[e]	<=>	damp[p]	(YPO1222)	'Transport; Outer Membrane Porin'	-1000	1000
427	'diaminopimelate decarboxylase'	DAPDC	h[c] + 26dap-M[c]	->	co2[c] + lys-L[c]	(YPO0796)	'Threonine and Lysine Metabolism'	0	1000
428	'diaminopimelate epimerase'	DAPE	26dap-LL[c]	<=>	26dap-M[c]	(YPO3845)	'Threonine and Lysine Metabolism'	-1000	1000
429	'1;5-Diaminopentane transport via diffusion (extracellular to periplasm)'	DAPtex	15dap[e]	<=>	15dap[p]	(YPO1222)	'Transport; Outer Membrane Porin'	-1000	1000
430	'3;4-Dihydroxy-2-butanone-4-phosphate synthase'	DB4PS	ru5p-D[c]	->	h[c] + for[c] + db4p[c]	(YPO0658)	'Cofactor and Prosthetic Group Biosynthesis'	0	1000
431	'Decanoate transport via diffusion (extracellular to periplasm)'	DCAtex	dca[e]	<=>	dca[p]	(YPO1222)	'Transport; Outer Membrane Porin'	-1000	1000
432	'dCMP transport via diffusion (extracellular to periplasm)'	DCMPtex	dcmp[e]	<=>	dcmp[p]	(YPO1222)	'Transport; Outer Membrane Porin'	-1000	1000
433	'dCTP deaminase'	DCTPD	h[c] + h2o[c] + dctp[c]	->	nh4[c] + dutp[c]	(YPO1525)	'Nucleotide Salvage Pathway'	0	1000
434	'deoxycytidine deaminase'	DCYTD	h[c] + h2o[c] + dcyt[c]	->	nh4[c] + duri[c]	(YPO1512)	'Nucleotide Salvage Pathway'	0	1000
435	'deoxycytidine transport in via proton symport (periplasm)'	DCYTt2pp	h[p] + dcyt[p]	->	h[c] + dcyt[c]	( (YPO2983) )	'Transport; Inner Membrane'	0	1000
436	'deoxycytidine transport via diffusion (extracellular to periplasm)'	DCYTtex	dcyt[e]	<=>	dcyt[p]		'Transport; Outer Membrane'	-1000	1000
437	'Fatty acid (dodecanoate) transport via facilitated irreversible diffusion (extracellular to periplasm)'	DDCAtexi	ddca[e]	->	ddca[p]	(YPO2744)	'Transport; Outer Membrane'	0	1000
438	'deoxycytidine transport in via proton symport (periplasm)'	DDGLCNt2rpp	h[p] + 2ddglcn[p]	<=>	h[c] + 2ddglcn[c]		'Transport; Inner Membrane'	-1000	1000
439	'2-dehydro-3-deoxy-D-gluconate transport via diffusion (extracellular to periplasm)'	DDGLCNtex	2ddglcn[e]	<=>	2ddglcn[p]	(YPO1222)	'Transport; Outer Membrane Porin'	-1000	1000
440	'2-dehydro-3-deoxygluconokinase'	DDGLK	atp[c] + 2ddglcn[c]	->	adp[c] + h[c] + 2ddg6p[c]	(YPO3990)	'Alternate Carbon Metabolism'	0	1000
441	'3-deoxy-D-arabino-heptulosonate 7-phosphate synthetase'	DDPA	h2o[c] + pep[c] + e4p[c]	->	pi[c] + 2dda7p[c]	(YPO3286)	'Tyrosine; Tryptophan; and Phenylalanine Metabolism'	0	1000
442	'deoxyguanylate kinase (dGMP:ATP)'	DGK1	atp[c] + dgmp[c]	<=>	adp[c] + dgdp[c]	(YPO0040)	'Nucleotide Salvage Pathway'	-1000	1000
443	'dGMP transport via diffusion (extracellular to periplasm)'	DGMPtex	dgmp[e]	<=>	dgmp[p]	(YPO1222)	'Transport; Outer Membrane Porin'	-1000	1000
444	'deoxyguanosine transport in via proton symport (periplasm)'	DGSNt2pp	h[p] + dgsn[p]	->	h[c] + dgsn[c]		'Transport; Inner Membrane'	0	1000
445	'deoxyguanosine transport via diffusion (extracellular to periplasm)'	DGSNtex	dgsn[e]	<=>	dgsn[p]	(YPO1222)	'Transport; Outer Membrane Porin'	-1000	1000
446	'dihydroxy-acid dehydratase (2;3-dihydroxy-3-methylbutanoate)'	DHAD1	23dhmb[c]	->	h2o[c] + 3mob[c]	(YPO3897)	'Valine; Leucine; and Isoleucine Metabolism'	0	1000
447	'Dihydroxy-acid dehydratase (2;3-dihydroxy-3-methylpentanoate)'	DHAD2	23dhmp[c]	->	h2o[c] + 3mop[c]	(YPO3897)	'Valine; Leucine; and Isoleucine Metabolism'	0	1000
448	'Dihydroxyacetone transport via diffusion (extracellular to periplasm)'	DHAtex	dha[e]	<=>	dha[p]	(YPO1222)	'Transport; Outer Membrane Porin'	-1000	1000
449	'Dihydroxyacetone transport via facilitated diffusion (periplasm)'	DHAtpp	dha[p]	<=>	dha[c]		'Transport; Inner Membrane'	-1000	1000
450	'dihydrodipicolinate reductase (NADPH)'	DHDPRy	h[c] + nadph[c] + 23dhdp[c]	->	nadp[c] + thdp[c]	(YPO0480)	'Threonine and Lysine Metabolism'	0	1000
451	'dihydrodipicolinate synthase'	DHDPS	pyr[c] + aspsa[c]	->	h[c] + 2.000000 h2o[c] + 23dhdp[c]	(YPO3062)	'Threonine and Lysine Metabolism'	0	1000
452	'dihydrofolate reductase'	DHFR	h[c] + nadph[c] + dhf[c]	<=>	nadp[c] + thf[c]	(YPO0486)	'Cofactor and Prosthetic Group Biosynthesis'	-1000	1000
453	'dihydrofolate synthase'	DHFS	atp[c] + glu-L[c] + dhpt[c]	->	pi[c] + adp[c] + h[c] + dhf[c]	(YPO2769)	'Cofactor and Prosthetic Group Biosynthesis'	0	1000
454	'1;4-dihydroxy-2-naphthoate octaprenyltransferase'	DHNAOT4	h[c] + dhna[c] + octdp[c]	->	ppi[c] + co2[c] + 2dmmql8[c]	(YPO0104)	'Cofactor and Prosthetic Group Biosynthesis'	0	1000
455	'dihydroneopterin aldolase'	DHNPA2	dhnpt[c]	->	6hmhpt[c] + gcald[c]	(YPO0648)	'Cofactor and Prosthetic Group Biosynthesis'	0	1000
456	'dihydoorotic acid dehydrogenase (quinone8)'	DHORD2	q8[c] + dhor-S[c]	->	q8h2[c] + orot[c]	(YPO1415)	'Purine and Pyrimidine Biosynthesis'	0	1000
457	'dihydroorotic acid (menaquinone-8)'	DHORD5	mqn8[c] + dhor-S[c]	->	mql8[c] + orot[c]	(YPO1415)	'Purine and Pyrimidine Biosynthesis'	0	1000
458	'dihydroorotase'	DHORTS	h2o[c] + dhor-S[c]	<=>	h[c] + cbasp[c]	(YPO1587)	'Purine and Pyrimidine Biosynthesis'	-1000	1000
459	'diaminohydroxyphosphoribosylaminopryrimidine deaminase (25drapp)'	DHPPDA2	h[c] + h2o[c] + 25drapp[c]	->	nh4[c] + 5apru[c]	(YPO3183)	'Cofactor and Prosthetic Group Biosynthesis'	0	1000
460	'dihydropteroate synthase'	DHPS2	4abz[c] + 6hmhptpp[c]	->	ppi[c] + dhpt[c]	(YPO3501)	'Cofactor and Prosthetic Group Biosynthesis'	0	1000
461	'3-dehydroquinate synthase'	DHQS	2dda7p[c]	->	pi[c] + 3dhq[c]	(YPO0152)	'Tyrosine; Tryptophan; and Phenylalanine Metabolism'	0	1000
462	'dIMP transport via diffusion (extracellular to periplasm)'	DIMPtex	dimp[e]	<=>	dimp[p]	(YPO1222)	'Transport; Outer Membrane Porin'	-1000	1000
463	'deoxyinosine transport in via proton symport (periplasm)'	DINSt2pp	h[p] + din[p]	->	h[c] + din[c]		'Transport; Inner Membrane'	0	1000
464	'deoxyinosine transport via diffusion (extracellular to periplasm)'	DINStex	din[e]	<=>	din[p]	(YPO1222)	'Transport; Outer Membrane Porin'	-1000	1000
465	'2;5-diketo-D-gluconate reductase'	DKGLCNR1	h[c] + nadph[c] + 25dkglcn[c]	->	nadp[c] + 2dhguln[c]	( (YPO1075) or (YPO0676) )	'Alternate Carbon Metabolism'	0	1000
466	'2;5-diketo-D-gluconate reductase (NADH)'	DKGLCNR2x	h[c] + nadh[c] + 25dkglcn[c]	->	nad[c] + 5dglcn[c]	(YPO4078)	'Alternate Carbon Metabolism'	0	1000
467	'2;5-diketo-D-gluconate reductase (NADPH)'	DKGLCNR2y	h[c] + nadph[c] + 25dkglcn[c]	->	nadp[c] + 5dglcn[c]	(YPO4078)	'Alternate Carbon Metabolism'	0	1000
468	'D-lactate transport via proton symport (periplasm)'	D-LACt2pp	h[p] + lac-D[p]	<=>	h[c] + lac-D[c]		'Transport; Inner Membrane'	-1000	1000
469	'D-lactate transport via diffusion (extracellular to periplasm)'	D-LACtex	lac-D[e]	<=>	lac-D[p]	(YPO1222)	'Transport; Outer Membrane Porin'	-1000	1000
470	'dimethylallyltranstransferase'	DMATT	ipdp[c] + dmpp[c]	->	ppi[c] + grdp[c]	(YPO3176)	'Cofactor and Prosthetic Group Biosynthesis'	0	1000
471	'1-hydroxy-2-methyl-2-(E)-butenyl 4-diphosphate reductase (dmpp)'	DMPPS	h[c] + nadh[c] + h2mb4p[c]	->	h2o[c] + nad[c] + dmpp[c]	(YPO0477)	'Cofactor and Prosthetic Group Biosynthesis'	0	1000
472	'3-Dimethylubiquinonol 3-methyltransferase'	DMQMT	amet[c] + 2omhmbl[c]	->	h[c] + ahcys[c] + q8h2[c]	(YPO1215)	'Cofactor and Prosthetic Group Biosynthesis'	0	1000
473	'Dimethyl sulfoxide reductase (Menaquinol 8)'	DMSOR1	mql8[c] + dmso[c]	->	h2o[c] + mqn8[c] + dms[c]	((YPO3325) and (YPO3324) and (YPO3323))	'Oxidative Phosphorylation'	0	1000
474	'Dimethyl sulfoxide reductase (Menaquinol 8) (periplasm)'	DMSOR1pp	mql8[c] + dmso[p]	->	h2o[p] + mqn8[c] + dms[p]		'Oxidative Phosphorylation'	0	1000
475	'Dimethyl sulfoxide reductase (Demethylmenaquinol 8)'	DMSOR2	2dmmql8[c] + dmso[c]	->	h2o[c] + dms[c] + 2dmmq8[c]	( (YPO3325) and (YPO3324) and (YPO3323) )	'Oxidative Phosphorylation'	0	1000
476	'Dimethyl sulfoxide transport via diffusion (extracellular to periplasm)'	DMSOtex	dmso[e]	<=>	dmso[p]	(YPO1222)	'Transport; Outer Membrane Porin'	-1000	1000
477	'Dimethyl sulfide transport via diffusion (extracellular to periplasm)'	DMStex	dms[e]	<=>	dms[p]	(YPO1222)	'Transport; Outer Membrane Porin'	-1000	1000
478	'Dihydroneopterin triphosphate pyrophosphatase'	DNTPPA	h2o[c] + ahdt[c]	->	h[c] + ppi[c] + dhpmp[c]	( (YPO2054) or (YPO0565) )	'Cofactor and Prosthetic Group Biosynthesis'	0	1000
479	'dopamine transport via diffusion (extracellular to periplasm)'	DOPAtex	dopa[e]	<=>	dopa[p]	(YPO1222)	'Transport; Outer Membrane Porin'	-1000	1000
480	'dephospho-CoA kinase'	DPCOAK	atp[c] + dpcoa[c]	->	adp[c] + h[c] + coa[c]	(YPO3430)	'Cofactor and Prosthetic Group Biosynthesis'	0	1000
481	'2-dehydropantoate 2-reductase'	DPR	h[c] + nadph[c] + 2dhp[c]	->	nadp[c] + pant-R[c]	( (YPO3171) or (YPO3888) )	'Cofactor and Prosthetic Group Biosynthesis'	0	1000
482	'deoxyribose-phosphate aldolase'	DRPA	2dr5p[c]	->	acald[c] + g3p[c]	(YPO0436)	'Alternate Carbon Metabolism'	0	1000
483	'DsbA protein reoxidation reaction (aerobic)'	DSBAO1	q8[c] + dsbard[p]	->	q8h2[c] + dsbaox[p]	( (YPO0015) and (YPO2141) )	'Unassigned'	0	1000
484	'DsbA protein reoxidation reaction (anaerobic)'	DSBAO2	mqn8[c] + dsbard[p]	->	mql8[c] + dsbaox[p]	( (YPO0015) and (YPO2141) )	'Unassigned'	0	1000
485	'DsbC:glutathione thiotransferase'	DSBCGT	2.000000 gthrd[p] + dsbcox[p]	->	gthox[p] + dsbcrd[p]	(YPO0891)	'Unassigned'	0	1000
486	'DsbD reductase'	DSBDR	trdrd[c] + dsbdox[c]	->	trdox[c] + dsbdrd[c]	( ( (YPO0345) and (YPO3868) ) or ( (YPO0345) and (YPO3270) ) )	'Unassigned'	0	1000
487	'D-serine transport in via proton symport (periplasm)'	DSERt2pp	h[p] + ser-D[p]	->	h[c] + ser-D[c]	(YPO3854)	'Transport; Inner Membrane'	0	1000
488	'D-serine transport via diffusion (extracellular to periplasm)'	DSERtex	ser-D[e]	<=>	ser-D[p]	(YPO1222)	'Transport; Outer Membrane Porin'	-1000	1000
489	'dTMP kinase'	DTMPK	atp[c] + dtmp[c]	<=>	adp[c] + dtdp[c]	(YPO1605)	'Nucleotide Salvage Pathway'	-1000	1000
490	'dTMP transport via diffusion (extracellular to periplasm)'	DTMPtex	dtmp[e]	<=>	dtmp[p]	(YPO1222)	'Transport; Outer Membrane Porin'	-1000	1000
491	'dUMP transport via diffusion (extracellular to periplasm)'	DUMPtex	dump[e]	<=>	dump[p]	(YPO1222)	'Transport; Outer Membrane Porin'	-1000	1000
492	'deoxyuridine kinase (ATP:Deoxyuridine)'	DURIK1	atp[c] + duri[c]	->	adp[c] + h[c] + dump[c]	(YPO2176)	'Nucleotide Salvage Pathway'	0	1000
493	'deoxyuridine phosphorylase'	DURIPP	pi[c] + duri[c]	<=>	ura[c] + 2dr1p[c]	( (YPO0440) )	'Nucleotide Salvage Pathway'	-1000	1000
494	'deoxyuridine transport in via proton symport (periplasm)'	DURIt2pp	h[p] + duri[p]	->	h[c] + duri[c]	( (YPO2983) )	'Transport; Inner Membrane'	0	1000
495	'deoxyuridine transport via diffusion (extracellular to periplasm)'	DURItex	duri[e]	<=>	duri[p]		'Transport; Outer Membrane'	-1000	1000
496	'dUTP diphosphatase'	DUTPDP	h2o[c] + dutp[c]	->	h[c] + ppi[c] + dump[c]	( (YPO0047) )	'Nucleotide Salvage Pathway'	0	1000
497	'1-deoxy-D-xylulose reductoisomerase'	DXPRIi	h[c] + nadph[c] + dxyl5p[c]	->	nadp[c] + 2me4p[c]	(YPO1048)	'Cofactor and Prosthetic Group Biosynthesis'	0	1000
498	'1-deoxy-D-xylulose 5-phosphate synthase'	DXPS	h[c] + pyr[c] + g3p[c]	->	co2[c] + dxyl5p[c]	(YPO3177)	'Cofactor and Prosthetic Group Biosynthesis'	0	1000
499	'1-Deoxy-D-xylulose kinase'	DXYLK	atp[c] + dxyl[c]	->	adp[c] + h[c] + dxyl5p[c]	(YPO4039)	'Cofactor and Prosthetic Group Biosynthesis'	0	1000
500	'Erythrose 4-phosphate dehydrogenase'	E4PD	h2o[c] + nad[c] + e4p[c]	<=>	2.000000 h[c] + nadh[c] + 4per[c]	(YPO0922)	'Cofactor and Prosthetic Group Biosynthesis'	-1000	1000
501	'enterobacterial common antigen polymerase (periplasm)'	ECAP1pp	2.000000 unagamuf[p]	->	h[p] + eca2und[p] + udcpdp[p]	( (YPO3856) and (YPO3865) )	'Lipopolysaccharide Biosynthesis / Recycling'	0	1000
502	'enterobacterial common antigen polymerase (periplasm)'	ECAP2pp	eca2und[p] + unagamuf[p]	->	h[p] + udcpdp[p] + eca3und[p]	( (YPO3856) and (YPO3865) )	'Lipopolysaccharide Biosynthesis / Recycling'	0	1000
503	'enterobacterial common antigen polymerase (periplasm)'	ECAP3pp	unagamuf[p] + eca3und[p]	->	h[p] + udcpdp[p] + eca4und[p]	( (YPO3856) and (YPO3865) )	'Lipopolysaccharide Biosynthesis / Recycling'	0	1000
504	'enterobacterial common antigen transferase (flippase; cytoplasm to periplasm)'	ECAtpp	unagamuf[c]	->	unagamuf[p]	(YPO3858)	'Lipopolysaccharide Biosynthesis / Recycling'	0	1000
505	'3-hydroxyacyl-CoA dehydratase (3-hydroxybutanoyl-CoA)'	ECOAH1	3hbcoa[c]	<=>	h2o[c] + b2coa[c]	( (YPO3766) )	'Membrane Lipid Metabolism'	-1000	1000
506	'3-hydroxyacyl-CoA dehydratase (3-hydroxyhexanoyl-CoA)'	ECOAH2	3hhcoa[c]	<=>	h2o[c] + hx2coa[c]	( (YPO3766) )	'Membrane Lipid Metabolism'	-1000	1000
507	'3-hydroxyacyl-CoA dehydratase (3-hydroxyoctanoyl-CoA)'	ECOAH3	3hocoa[c]	<=>	h2o[c] + oc2coa[c]	( (YPO3766) )	'Membrane Lipid Metabolism'	-1000	1000
508	'3-hydroxyacyl-CoA dehydratase (3-hydroxydecanoyl-CoA)'	ECOAH4	3hdcoa[c]	<=>	h2o[c] + dc2coa[c]	( (YPO3766) )	'Membrane Lipid Metabolism'	-1000	1000
509	'3-hydroxyacyl-CoA dehydratase (3-hydroxydodecanoyl-CoA)'	ECOAH5	3hddcoa[c]	<=>	h2o[c] + dd2coa[c]	( (YPO3766) )	'Membrane Lipid Metabolism'	-1000	1000
510	'3-hydroxyacyl-CoA dehydratase (3-hydroxytetradecanoyl-CoA)'	ECOAH6	3htdcoa[c]	<=>	h2o[c] + td2coa[c]	( (YPO3766) )	'Membrane Lipid Metabolism'	-1000	1000
511	'3-hydroxyacyl-CoA dehydratase (3-hydroxyhexadecanoyl-CoA)'	ECOAH7	3hhdcoa[c]	<=>	h2o[c] + hdd2coa[c]	( (YPO3766) )	'Membrane Lipid Metabolism'	-1000	1000
512	'3-hydroxyacyl-CoA dehydratase (3-hydroxyoctadecanoyl-CoA)'	ECOAH8	3hodcoa[c]	<=>	h2o[c] + od2coa[c]	( (YPO3766) )	'Membrane Lipid Metabolism'	-1000	1000
513	'2-dehydro-3-deoxy-phosphogluconate aldolase'	EDA	2ddg6p[c]	->	pyr[c] + g3p[c]	(YPO2067)	'Pentose Phosphate Pathway'	0	1000
514	'6-phosphogluconate dehydratase'	EDD	6pgc[c]	->	h2o[c] + 2ddg6p[c]	(YPO2533)	'Pentose Phosphate Pathway'	0	1000
515	'enolase'	ENO	2pg[c]	<=>	h2o[c] + pep[c]	(YPO3376)	'Glycolysis/Gluconeogenesis'	-1000	1000
516	'ethanolamine transport in via proton symport'	ETHAt2pp	h[p] + etha[p]	->	h[c] + etha[c]		'Transport; Inner Membrane'	0	1000
517	'ethanolamine transport via diffusion (extracellular)'	ETHAtex	etha[e]	<=>	etha[p]	(YPO1222)	'Transport; Outer Membrane Porin'	-1000	1000
518	'ethanesulfonate transport via ABC system (periplasm)'	ETHSO3abcpp	h2o[c] + atp[c] + ethso3[p]	->	pi[c] + adp[c] + h[c] + ethso3[c]	( (YPO3624) and (YPO3627) and (YPO3626) )	'Transport; Inner Membrane'	0	1000
519	'ethanesulfonate transport via diffusion (extracellular to periplasm)'	ETHSO3tex	ethso3[e]	<=>	ethso3[p]	(YPO1222)	'Transport; Outer Membrane Porin'	-1000	1000
520	'ethanol reversible transport via proton symport (periplasm)'	ETOHt2rpp	h[p] + etoh[p]	<=>	h[c] + etoh[c]		'Transport; Inner Membrane'	-1000	1000
521	'ethanol transport via diffusion (extracellular to periplasm)'	ETOHtex	etoh[e]	<=>	etoh[p]	(YPO1222)	'Transport; Outer Membrane Porin'	-1000	1000
522	'fructose 6-phosphate aldolase'	F6PA	f6p[c]	<=>	dha[c] + g3p[c]	( (YPO2232) )	'Glycolysis/Gluconeogenesis'	-1000	1000
523	'fructose 6-phosphate transport via diffusion (extracellular to periplasm)'	F6Ptex	f6p[e]	<=>	f6p[p]	(YPO1222)	'Transport; Outer Membrane Porin'	-1000	1000
524	'fatty-acyl-ACP hydrolase'	FA100ACPHi	h2o[c] + dcaACP[c]	->	h[c] + ACP[c] + dca[c]	(YPO3193)	'Cell Envelope Biosynthesis'	0	1000
525	'fatty-acyl-ACP hydrolase'	FA120ACPHi	h2o[c] + ddcaACP[c]	->	h[c] + ddca[c] + ACP[c]	(YPO3193)	'Cell Envelope Biosynthesis'	0	1000
526	'fatty-acyl-ACP hydrolase'	FA140ACPHi	h2o[c] + myrsACP[c]	->	h[c] + ttdca[c] + ACP[c]	(YPO3193)	'Cell Envelope Biosynthesis'	0	1000
527	'fatty-acyl-ACP hydrolase'	FA141ACPHi	h2o[c] + tdeACP[c]	->	h[c] + ttdcea[c] + ACP[c]	(YPO3193)	'Cell Envelope Biosynthesis'	0	1000
528	'fatty-acyl-ACP hydrolase'	FA160ACPHi	h2o[c] + palmACP[c]	->	h[c] + hdca[c] + ACP[c]	(YPO3193)	'Cell Envelope Biosynthesis'	0	1000
529	'fatty-acyl-ACP hydrolase'	FA161ACPHi	h2o[c] + hdeACP[c]	->	h[c] + hdcea[c] + ACP[c]	(YPO3193)	'Cell Envelope Biosynthesis'	0	1000
530	'fatty-acyl-ACP hydrolase'	FA80ACPHi	h2o[c] + ocACP[c]	->	h[c] + ACP[c] + octa[c]	(YPO3193)	'Cell Envelope Biosynthesis'	0	1000
531	'fatty-acid-CoA thioesterase (decanoate)'	FACOAE100	h2o[c] + dcacoa[c]	->	h[c] + dca[c] + coa[c]	(YPO3141)	'Cell Envelope Biosynthesis'	0	1000
532	'fatty-acid-CoA thioesterase (dodecanoate)'	FACOAE120	h2o[c] + ddcacoa[c]	->	h[c] + ddca[c] + coa[c]	(YPO3141)	'Cell Envelope Biosynthesis'	0	1000
533	'fatty-acid-CoA thioesterase (tetradecanoate)'	FACOAE140	h2o[c] + tdcoa[c]	->	h[c] + ttdca[c] + coa[c]	(YPO3141)	'Cell Envelope Biosynthesis'	0	1000
534	'fatty-acid-CoA thioesterase (tetradecenoate)'	FACOAE141	h2o[c] + tdecoa[c]	->	h[c] + ttdcea[c] + coa[c]	(YPO3141)	'Cell Envelope Biosynthesis'	0	1000
535	'fatty-acid-CoA thioesterase (hexadecanoate)'	FACOAE160	h2o[c] + pmtcoa[c]	->	h[c] + hdca[c] + coa[c]	(YPO3141)	'Cell Envelope Biosynthesis'	0	1000
536	'fatty-acid-CoA thioesterase (hexadecenoate)'	FACOAE161	h2o[c] + hdcoa[c]	->	h[c] + hdcea[c] + coa[c]	(YPO3141)	'Cell Envelope Biosynthesis'	0	1000
537	'fatty-acid-CoA thioesterase (octadecanoate)'	FACOAE180	h2o[c] + stcoa[c]	->	h[c] + ocdca[c] + coa[c]	(YPO3141)	'Cell Envelope Biosynthesis'	0	1000
538	'fatty-acid-CoA thioesterase (octadecenoate)'	FACOAE181	h2o[c] + odecoa[c]	->	h[c] + ocdcea[c] + coa[c]	(YPO3141)	'Cell Envelope Biosynthesis'	0	1000
539	'fatty-acid-CoA thioesterase (hexanoate)'	FACOAE60	h2o[c] + hxcoa[c]	->	h[c] + coa[c] + hxa[c]	(YPO3141)	'Cell Envelope Biosynthesis'	0	1000
540	'fatty-acid-CoA thioesterase (octanoate)'	FACOAE80	h2o[c] + occoa[c]	->	h[c] + octa[c] + coa[c]	(YPO3141)	'Cell Envelope Biosynthesis'	0	1000
541	'fatty-acid-CoA ligase (decanoate transport via vectoral Co-A coupling)'	FACOAL100t2pp	atp[c] + h[p] + coa[c] + dca[p]	->	h[c] + ppi[c] + amp[c] + dcacoa[c]	( (YPO2074) )	'Cell Envelope Biosynthesis'	0	1000
542	'fatty-acid-CoA ligase (dodecanoate transport via vectoral Co-A coupling)'	FACOAL120t2pp	atp[c] + h[p] + coa[c] + ddca[p]	->	h[c] + ppi[c] + amp[c] + ddcacoa[c]	( (YPO2074) )	'Cell Envelope Biosynthesis'	0	1000
543	'fatty-acid-CoA ligase (tetradecanoate transport via vectoral Co-A coupling)'	FACOAL140t2pp	atp[c] + h[p] + coa[c] + ttdca[p]	->	h[c] + ppi[c] + amp[c] + tdcoa[c]	( (YPO2074) )	'Cell Envelope Biosynthesis'	0	1000
544	'fatty-acid-CoA ligase (tetradecenoate transport via vectoral Co-A coupling)'	FACOAL141t2pp	atp[c] + h[p] + coa[c] + ttdcea[p]	->	h[c] + ppi[c] + amp[c] + tdecoa[c]	( (YPO2074) )	'Cell Envelope Biosynthesis'	0	1000
545	'fatty-acid-CoA ligase (hexadecanoate transport via vectoral Co-A coupling)'	FACOAL160t2pp	atp[c] + h[p] + coa[c] + hdca[p]	->	h[c] + ppi[c] + amp[c] + pmtcoa[c]	( (YPO2074) )	'Cell Envelope Biosynthesis'	0	1000
546	'fatty-acid-CoA ligase (hexadecenoate transport via vectoral Co-A coupling)'	FACOAL161t2pp	atp[c] + h[p] + coa[c] + hdcea[p]	->	h[c] + ppi[c] + amp[c] + hdcoa[c]	( (YPO2074) )	'Cell Envelope Biosynthesis'	0	1000
547	'fatty-acid-CoA ligase (octadecanoate transport via vectoral Co-A coupling)'	FACOAL180t2pp	atp[c] + h[p] + coa[c] + ocdca[p]	->	h[c] + ppi[c] + amp[c] + stcoa[c]	( (YPO2074) )	'Cell Envelope Biosynthesis'	0	1000
548	'fatty-acid-CoA ligase (octadecenoate transport via vectoral Co-A coupling)'	FACOAL181t2pp	atp[c] + h[p] + coa[c] + ocdcea[p]	->	h[c] + ppi[c] + amp[c] + odecoa[c]	( (YPO2074) )	'Cell Envelope Biosynthesis'	0	1000
549	'fatty-acid-CoA ligase (hexanoate transport via vectoral Co-A coupling)'	FACOAL60t2pp	atp[c] + h[p] + coa[c] + hxa[p]	->	h[c] + ppi[c] + amp[c] + hxcoa[c]	( (YPO2074) )	'Cell Envelope Biosynthesis'	0	1000
550	'fatty-acid-CoA ligase (octanoate transport via vectoral Co-A coupling)'	FACOAL80t2pp	atp[c] + h[p] + coa[c] + octa[p]	->	h[c] + ppi[c] + amp[c] + occoa[c]	( (YPO2074) )	'Cell Envelope Biosynthesis'	0	1000
551	'FAD reductase'	FADRx	h[c] + nadh[c] + fad[c]	->	nad[c] + fadh2[c]	(YPO3768)	'Cofactor and Prosthetic Group Biosynthesis'	0	1000
552	'formaldehyde dehydrogenase'	FALDH2	nad[c] + hmgth[c]	<=>	h[c] + nadh[c] + Sfglutth[c]	(YPO1502)	'Cofactor and Prosthetic Group Biosynthesis'	-1000	1000
553	'formaldehyde transport via diffusion (extracellular to periplasm)'	FALDtex	fald[e]	<=>	fald[p]	(YPO1222)	'Transport; Outer Membrane Porin'	-1000	1000
554	'formaldehyde transport via diffusion (periplasm)'	FALDtpp	fald[p]	<=>	fald[c]		'Transport; Inner Membrane'	-1000	1000
555	'fructose-bisphosphate aldolase'	FBA	fdp[c]	<=>	g3p[c] + dhap[c]	( (YPO0920) )	'Glycolysis/Gluconeogenesis'	-1000	1000
556	'fructose-bisphosphatase'	FBP	h2o[c] + fdp[c]	->	pi[c] + f6p[c]	( (YPO3520) )	'Glycolysis/Gluconeogenesis'	0	1000
557	'Ferrochelatase'	FCLT	fe2[c] + ppp9[c]	->	2.000000 h[c] + pheme[c]	(YPO3117)	'Cofactor and Prosthetic Group Biosynthesis'	0	1000
558	'formate dehydrogenase (quinone-8) (periplasm)'	FDH4pp	2.000000 h[c] + q8[c] + for[p]	->	h[p] + co2[p] + q8h2[c]	( (YPO4056) and (YPO4057) )	'Oxidative Phosphorylation'	0	1000
559	'Formate Dehydrogenase (menaquinone-8) (periplasm)'	FDH5pp	2.000000 h[c] + mqn8[c] + for[p]	->	h[p] + mql8[c] + co2[p]	( (YPO4056) and (YPO4057) )	'Oxidative Phosphorylation'	0	1000
560	'FMNH2-dependent monooxygenase'	FDMO	o2[c] + isetac[c] + fmnh2[c]	->	h[c] + h2o[c] + so3[c] + gcald[c] + fmn[c]	(YPO3625)	'Inorganic Ion Transport and Metabolism'	0	1000
561	'FMNH2-dependent monooxygenase (methanesulfonate)'	FDMO2	o2[c] + fmnh2[c] + mso3[c]	->	h[c] + h2o[c] + so3[c] + fald[c] + fmn[c]	(YPO3625)	'Inorganic Ion Transport and Metabolism'	0	1000
562	'FMNH2-dependent monooxygenase (ethanesulfonate)'	FDMO3	o2[c] + ethso3[c] + fmnh2[c]	->	h[c] + h2o[c] + acald[c] + so3[c] + fmn[c]	(YPO3625)	'Inorganic Ion Transport and Metabolism'	0	1000
563	'FMNH2-dependent monooxygenase (butanesulfonate)'	FDMO4	o2[c] + butso3[c] + fmnh2[c]	->	h[c] + h2o[c] + so3[c] + fmn[c] + btal[c]	(YPO3625)	'Inorganic Ion Transport and Metabolism'	0	1000
564	'FMNH2-dependent monooxygenase (sulfoacetate)'	FDMO6	o2[c] + fmnh2[c] + sulfac[c]	->	h[c] + h2o[c] + so3[c] + fmn[c] + glx[c]	(YPO3625)	'Inorganic Ion Transport and Metabolism'	0	1000
565	'iron (II) transport via ABC system (periplasm)'	FE2abcpp	h2o[c] + atp[c] + fe2[p]	->	pi[c] + adp[c] + h[c] + fe2[c]	(YPO0132)	'Inorganic Ion Transport and Metabolism'	0	1000
566	'iron (II) transport in via proton symport (periplasm)'	FE2t2pp	h[p] + fe2[p]	->	h[c] + fe2[c]	(YPO2982)	'Inorganic Ion Transport and Metabolism'	0	1000
567	'iron (Fe+2) transport out via proton antiport (periplasm)'	FE2t3pp	h[p] + fe2[c]	->	h[c] + fe2[p]		'Inorganic Ion Transport and Metabolism'	0	1000
568	'iron (II) transport via diffusion (extracellular to periplasm)'	FE2tex	fe2[e]	<=>	fe2[p]	(YPO1222)	'Transport; Outer Membrane Porin'	-1000	1000
569	'iron (+2) transport in via permease (no H+)'	FE2tpp	fe2[p]	->	fe2[c]		'Inorganic Ion Transport and Metabolism'	0	1000
570	'iron transport from ferric-dicitrate via ABC system (periplasm)'	FE3DCITabcpp	h2o[c] + atp[c] + fe3dcit[p]	->	pi[c] + adp[c] + h[c] + 2.000000 cit[c] + fe3[c]	( (YPO3391) and (YPO3390) and (YPO3392) )	'Inorganic Ion Transport and Metabolism'	0	1000
571	'ferric-dicitrate transport via ton system (extracellular)'	FE3DCITtonex	h[p] + fe3dcit[e]	->	h[c] + fe3dcit[p]	( (YPO3910) and ( (YPO2193) and (YPO0683) and (YPO0682) ) )	'Transport; Outer Membrane'	0	1000
572	'ferric 2;3-dihydroxybenzoylserine transport via ABC system (periplasm)'	FE3DHBZSabcpp	h2o[c] + atp[c] + fe3dhbzs[p]	->	pi[c] + adp[c] + h[c] + fe3dhbzs[c]		'Inorganic Ion Transport and Metabolism'	0	1000
573	'ferric 2;3-dihydroxybenzoylserine transport via ton system (extracellular)'	FE3DHBZStonex	h[p] + fe3dhbzs[e]	->	h[c] + fe3dhbzs[p]	(YPO2193) and (YPO0683) and (YPO0682)	'Transport; Outer Membrane'	0	1000
574	'ferric-dicitrate transport via ABC system (periplasm)'	FE3HOXabcpp	h2o[c] + atp[c] + fe3hox[p]	->	pi[c] + adp[c] + h[c] + fe3hox[c]		'Inorganic Ion Transport and Metabolism'	0	1000
575	'Fe(III)hydroxamine transport via ton system (extracellular)'	FE3HOXtonex	h[p] + fe3hox[e]	->	h[c] + fe3hox[p]	( ( (YPO2193) and (YPO0683) and (YPO0682) ) )	'Transport; Outer Membrane'	0	1000
576	'Fe(III) reduction'	FE3Ri	fadh2[c] + 2.000000 fe3[c]	->	2.000000 h[c] + fad[c] + 2.000000 fe2[c]	(YPO3768)	'Cofactor and Prosthetic Group Biosynthesis'	0	1000
577	'iron (III) transport via diffusion (extracellular to periplasm)'	FE3tex	fe3[e]	<=>	fe3[p]	(YPO1222)	'Transport; Outer Membrane Porin'	-1000	1000
578	'ferrichrome transport via ABC system (periplasm)'	FECRMabcpp	h2o[c] + atp[c] + fecrm[p]	->	pi[c] + adp[c] + h[c] + fecrm[c]		'Inorganic Ion Transport and Metabolism'	0	1000
579	'ferrichrome transport via ton system (extracellular)'	FECRMtonex	h[p] + fecrm[e]	->	h[c] + fecrm[p]	( ( (YPO2193) and (YPO0683) and (YPO0682) ) )	'Transport; Outer Membrane'	0	1000
580	'Fe-enterobactin transport via ABC system (periplasm)'	FEENTERabcpp	h2o[c] + atp[c] + feenter[p]	->	pi[c] + adp[c] + h[c] + feenter[c]		'Inorganic Ion Transport and Metabolism'	0	1000
581	'Fe-enterobactin transport via ton system (extracellular)'	FEENTERtonex	h[p] + feenter[e]	->	h[c] + feenter[p]	( ( (YPO2193) and (YPO0683) and (YPO0682) ) )	'Transport; Outer Membrane'	0	1000
582	'ferroxamine transport via ton system (extracellular)'	FEOXAMtonex	h[p] + feoxam[e]	->	h[c] + feoxam[p]	( ( (YPO2193) and (YPO0683) and (YPO0682) ) )	'Transport; Outer Membrane'	0	1000
583	'flavodoxin reductase (NADPH)'	FLDR	h[c] + nadph[c] + fldox[c]	->	nadp[c] + fldrd[c]	( ( (YPO2635) and (YPO0088) ) or ( (YPO0893) and (YPO0088) ) )	'Unassigned'	0	1000
584	'flavin reductase'	FLVR	h[c] + nadph[c] + ribflv[c]	->	nadp[c] + rbflvrd[c]	( ( (YPO3371) and (YPO3372) ) or (YPO3768) )	'Cofactor and Prosthetic Group Biosynthesis'	0	1000
585	'flavin reductase (NAD)'	FLVRx	h[c] + nadh[c] + ribflv[c]	->	nad[c] + rbflvrd[c]	(YPO3768)	'Cofactor and Prosthetic Group Biosynthesis'	0	1000
586	'Methionyl-tRNA formyltransferase'	FMETTRS	10fthf[c] + mettrna[c]	->	h[c] + thf[c] + fmettrna[c]	(YPO0241)	'tRNA Charging'	0	1000
587	'FMN adenylyltransferase'	FMNAT	h[c] + atp[c] + fmn[c]	->	ppi[c] + fad[c]	(YPO0474)	'Cofactor and Prosthetic Group Biosynthesis'	0	1000
588	'FMN reductase'	FMNRx	h[c] + nadh[c] + fmn[c]	->	nad[c] + fmnh2[c]	( (YPO3623) or (YPO3768) )	'Cofactor and Prosthetic Group Biosynthesis'	0	1000
589	'FMN reductase'	FMNRx2	h[c] + nadph[c] + fmn[c]	->	nadp[c] + fmnh2[c]	( (YPO3623) or ( (YPO3371) and (YPO3372) ) or (YPO3768) )	'Cofactor and Prosthetic Group Biosynthesis'	0	1000
590	'formate transport via proton symport (uptake only; periplasm)'	FORt2pp	h[p] + for[p]	->	h[c] + for[c]	( (YPO1384) )	'Transport; Inner Membrane'	0	1000
591	'formate transport via diffusion (extracellular to periplasm)'	FORtex	for[e]	<=>	for[p]	(YPO1222)	'Transport; Outer Membrane Porin'	-1000	1000
592	'formate transport via diffusion (cytoplasm to periplasm)'	FORtppi	for[c]	->	for[p]	( (YPO1384) )	'Transport; Inner Membrane'	0	1000
593	'fumarate reductase'	FRD2	fum[c] + mql8[c]	->	mqn8[c] + succ[c]	( (YPO0357) and (YPO0358) and (YPO0359) and (YPO0360) )	'Citric Acid Cycle'	0	1000
594	'fumarate reductase'	FRD3	fum[c] + 2dmmql8[c]	->	succ[c] + 2dmmq8[c]	( (YPO0357) and (YPO0358) and (YPO0359) and (YPO0360) )	'Citric Acid Cycle'	0	1000
595	'fructose-1-phosphate kinase'	FRUK	atp[c] + f1p[c]	->	adp[c] + h[c] + fdp[c]	(YPO1299)	'Alternate Carbon Metabolism'	0	1000
596	'fructoselysine transporter via diffusion (extracellular)'	FRULYStex	frulys[e]	<=>	frulys[p]	(YPO1222)	'Transport; Outer Membrane Porin'	-1000	1000
597	'Fructose transport via PEP:Pyr PTS (f6p generating) (periplasm)'	FRUpts2pp	pep[c] + fru[p]	->	pyr[c] + f6p[c]	( (YPO1758) and (YPO1757) and (YPO1756) and (YPO2993) )	'Transport; Inner Membrane'	0	1000
598	'D-fructose transport via PEP:Pyr PTS (periplasm)'	FRUptspp	pep[c] + fru[p]	->	pyr[c] + f1p[c]	( (YPO1300) and (YPO1298) and (YPO2993) )	'Transport; Inner Membrane'	0	1000
599	'D-fructose transport via diffusion (extracellular to periplasm)'	FRUtex	fru[e]	<=>	fru[p]	(YPO1222)	'Transport; Outer Membrane Porin'	-1000	1000
600	'D-fructuronate transport via proton symport; reversible (periplasm)'	FRUURt2rpp	h[p] + fruur[p]	<=>	h[c] + fruur[c]	(YPO0767)	'Transport; Inner Membrane'	-1000	1000
601	'D-fructuronate transport via diffusion (extracellular)'	FRUURtex	fruur[e]	<=>	fruur[p]	(YPO1222)	'Transport; Outer Membrane Porin'	-1000	1000
602	'L-fucose transport via diffusion (extracellular to periplasm)'	FUCtex	fuc-L[e]	<=>	fuc-L[p]	(YPO1222)	'Transport; Outer Membrane Porin'	-1000	1000
603	'L-fucose transport via proton symport (periplasm)'	FUCtpp	h[p] + fuc-L[p]	<=>	h[c] + fuc-L[c]		'Transport; Inner Membrane'	-1000	1000
604	'fumarase'	FUM	h2o[c] + fum[c]	<=>	mal-L[c]	((YPO3335) or (YPO2264) )	'Citric Acid Cycle'	-1000	1000
605	'Fumarate transport via proton symport (2 H) (periplasm)'	FUMt2_2pp	2.000000 h[p] + fum[p]	->	2.000000 h[c] + fum[c]	(YPO3992)	'Transport; Inner Membrane'	0	1000
606	'Fumarate transport via proton symport (3 H) (periplasm)'	FUMt2_3pp	3.000000 h[p] + fum[p]	->	3.000000 h[c] + fum[c]	(YPO0347)	'Transport; Inner Membrane'	0	1000
607	'Fumarate transport via diffusion (extracellular to periplasm)'	FUMtex	fum[e]	<=>	fum[p]	(YPO1222)	'Transport; Outer Membrane Porin'	-1000	1000
608	'glucosamine-1-phosphate N-acetyltransferase'	G1PACT	accoa[c] + gam1p[c]	->	h[c] + coa[c] + acgam1p[c]	(YPO4119)	'Cell Envelope Biosynthesis'	0	1000
609	'D-glucose 1-phosphate transport via diffusion'	G1Ptex	g1p[e]	<=>	g1p[p]	(YPO1222)	'Transport; Outer Membrane Porin'	-1000	1000
610	'glucose-1-phosphate thymidylyltransferase'	G1PTT	h[c] + dttp[c] + g1p[c]	->	ppi[c] + dtdpglu[c]	( (YPO3861) )	'Cell Envelope Biosynthesis'	0	1000
611	'glutamate-1-semialdehyde aminotransferase'	G1SAT	glu1sa[c]	<=>	5aop[c]	(YPO3389)	'Cofactor and Prosthetic Group Biosynthesis'	-1000	1000
612	'glycerol-3-phosphate acyltransferase (C12:0)'	G3PAT120	ddcaACP[c] + glyc3p[c]	->	ACP[c] + 1ddecg3p[c]	(YPO0312)	'Glycerophospholipid Metabolism'	0	1000
613	'glycerol-3-phosphate acyltransferase (C14:0)'	G3PAT140	myrsACP[c] + glyc3p[c]	->	ACP[c] + 1tdecg3p[c]	(YPO0312)	'Glycerophospholipid Metabolism'	0	1000
614	'glycerol-3-phosphate acyltransferase (C14:1)'	G3PAT141	tdeACP[c] + glyc3p[c]	->	ACP[c] + 1tdec7eg3p[c]	(YPO0312)	'Glycerophospholipid Metabolism'	0	1000
615	'glycerol-3-phosphate acyltransferase (C16:0)'	G3PAT160	palmACP[c] + glyc3p[c]	->	ACP[c] + 1hdecg3p[c]	(YPO0312)	'Glycerophospholipid Metabolism'	0	1000
616	'glycerol-3-phosphate acyltransferase (C16:1)'	G3PAT161	hdeACP[c] + glyc3p[c]	->	ACP[c] + 1hdec9eg3p[c]	(YPO0312)	'Glycerophospholipid Metabolism'	0	1000
617	'glycerol-3-phosphate acyltransferase (C18:0)'	G3PAT180	ocdcaACP[c] + glyc3p[c]	->	ACP[c] + 1odecg3p[c]	(YPO0312)	'Glycerophospholipid Metabolism'	0	1000
618	'glycerol-3-phosphate acyltransferase (C18:1)'	G3PAT181	octeACP[c] + glyc3p[c]	->	ACP[c] + 1odec11eg3p[c]	(YPO0312)	'Glycerophospholipid Metabolism'	0	1000
619	'sn-glycerol-3-phosphocholine transport via ABC system (periplasm)'	G3PCabcpp	h2o[c] + atp[c] + g3pc[p]	->	pi[c] + adp[c] + h[c] + g3pc[c]	( (YPO3795) and (YPO3796) and (YPO3793) and (YPO3794) )	'Transport; Inner Membrane'	0	1000
620	'glycero-3-phosphocholine transport via diffusion (extracellular to periplasm)'	G3PCtex	g3pc[e]	<=>	g3pc[p]	(YPO1222)	'Transport; Outer Membrane Porin'	-1000	1000
621	'glycerol-3-phosphate dehydrogenase (NADP)'	G3PD2	h[c] + nadph[c] + dhap[c]	->	nadp[c] + glyc3p[c]	(YPO0068)	'Alternate Carbon Metabolism'	0	1000
622	'glycerol-3-phosphate dehydrogenase (ubiquinone-8)'	G3PD5	q8[c] + glyc3p[c]	->	q8h2[c] + dhap[c]	( ( (YPO3825) and (YPO3824) ) or (YPO3937) )	'Oxidative Phosphorylation'	0	1000
623	'glycerol-3-phosphate dehydrogenase (menaquinone-8)'	G3PD6	mqn8[c] + glyc3p[c]	->	mql8[c] + dhap[c]	( (YPO3825) and (YPO3824) )	'Oxidative Phosphorylation'	0	1000
624	'glycerol-3-phosphate dehydrogenase (demethylmenaquinone-8)'	G3PD7	2dmmq8[c] + glyc3p[c]	->	2dmmql8[c] + dhap[c]	( (YPO3825) and (YPO3824) )	'Oxidative Phosphorylation'	0	1000
625	'sn-glycerol-3-phosphoethanolamine transport via ABC system (periplasm)'	G3PEabcpp	h2o[c] + atp[c] + g3pe[p]	->	pi[c] + adp[c] + h[c] + g3pe[c]	( (YPO3795) and (YPO3796) and (YPO3793) and (YPO3794) )	'Transport; Inner Membrane'	0	1000
626	'glycero-3-phosphoethanolamine transport via diffusion (extracellular to periplasm)'	G3PEtex	g3pe[e]	<=>	g3pe[p]	(YPO1222)	'Transport; Outer Membrane Porin'	-1000	1000
627	'sn-glycerol-3-phosphoglycerol transport via ABC system (periplasm)'	G3PGabcpp	h2o[c] + atp[c] + g3pg[p]	->	pi[c] + adp[c] + h[c] + g3pg[c]	( (YPO3795) and (YPO3796) and (YPO3793) and (YPO3794) )	'Transport; Inner Membrane'	0	1000
628	'glycerophoglycerol transport via diffusion (extracellular to periplasm)'	G3PGtex	g3pg[e]	<=>	g3pg[p]	(YPO1222)	'Transport; Outer Membrane Porin'	-1000	1000
629	'sn-glycerol-3-phosphoethanolamine transport via ABC system (periplasm)'	G3PIabcpp	h2o[c] + atp[c] + g3pi[p]	->	pi[c] + adp[c] + h[c] + g3pi[c]	( (YPO3795) and (YPO3796) and (YPO3793) and (YPO3794) )	'Transport; Inner Membrane'	0	1000
630	'glycero-3-phospho-1-inositol transport via diffusion (extracellular to periplasm)'	G3PItex	g3pi[e]	<=>	g3pi[p]	(YPO1222)	'Transport; Outer Membrane Porin'	-1000	1000
631	'sn-glycerol-3-phosphoserine transport via ABC system (periplasm)'	G3PSabcpp	h2o[c] + atp[c] + g3ps[p]	->	pi[c] + adp[c] + h[c] + g3ps[c]	( (YPO3795) and (YPO3796) and (YPO3793) and (YPO3794) )	'Transport; Inner Membrane'	0	1000
632	'glycerophosphserine transport via diffusion (extracellular to periplasm)'	G3PStex	g3ps[e]	<=>	g3ps[p]	(YPO1222)	'Transport; Outer Membrane Porin'	-1000	1000
633	'glutamate-5-semialdehyde dehydrogenase'	G5SD	h[c] + nadph[c] + glu5p[c]	->	pi[c] + nadp[c] + glu5sa[c]	(YPO3221)	'Arginine and Proline Metabolism'	0	1000
634	'glucosamine-6-phosphate deaminase'	G6PDA	h2o[c] + gam6p[c]	->	nh4[c] + f6p[c]	(YPO2627)	'Alternate Carbon Metabolism'	0	1000
635	'glucose 6-phosphate dehydrogenase'	G6PDH2r	nadp[c] + g6p[c]	<=>	h[c] + nadph[c] + 6pgl[c]	(YPO2066)	'Pentose Phosphate Pathway'	-1000	1000
636	'Glucose-6-phosphate transport via phosphate antiport (periplasm)'	G6Pt6_2pp	2.000000 pi[c] + g6p[p]	->	2.000000 pi[p] + g6p[c]		'Transport; Inner Membrane'	0	1000
637	'glucose 6-phosphate transport via diffusion (extracellular to periplasm)'	G6Ptex	g6p[e]	<=>	g6p[p]	(YPO1222)	'Transport; Outer Membrane Porin'	-1000	1000
638	'D-galactose 1-phosphate transport via diffusion (extracellular to periplasm)'	GAL1Ptex	gal1p[e]	<=>	gal1p[p]	(YPO1222)	'Transport; Outer Membrane Porin'	-1000	1000
639	'D-galactose transport via ABC system (periplasm)'	GALabcpp	h2o[c] + atp[c] + gal[p]	->	pi[c] + adp[c] + h[c] + gal[c]	( (YPO1508) and (YPO1507) and (YPO1509) )	'Transport; Inner Membrane'	0	1000
640	'beta D-galactose transport via diffusion (extracellular to periplasm)'	GALBDtex	gal-bD[e]	<=>	gal-bD[p]	(YPO1222)	'Transport; Outer Membrane Porin'	-1000	1000
641	'L-galactonate transport via proton symport (periplasm)'	GALCTNLt2pp	h[p] + galctn-L[p]	->	h[c] + galctn-L[c]		'Transport; Inner Membrane'	0	1000
642	'L-galactonate transport via diffusion (extracellular to periplasm)'	GALCTNLtex	galctn-L[e]	<=>	galctn-L[p]	(YPO1222)	'Transport; Outer Membrane Porin'	-1000	1000
643	'D-galactonate transport via proton symport (periplasm)'	GALCTNt2pp	h[p] + galctn-D[p]	->	h[c] + galctn-D[c]		'Transport; Inner Membrane'	0	1000
644	'D-galactonate transport via diffusion (extracellular to periplasm)'	GALCTNtex	galctn-D[e]	<=>	galctn-D[p]	(YPO1222)	'Transport; Outer Membrane Porin'	-1000	1000
645	'D-galactarte transport via proton symport; reversible (periplasm)'	GALCTt2rpp	h[p] + galct-D[p]	<=>	h[c] + galct-D[c]		'Transport; Inner Membrane'	-1000	1000
646	'D-galactarte transport via diffusion (extracellular to periplasm)'	GALCTtex	galct-D[e]	<=>	galct-D[p]	(YPO1222)	'Transport; Outer Membrane Porin'	-1000	1000
647	'galactokinase'	GALKr	atp[c] + gal[c]	<=>	adp[c] + h[c] + gal1p[c]	( (YPO1137) )	'Alternate Carbon Metabolism'	-1000	1000
648	'D-galactose transport in via proton symport (periplasm)'	GALt2pp	h[p] + gal[p]	->	h[c] + gal[c]		'Transport; Inner Membrane'	0	1000
649	'D-galactose transport via diffusion (extracellular to periplasm)'	GALtex	gal[e]	<=>	gal[p]	(YPO1222)	'Transport; Outer Membrane Porin'	-1000	1000
650	'Galactitol transport via diffusion (extracellular to periplasm)'	GALTtex	galt[e]	<=>	galt[p]	(YPO1222)	'Transport; Outer Membrane Porin'	-1000	1000
651	'D-galacturonate transport via proton symport; reversible (periplasm)'	GALURt2rpp	h[p] + galur[p]	<=>	h[c] + galur[c]	(YPO0577)	'Transport; Inner Membrane'	-1000	1000
652	'D-galacturonate transport via diffusion (extracellular to periplasm)'	GALURtex	galur[e]	<=>	galur[p]	(YPO1222)	'Transport; Outer Membrane Porin'	-1000	1000
653	'D-Glucosamine 6-phosphate transport via phosphate antiport (periplasm)'	GAM6Pt6_2pp	2.000000 pi[c] + gam6p[p]	->	2.000000 pi[p] + gam6p[c]		'Transport; Inner Membrane'	0	1000
654	'D-glucosamine 6-phosphate transport via diffusion (extracellular to periplasm)'	GAMAN6Ptex	gam6p[e]	<=>	gam6p[p]	(YPO1222)	'Transport; Outer Membrane Porin'	-1000	1000
655	'D-glucosamine transport via PEP:Pyr PTS (periplasm)'	GAMptspp	pep[c] + gam[p]	->	pyr[c] + gam6p[c]	( (YPO1758) and (YPO1757) and (YPO1756) and (YPO2993) )	'Transport; Inner Membrane'	0	1000
656	'D-glucosamine transport via diffusion (extracellular to periplasm)'	GAMtex	gam[e]	<=>	gam[p]	(YPO1222)	'Transport; Outer Membrane Porin'	-1000	1000
657	'glyceraldehyde-3-phosphate dehydrogenase'	GAPD	pi[c] + nad[c] + g3p[c]	<=>	h[c] + nadh[c] + 13dpg[c]	(YPO2157)	'Glycolysis/Gluconeogenesis'	-1000	1000
658	'phosphoribosylglycinamide formyltransferase'	GARFT	10fthf[c] + gar[c]	<=>	h[c] + thf[c] + fgam[c]	(YPO2829)	'Purine and Pyrimidine Biosynthesis'	-1000	1000
659	'GAR transformylase-T'	GART	atp[c] + for[c] + gar[c]	->	pi[c] + adp[c] + h[c] + fgam[c]	(YPO1775)	'Purine and Pyrimidine Biosynthesis'	0	1000
660	'gamma-butyrobetaine transport via diffusion (extracellular to periplasm)'	GBBTNtex	gbbtn[e]	<=>	gbbtn[p]	(YPO1222)	'Transport; Outer Membrane Porin'	-1000	1000
661	'GDP diphosphokinase'	GDPDPK	atp[c] + gdp[c]	->	h[c] + amp[c] + ppgpp[c]	( (YPO3380) or (YPO0038) )	'Cofactor and Prosthetic Group Biosynthesis'	0	1000
662	'GDP transport via diffusion (extracellular to periplasm)'	GDPtex	gdp[e]	<=>	gdp[p]	(YPO1222)	'Transport; Outer Membrane Porin'	-1000	1000
663	'glutamine-fructose-6-phosphate transaminase'	GF6PTA	gln-L[c] + f6p[c]	->	glu-L[c] + gam6p[c]	(YPO4118)	'Cell Envelope Biosynthesis'	0	1000
664	'glycine hydroxymethyltransferase; reversible'	GHMT2r	thf[c] + ser-L[c]	<=>	h2o[c] + gly[c] + mlthf[c]	(YPO2907)	'Glycine and Serine Metabolism'	-1000	1000
665	'guanylate kinase (GMP:ATP)'	GK1	atp[c] + gmp[c]	<=>	adp[c] + gdp[c]	(YPO0040)	'Nucleotide Salvage Pathway'	-1000	1000
666	'1;4-alpha-glucan branching enzyme (glycogen -> bglycogen)'	GLBRAN2	glycogen[c]	->	bglycogen[c]	(YPO3942)	'Glycolysis/Gluconeogenesis'	0	1000
667	'D-glucose transport via ABC system (periplasm)'	GLCabcpp	h2o[c] + atp[c] + glc-D[p]	->	pi[c] + adp[c] + h[c] + glc-D[c]	( (YPO1508) and (YPO1507) and (YPO1509) )	'Transport; Inner Membrane'	0	1000
668	'D-gluconate transport via proton symport; reversible (periplasm)'	GLCNt2rpp	h[p] + glcn[p]	<=>	h[c] + glcn[c]	( (YPO3954) or (YPO0767) )	'Transport; Inner Membrane'	-1000	1000
669	'D-gluconate transport via diffusion (extracellular to periplasm)'	GLCNtex	glcn[e]	<=>	glcn[p]	(YPO1222)	'Transport; Outer Membrane Porin'	-1000	1000
670	'glycogen phosphorylase'	GLCP	pi[c] + glycogen[c]	->	g1p[c]	( (YPO3938) )	'Glycolysis/Gluconeogenesis'	0	1000
671	'glycogen phosphorylase'	GLCP2	pi[c] + bglycogen[c]	->	g1p[c]	( (YPO3938) )	'Glycolysis/Gluconeogenesis'	0	1000
672	'D-glucose transport via PEP:Pyr PTS (periplasm)'	GLCptspp	pep[c] + glc-D[p]	->	pyr[c] + g6p[c]	( ( (YPO2995) and (YPO1608) and (YPO2993) ) or ( (YPO1758) and (YPO1757) and (YPO1756) and (YPO2993) ) or ( (YPO2995) and (YPO2993) ) )	'Transport; Inner Membrane'	0	1000
673	'D-glucarate transport via proton symport; reversible (periplasm)'	GLCRt2rpp	h[p] + glcr[p]	<=>	h[c] + glcr[c]		'Transport; Inner Membrane'	-1000	1000
674	'D-glucarate transport via diffusion (extracellular to periplasm)'	GLCRtex	glcr[e]	<=>	glcr[p]	(YPO1222)	'Transport; Outer Membrane Porin'	-1000	1000
675	'glycogen synthase (ADPGlc)'	GLCS1	adpglc[c]	->	adp[c] + h[c] + glycogen[c]	(YPO3939)	'Glycolysis/Gluconeogenesis'	0	1000
676	'D-glucose transport in via proton symport (periplasm)'	GLCt2pp	h[p] + glc-D[p]	->	h[c] + glc-D[c]		'Transport; Inner Membrane'	0	1000
677	'glucose transport via diffusion (extracellular to periplasm)'	GLCtex	glc-D[e]	<=>	glc-D[p]	(YPO1222)	'Transport; Outer Membrane Porin'	-1000	1000
678	'D-glucoseMaltotriose transport via diffusion (extracellular to periplasm) irreversible'	GLCtexi	glc-D[e]	->	glc-D[p]	(YPO3711)	'Transport; Outer Membrane'	0	1000
679	'D-glucuronate 1-phosphate transport via diffusion (extracellular to periplasm)'	GLCUR1Ptex	glcur1p[e]	<=>	glcur1p[p]	(YPO1222)	'Transport; Outer Membrane Porin'	-1000	1000
680	'D-glucuronate transport via proton symport; reversible (periplasm)'	GLCURt2rpp	h[p] + glcur[p]	<=>	h[c] + glcur[c]	(YPO0577)	'Transport; Inner Membrane'	-1000	1000
681	'D-glucuronat transport via diffusion (extracellular to periplasm)'	GLCURtex	glcur[e]	<=>	glcur[p]	(YPO1222)	'Transport; Outer Membrane Porin'	-1000	1000
682	'glycogen debranching enzyme (bglycogen -> glycogen)'	GLDBRAN2	bglycogen[c]	->	glycogen[c]	(YPO3941)	'Glycolysis/Gluconeogenesis'	0	1000
683	'glucose-1-phosphate adenylyltransferase'	GLGC	h[c] + atp[c] + g1p[c]	->	ppi[c] + adpglc[c]	(YPO3940)	'Glycolysis/Gluconeogenesis'	0	1000
684	'L-glutamine transport via ABC system (periplasm)'	GLNabcpp	h2o[c] + atp[c] + gln-L[p]	->	pi[c] + adp[c] + h[c] + gln-L[c]	( (YPO2512) and (YPO2513) and (YPO2514) )	'Transport; Inner Membrane'	0	1000
685	'glutamine synthetase'	GLNS	atp[c] + glu-L[c] + nh4[c]	->	pi[c] + adp[c] + h[c] + gln-L[c]	( (YPO0024) )	'Glutamate metabolism'	0	1000
686	'L-glutamine transport via diffusion (extracellular to periplasm)'	GLNtex	gln-L[e]	<=>	gln-L[p]	(YPO1222)	'Transport; Outer Membrane Porin'	-1000	1000
687	'Glutaminyl-tRNA synthetase'	GLNTRS	atp[c] + gln-L[c] + trnagln[c]	->	ppi[c] + amp[c] + glntrna[c]	(YPO2630)	'tRNA Charging'	0	1000
688	'glutamate 5-kinase'	GLU5K	atp[c] + glu-L[c]	->	adp[c] + glu5p[c]	(YPO3222)	'Arginine and Proline Metabolism'	0	1000
689	'L-glutamate transport via ABC system (periplasm)'	GLUabcpp	h2o[c] + atp[c] + glu-L[p]	->	pi[c] + adp[c] + h[c] + glu-L[c]	( (YPO2615) and (YPO2614) and (YPO2613) and (YPO2612) )	'Transport; Inner Membrane'	0	1000
690	'gamma-glutamylcysteine synthetase'	GLUCYS	atp[c] + glu-L[c] + cys-L[c]	->	pi[c] + adp[c] + h[c] + glucys[c]	(YPO3301)	'Cofactor and Prosthetic Group Biosynthesis'	0	1000
691	'glutamate dehydrogenase (NADP)'	GLUDy	h2o[c] + nadp[c] + glu-L[c]	<=>	h[c] + nadph[c] + akg[c] + nh4[c]	(YPO3971)	'Glutamate Metabolism'	-1000	1000
692	'glutaminase'	GLUN	h2o[c] + gln-L[c]	->	glu-L[c] + nh4[c]	( (YPO1939) )	'Glutamate Metabolism'	0	1000
693	'glutaminase'	GLUNpp	h2o[p] + gln-L[p]	->	nh4[p] + glu-L[p]	(YPO2161)	'Glutamate Metabolism'	0	1000
694	'glutamine phosphoribosyldiphosphate amidotransferase'	GLUPRT	h2o[c] + gln-L[c] + prpp[c]	->	ppi[c] + glu-L[c] + pram[c]	(YPO2772)	'Purine and Pyrimidine Biosynthesis'	0	1000
695	'glutamate racemase'	GLUR	glu-D[c]	<=>	glu-L[c]	(YPO3909)	'Cell Envelope Biosynthesis'	-1000	1000
696	'glutamate synthase (NADPH)'	GLUSy	h[c] + nadph[c] + akg[c] + gln-L[c]	->	nadp[c] + 2.000000 glu-L[c]	( (YPO3557) and (YPO3558) )	'Glutamate metabolism'	0	1000
697	'L-glutamate transport via proton symport; reversible (periplasm)'	GLUt2rpp	h[p] + glu-L[p]	<=>	h[c] + glu-L[c]	(YPO0254)	'Transport; Inner Membrane'	-1000	1000
698	'Na+/glutamate symport (periplasm)'	GLUt4pp	na1[p] + glu-L[p]	->	glu-L[c] + na1[c]	(YPO0035)	'Transport; Inner Membrane'	0	1000
699	'L-glutamate transport via diffusion (extracellular to periplasm)'	GLUtex	glu-L[e]	<=>	glu-L[p]	(YPO1222)	'Transport; Outer Membrane Porin'	-1000	1000
700	'glutamyl-tRNA reductase'	GLUTRR	h[c] + nadph[c] + glutrna[c]	->	nadp[c] + glu1sa[c] + trnaglu[c]	(YPO2016)	'Cofactor and Prosthetic Group Biosynthesis'	0	1000
701	'Glutamyl-tRNA synthetase'	GLUTRS	atp[c] + glu-L[c] + trnaglu[c]	->	ppi[c] + amp[c] + glutrna[c]	(YPO2984)	'Cofactor and Prosthetic Group Biosynthesis'	0	1000
702	'Glyceraldehyde transport via diffusion (extracellular to periplasm)'	GLYALDtex	glyald[e]	<=>	glyald[p]	(YPO1222)	'Transport; Outer Membrane Porin'	-1000	1000
703	'Glyceraldehyde facilitated diffusion (periplasm)'	GLYALDtpp	glyald[p]	<=>	glyald[c]	(YPO0091)	'Transport; Inner Membrane'	-1000	1000
704	'glycine C-acetyltransferase'	GLYAT	accoa[c] + gly[c]	<=>	coa[c] + 2aobut[c]	(YPO0059)	'Glycine and Serine Metabolism'	-1000	1000
705	'Glycine betaine transport via ABC system (periplasm)'	GLYBabcpp	h2o[c] + atp[c] + glyb[p]	->	pi[c] + adp[c] + h[c] + glyb[c]	( (YPO1198) and (YPO1199) )	'Transport; Inner Membrane'	0	1000
706	'Glycine betaine transport via proton symport (periplasm)'	GLYBt2pp	h[p] + glyb[p]	->	h[c] + glyb[c]	(YPO2494)	'Transport; Inner Membrane'	0	1000
707	'Glycine betaine transport via diffusion (extracellular to periplasm)'	GLYBtex	glyb[e]	<=>	glyb[p]	(YPO1222)	'Transport; Outer Membrane Porin'	-1000	1000
708	'Glycerol-2-phosphate transport via diffusion (extracellular to periplasm)'	GLYC2Ptex	glyc2p[e]	<=>	glyc2p[p]	(YPO1222)	'Transport; Outer Membrane Porin'	-1000	1000
709	'sn-Glycerol 3-phosphate transport via ABC system (periplasm)'	GLYC3Pabcpp	h2o[c] + atp[c] + glyc3p[p]	->	pi[c] + adp[c] + h[c] + glyc3p[c]	( (YPO3795) and (YPO3796) and (YPO3793) and (YPO3794) )	'Transport; Inner Membrane'	0	1000
710	'Glycerol-3-phosphate transport via diffusion (extracellular to periplasm)'	GLYC3Ptex	glyc3p[e]	<=>	glyc3p[p]	(YPO1222)	'Transport; Outer Membrane Porin'	-1000	1000
711	'D-glycerate transport via proton symport; reversible (periplasm)'	GLYCAt2rpp	h[p] + glyc-R[p]	<=>	h[c] + glyc-R[c]		'Transport; Inner Membrane'	-1000	1000
712	'D-glycerate transport via diffusion (extracellular to periplasm)'	GLYCAtex	glyc-R[e]	<=>	glyc-R[p]	(YPO1222)	'Transport; Outer Membrane Porin'	-1000	1000
713	'glycerate kinase'	GLYCK2	atp[c] + glyc-R[c]	->	adp[c] + h[c] + 2pg[c]	(YPO3980)	'Glycine and Serine Metabolism'	0	1000
714	'Glycine Cleavage System'	GLYCL	nad[c] + thf[c] + gly[c]	->	nadh[c] + co2[c] + nh4[c] + mlthf[c]	( (YPO0906) and (YPO0905) and (YPO0907) and (YPO3417) )	'Folate Metabolism'	0	1000
715	'Glycolate dehydrogenase (NAD)'	GLYCLTDx	h[c] + nadh[c] + glx[c]	->	nad[c] + glyclt[c]	( (YPO4078) )	'Glyoxylate Metabolism'	0	1000
716	'Glycolate dehydrogenase (NADP)'	GLYCLTDy	h[c] + nadph[c] + glx[c]	->	nadp[c] + glyclt[c]	( (YPO4078) )	'Glyoxylate Metabolism'	0	1000
717	'glycolate transport via sodium symport (periplasm)'	GLYCLTt4pp	na1[p] + glyclt[p]	->	na1[c] + glyclt[c]	(YPO0251)	'Transport; Inner Membrane'	0	1000
718	'glycolate transport via diffusion (extracellular to periplasm)'	GLYCLTtex	glyclt[e]	<=>	glyclt[p]	(YPO1222)	'Transport; Outer Membrane Porin'	-1000	1000
719	'glycerol transport via diffusion (extracellular to periplasm)'	GLYCtex	glyc[e]	<=>	glyc[p]	(YPO1222)	'Transport; Outer Membrane Porin'	-1000	1000
720	'glycerol transport via channel (periplasm)'	GLYCtpp	glyc[c]	<=>	glyc[p]	( (YPO0091) )	'Transport; Inner Membrane'	-1000	1000
721	'glycerol kinase'	GLYK	atp[c] + glyc[c]	->	adp[c] + h[c] + glyc3p[c]	(YPO3312)	'Alternate Carbon Metabolism'	0	1000
722	'glycine transport in via proton symport (periplasm)'	GLYt2pp	h[p] + gly[p]	->	h[c] + gly[c]	( (YPO2494) or (YPO3854) )	'Transport; Inner Membrane'	0	1000
723	'Glycine transport via diffusion (extracellular to periplasm)'	GLYtex	gly[e]	<=>	gly[p]	(YPO1222)	'Transport; Outer Membrane Porin'	-1000	1000
724	'Glycyl-tRNA synthetase'	GLYTRS	atp[c] + gly[c] + trnagly[c]	->	ppi[c] + amp[c] + glytrna[c]	( (YPO4071) and (YPO4072) )	'tRNA Charging'	0	1000
725	'D-glycero-D-manno-hepose 1-phosphate adenyltransferase'	GMHEPAT	h[c] + atp[c] + gmhep1p[c]	->	ppi[c] + adphep-DD[c]	(YPO0654)	'Lipopolysaccharide Biosynthesis / Recycling'	0	1000
726	'D-glycero-D-manno-heptose 7-phosphate kinase'	GMHEPK	atp[c] + gmhep7p[c]	->	adp[c] + h[c] + gmhep17bp[c]	(YPO0654)	'Lipopolysaccharide Biosynthesis / Recycling'	0	1000
727	'D-glycero-D-manno-heptose 1;7-bisphosphate phosphatase'	GMHEPPA	h2o[c] + gmhep17bp[c]	->	pi[c] + gmhep1p[c]	(YPO1074)	'Lipopolysaccharide Biosynthesis / Recycling'	0	1000
728	'GMP reductase'	GMPR	2.000000 h[c] + nadph[c] + gmp[c]	->	nadp[c] + imp[c] + nh4[c]	(YPO3428)	'Purine and Pyrimidine Biosynthesis'	0	1000
729	'GMP synthase'	GMPS2	h2o[c] + atp[c] + gln-L[c] + xmp[c]	->	2.000000 h[c] + ppi[c] + amp[c] + glu-L[c] + gmp[c]	(YPO2870)	'Purine and Pyrimidine Biosynthesis'	0	1000
730	'GMP transport via diffusion (extracellular to periplasm)'	GMPtex	gmp[e]	<=>	gmp[p]	(YPO1222)	'Transport; Outer Membrane Porin'	-1000	1000
731	'phosphogluconate dehydrogenase'	GND	nadp[c] + 6pgc[c]	->	nadph[c] + co2[c] + ru5p-D[c]	(YPO1541)	'Pentose Phosphate Pathway'	0	1000
732	'gluconokinase'	GNK	atp[c] + glcn[c]	->	adp[c] + h[c] + 6pgc[c]	( (YPO3953) )	'Alternate Carbon Metabolism'	0	1000
733	'Gp4G hydrolase'	GP4GH	h2o[c] + gp4g[c]	->	2.000000 h[c] + 2.000000 gdp[c]	(YPO0490)	'Nucleotide Salvage Pathway'	0	1000
734	'Glycerophosphodiester phosphodiesterase (Glycerophosphocholine)'	GPDDA1	h2o[c] + g3pc[c]	->	h[c] + chol[c] + glyc3p[c]	(YPO3827)	'Glycerophospholipid Metabolism'	0	1000
735	'Glycerophosphodiester phosphodiesterase (Glycerophosphoethanolamine)'	GPDDA2	h2o[c] + g3pe[c]	->	h[c] + etha[c] + glyc3p[c]	(YPO3827)	'Glycerophospholipid Metabolism'	0	1000
736	'Glycerophosphodiester phosphodiesterase (Glycerophosphoserine)'	GPDDA3	h2o[c] + g3ps[c]	->	h[c] + glyc3p[c] + ser-L[c]	(YPO3827)	'Glycerophospholipid Metabolism'	0	1000
737	'Glycerophosphodiester phosphodiesterase (Glycerophosphoglycerol)'	GPDDA4	h2o[c] + g3pg[c]	->	h[c] + glyc[c] + glyc3p[c]	(YPO3827)	'Glycerophospholipid Metabolism'	0	1000
738	'Glycerophosphodiester phosphodiesterase (Glycerophosphoinositol)'	GPDDA5	h2o[c] + g3pi[c]	->	h[c] + glyc3p[c] + inost[c]	(YPO3827)	'Glycerophospholipid Metabolism'	0	1000
739	'geranyltranstransferase'	GRTT	ipdp[c] + grdp[c]	->	ppi[c] + frdp[c]	(YPO3176)	'Cofactor and Prosthetic Group Biosynthesis'	0	1000
740	'glutaredoxin reductase'	GRXR	2.000000 gthrd[c] + grxox[c]	->	gthox[c] + grxrd[c]	( (YPO0066) or (YPO1327) or (YPO2383) )	'Unassigned'	0	1000
741	'guanosine kinase'	GSNK	atp[c] + gsn[c]	->	adp[c] + h[c] + gmp[c]	(YPO3095)	'Nucleotide Salvage Pathway'	0	1000
742	'guanosine transport in via proton symport (periplasm)'	GSNt2pp	h[p] + gsn[p]	->	h[c] + gsn[c]		'Transport; Inner Membrane'	0	1000
743	'guanosine transport via diffusion (extracellular to periplasm)'	GSNtex	gsn[e]	<=>	gsn[p]	(YPO1222)	'Transport; Outer Membrane Porin'	-1000	1000
744	'glutathione oxidoreductase'	GTHOr	h[c] + nadph[c] + gthox[c]	<=>	nadp[c] + 2.000000 gthrd[c]	(YPO3977)	'Cofactor and Prosthetic Group Biosynthesis'	-1000	1000
745	'glutathione (ox) transport via diffusion (extracellular to periplasm)'	GTHOXtex	gthox[e]	<=>	gthox[p]	(YPO1222)	'Transport; Outer Membrane Porin'	-1000	1000
746	'glutathione export via ABC system (cytoplasm to periplasm)'	GTHRDabc2pp	h2o[c] + atp[c] + gthrd[c]	->	pi[c] + adp[c] + h[c] + gthrd[p]	(YPO3144)	'Transport; Inner Membrane'	0	1000
747	'glutathione transport via diffusion (extracellular to periplasm)'	GTHRDtex	gthrd[e]	<=>	gthrd[p]	(YPO1222)	'Transport; Outer Membrane Porin'	-1000	1000
748	'glutathione synthetase'	GTHS	atp[c] + gly[c] + glucys[c]	->	pi[c] + adp[c] + h[c] + gthrd[c]	(YPO0935)	'Cofactor and Prosthetic Group Biosynthesis'	0	1000
749	'GTP cyclohydrolase I'	GTPCI	h2o[c] + gtp[c]	->	h[c] + for[c] + ahdt[c]	(YPO1505)	'Cofactor and Prosthetic Group Biosynthesis'	0	1000
750	'GTP cyclohydrolase II (25drapp)'	GTPCII2	3.000000 h2o[c] + gtp[c]	->	2.000000 h[c] + ppi[c] + for[c] + 25drapp[c]	(YPO2222)	'Cofactor and Prosthetic Group Biosynthesis'	0	1000
751	'guanosine-5-triphosphate;3-diphosphate diphosphatase'	GTPDPDP	h2o[c] + gdptp[c]	->	pi[c] + h[c] + ppgpp[c]	(YPO2837)	'Cofactor and Prosthetic Group Biosynthesis'	0	1000
752	'GTP diphosphokinase'	GTPDPK	atp[c] + gtp[c]	->	h[c] + amp[c] + gdptp[c]	(YPO3380)	'Cofactor and Prosthetic Group Biosynthesis'	0	1000
753	'GTP transport via diffusion (extracellular to periplasm)'	GTPtex	gtp[e]	<=>	gtp[p]	(YPO1222)	'Transport; Outer Membrane Porin'	-1000	1000
754	'guanine phosphoribosyltransferase'	GUAPRT	prpp[c] + gua[c]	->	ppi[c] + gmp[c]	( (YPO3225) or (YPO3408) )	'Nucleotide Salvage Pathway'	0	1000
755	'glucuronate isomerase (D-glucuronate)'	GUI1	glcur[c]	<=>	fruur[c]	(YPO0579)	'Alternate Carbon Metabolism'	-1000	1000
756	'glucuronate isomerase (D-galacturonate)'	GUI2	galur[c]	<=>	tagur[c]	(YPO0579)	'Alternate Carbon Metabolism'	-1000	1000
757	'hydrogen peroxide transport via diffusion (external)'	H2O2tex	h2o2[e]	<=>	h2o2[p]	(YPO1222)	'Transport; Outer Membrane Porin'	-1000	1000
758	'H2O transport via diffusion (extracellular to periplasm)'	H2Otex	h2o[e]	<=>	h2o[p]	(YPO1222) or (YPO1435)	'Transport; Outer Membrane'	-1000	1000
759	'H2O transport via diffusion (periplasm)'	H2Otpp	h2o[p]	<=>	h2o[c]		'Transport; Inner Membrane'	-1000	1000
760	'h2s transport (periplasm)'	H2St1pp	h2s[c]	->	h2s[p]		'Transport; Inner Membrane'	0	1000
761	'h2s transport via diffusion (extracellular to periplasm)'	H2Stex	h2s[e]	<=>	h2s[p]	(YPO1222)	'Transport; Outer Membrane Porin'	-1000	1000
762	'hydrogen transport via diffusion (extracellular to periplasm)'	H2tex	h2[e]	<=>	h2[p]	(YPO1222)	'Transport; Outer Membrane Porin'	-1000	1000
763	'hydrogen transport diffusion (periplasm)'	H2tpp	h2[p]	<=>	h2[c]		'Transport; Inner Membrane'	-1000	1000
764	'3-hydroxyacyl-CoA dehydrogenase (acetoacetyl-CoA)'	HACD1i	nad[c] + 3hbcoa[c]	->	h[c] + nadh[c] + aacoa[c]	( (YPO3766) )	'Membrane Lipid Metabolism'	0	1000
765	'3-hydroxyacyl-CoA dehydrogenase (3-oxohexanoyl-CoA)'	HACD2i	nad[c] + 3hhcoa[c]	->	h[c] + nadh[c] + 3ohcoa[c]	( (YPO3766) )	'Membrane Lipid Metabolism'	0	1000
766	'3-hydroxyacyl-CoA dehydrogenase (3-oxooctanoyl-CoA)'	HACD3i	nad[c] + 3hocoa[c]	->	h[c] + nadh[c] + 3oocoa[c]	( (YPO3766) )	'Membrane Lipid Metabolism'	0	1000
767	'3-hydroxyacyl-CoA dehydrogenase (3-oxodecanoyl-CoA)'	HACD4i	nad[c] + 3hdcoa[c]	->	h[c] + nadh[c] + 3odcoa[c]	( (YPO3766) )	'Membrane Lipid Metabolism'	0	1000
768	'3-hydroxyacyl-CoA dehydrogenase (3-oxododecanoyl-CoA)'	HACD5i	nad[c] + 3hddcoa[c]	->	h[c] + nadh[c] + 3oddcoa[c]	( (YPO3766) )	'Membrane Lipid Metabolism'	0	1000
769	'3-hydroxyacyl-CoA dehydrogenase (3-oxotetradecanoyl-CoA)'	HACD6i	nad[c] + 3htdcoa[c]	->	h[c] + nadh[c] + 3otdcoa[c]	( (YPO3766) )	'Membrane Lipid Metabolism'	0	1000
770	'3-hydroxyacyl-CoA dehydrogenase (3-oxohexadecanoyl-CoA)'	HACD7i	nad[c] + 3hhdcoa[c]	->	h[c] + nadh[c] + 3ohdcoa[c]	( (YPO3766) )	'Membrane Lipid Metabolism'	0	1000
771	'3-hydroxyacyl-CoA dehydrogenase (3-oxooctadecanoyl-CoA)'	HACD8i	nad[c] + 3hodcoa[c]	->	h[c] + nadh[c] + 3oodcoa[c]	( (YPO3766) )	'Membrane Lipid Metabolism'	0	1000
772	'Hydroxybenzoate octaprenyltransferase'	HBZOPT	4hbz[c] + octdp[c]	->	ppi[c] + 3ophb[c]	(YPO0311)	'Cofactor and Prosthetic Group Biosynthesis'	0	1000
773	'3-hydroxycinnamic acid transport via proton symport; reversible (periplasm)'	HCINNMt2rpp	h[p] + 3hcinnm[p]	<=>	h[c] + 3hcinnm[c]		'Transport; Inner Membrane'	-1000	1000
774	'3-hydroxycinnamic acid transport via diffusion (extracellular to periplasm)'	HCINNMtex	3hcinnm[e]	<=>	3hcinnm[p]	(YPO1222)	'Transport; Outer Membrane Porin'	-1000	1000
775	'HCO3 equilibration reaction; carbonic anhydrase'	HCO3E	h2o[c] + co2[c]	<=>	h[c] + hco3[c]	(YPO3407)	'Unassigned'	-1000	1000
776	'Hexadecanoate transport via facilitated irreversible diffusion (extracellular to periplasm)'	HDCAtexi	hdca[e]	->	hdca[p]	(YPO2744)	'Transport; Outer Membrane'	0	1000
777	'Hexadecenoate transport via facilitated irreversible diffusion (extracellular to periplasm)'	HDCEAtexi	hdcea[e]	->	hdcea[p]	(YPO2744)	'Transport; Outer Membrane'	0	1000
778	'hexadecenoyl-coa cis-trans isomerization'	HDCOAI	hdcoa[c]	->	hdd2coa[c]	(YPO3766)	'Membrane Lipid Metabolism'	0	1000
779	'Heme O synthase'	HEMEOS	h2o[c] + pheme[c] + frdp[c]	->	ppi[c] + hemeO[c]	(YPO3168)	'Cofactor and Prosthetic Group Biosynthesis'	0	1000
780	'hexokinase (D-glucose:ATP)'	HEX1	atp[c] + glc-D[c]	->	adp[c] + h[c] + g6p[c]	(YPO2977)	'Glycolysis/Gluconeogenesis'	0	1000
781	'hexokinase (D-fructose:ATP)'	HEX7	atp[c] + fru[c]	->	adp[c] + h[c] + f6p[c]	(YPO3211)	'Alternate Carbon Metabolism'	0	1000
782	'Mercury (Hg+2) ABC transporter (periplasm)'	HG2abcpp	h2o[c] + atp[c] + hg2[c]	->	pi[c] + adp[c] + h[c] + hg2[p]	(YPO3820)	'Inorganic Ion Transport and Metabolism'	0	1000
783	'mercury (Hg+2) transport via diffusion (extracellular to periplasm)'	HG2tex	hg2[e]	<=>	hg2[p]	(YPO1222)	'Transport; Outer Membrane Porin'	-1000	1000
784	'L-histidine transport via ABC system (periplasm)'	HISabcpp	h2o[c] + atp[c] + his-L[p]	->	pi[c] + adp[c] + h[c] + his-L[c]	( (YPO2774) and (YPO2776) and (YPO2777) and (YPO2775) )	'Transport; Inner Membrane'	0	1000
785	'histidinol dehydrogenase'	HISTD	h2o[c] + 2.000000 nad[c] + histd[c]	->	3.000000 h[c] + 2.000000 nadh[c] + his-L[c]	(YPO1548)	'Histidine Metabolism'	0	1000
786	'L-histidine transport via diffusion (extracellular to periplasm)'	HIStex	his-L[e]	<=>	his-L[p]	(YPO1222)	'Transport; Outer Membrane Porin'	-1000	1000
787	'histidinol-phosphatase'	HISTP	h2o[c] + hisp[c]	->	pi[c] + histd[c]	(YPO1546)	'Histidine Metabolism'	0	1000
788	'Histidyl-tRNA synthetase'	HISTRS	atp[c] + his-L[c] + trnahis[c]	->	ppi[c] + amp[c] + histrna[c]	(YPO2878)	'tRNA Charging'	0	1000
789	'hydroxymethylbilane synthase'	HMBS	h2o[c] + 4.000000 ppbng[c]	->	4.000000 nh4[c] + hmbil[c]	(YPO3849)	'Cofactor and Prosthetic Group Biosynthesis'	0	1000
790	'hydroxymethylpyrimidine kinase (ATP)'	HMPK1	atp[c] + 4ahmmp[c]	->	adp[c] + h[c] + 4ampm[c]	( (YPO2859) or (YPO2368) )	'Cofactor and Prosthetic Group Biosynthesis'	0	1000
791	'L-homoserineserine efflux via proton symport'	HOMt2pp	h[p] + hom-L[c]	->	h[c] + hom-L[p]	( (YPO3831) )	'Transport; Inner Membrane'	0	1000
792	'L-homoserine transport via diffusion (extracellular to periplasm)'	HOMtex	hom-L[e]	<=>	hom-L[p]	(YPO1222)	'Transport; Outer Membrane Porin'	-1000	1000
793	'6-hydroxymethyl-dihydropterin pyrophosphokinase'	HPPK2	atp[c] + 6hmhpt[c]	->	h[c] + amp[c] + 6hmhptpp[c]	(YPO3400)	'Cofactor and Prosthetic Group Biosynthesis'	0	1000
794	'3-(3-hydroxyphenyl)propionate transport via proton symport; reversible (periplasm)'	HPPPNt2rpp	h[p] + 3hpppn[p]	<=>	h[c] + 3hpppn[c]		'Transport; Inner Membrane'	-1000	1000
795	'3-(3-hydroxyphenyl)propionate transport via diffusion (extracellular to periplasm)'	HPPPNtex	3hpppn[e]	<=>	3hpppn[p]	(YPO1222)	'Transport; Outer Membrane Porin'	-1000	1000
796	'hydroxypyruvate isomerase'	HPYRI	hpyr[c]	<=>	2h3oppan[c]	(YPO1238)	'Alternate Carbon Metabolism'	-1000	1000
797	'Hydroxypyruvate reductase (NADH)'	HPYRRx	h[c] + nadh[c] + hpyr[c]	->	nad[c] + glyc-R[c]	( (YPO4078) )	'Alternate Carbon Metabolism'	0	1000
798	'Hydroxypyruvate reductase (NADPH)'	HPYRRy	h[c] + nadph[c] + hpyr[c]	->	nadp[c] + glyc-R[c]	( (YPO4078) )	'Alternate Carbon Metabolism'	0	1000
799	'homoserine dehydrogenase (NADPH)'	HSDy	nadp[c] + hom-L[c]	<=>	h[c] + nadph[c] + aspsa[c]	( (YPO0459) )	'Threonine and Lysine Metabolism'	-1000	1000
800	'homoserine kinase'	HSK	atp[c] + hom-L[c]	->	adp[c] + h[c] + phom[c]	(YPO0460)	'Threonine and Lysine Metabolism'	0	1000
801	'homoserine O-succinyltransferase'	HSST	succoa[c] + hom-L[c]	->	coa[c] + suchms[c]	(YPO3727)	'Methionine Metabolism'	0	1000
802	'histidinol-phosphate transaminase'	HSTPT	glu-L[c] + imacp[c]	->	akg[c] + hisp[c]	(YPO1547)	'Histidine Metabolism'	0	1000
803	'proton transport via diffusion (extracellular to periplasm)'	Htex	h[e]	<=>	h[p]	(YPO1222)	'Transport; Outer Membrane Porin'	-1000	1000
804	'Hexanoate transport via diffusion (extracellular to periplasm)'	HXAtex	hxa[e]	<=>	hxa[p]	(YPO1222)	'Transport; Outer Membrane Porin'	-1000	1000
805	'hypoxanthine phosphoribosyltransferase (Hypoxanthine)'	HXPRT	prpp[c] + hxan[c]	->	ppi[c] + imp[c]	( (YPO3225) or (YPO3408) )	'Nucleotide Salvage Pathway'	0	1000
806	'Hypoxanthine transport via diffusion (extracellular to periplasm)'	HYXNtex	hxan[e]	<=>	hxan[p]	(YPO1222)	'Transport; Outer Membrane Porin'	-1000	1000
807	'Hypoxanthine transport (periplasm)'	HYXNtpp	hxan[p]	<=>	hxan[c]		'Transport; Inner Membrane'	-1000	1000
808	'isocitrate dehydrogenase (NADP)'	ICDHyr	nadp[c] + icit[c]	<=>	nadph[c] + co2[c] + akg[c]	(YPO1641)	'Citric Acid Cycle'	-1000	1000
809	'isochorismate synthase'	ICHORS	chor[c]	<=>	ichor[c]	(YPO2528)	'Cofactor and Prosthetic Group Biosynthesis'	-1000	1000
810	'Isocitrate lyase'	ICL	icit[c]	->	succ[c] + glx[c]	(YPO3725)	'Anaplerotic Reactions'	0	1000
811	'L-idonate transport via proton symport; reversible (periplasm)'	IDONt2rpp	h[p] + idon-L[p]	<=>	h[c] + idon-L[c]		'Transport; Inner Membrane'	-1000	1000
812	'L-idonate transport via diffusion (extracellular to periplasm)'	IDONtex	idon-L[e]	<=>	idon-L[p]	(YPO1222)	'Transport; Outer Membrane Porin'	-1000	1000
813	'Imidazole-glycerol-3-phosphate synthase'	IG3PS	gln-L[c] + prlp[c]	->	h[c] + glu-L[c] + aicar[c] + eig3p[c]	( (YPO1545) and (YPO1543) )	'Histidine Metabolism'	0	1000
814	'imidazoleglycerol-phosphate dehydratase'	IGPDH	eig3p[c]	->	h2o[c] + imacp[c]	(YPO1546)	'Histidine Metabolism'	0	1000
815	'indole-3-glycerol-phosphate synthase'	IGPS	h[c] + 2cpr5p[c]	->	h2o[c] + co2[c] + 3ig3p[c]	(YPO2205)	'Tyrosine; Tryptophan; and Phenylalanine Metabolism'	0	1000
816	'L-isoleucine transport via ABC system (periplasm)'	ILEabcpp	h2o[c] + atp[c] + ile-L[p]	->	pi[c] + adp[c] + h[c] + ile-L[c]	( (YPO3804) and (YPO3805) and (YPO3807) and (YPO3808) and (YPO3806) )	'Transport; Inner Membrane'	0	1000
817	'L-isoleucine reversible transport via proton symport (periplasm)'	ILEt2rpp	h[p] + ile-L[p]	<=>	h[c] + ile-L[c]	(YPO3202)	'Transport; Inner Membrane'	-1000	1000
818	'isoleucine transaminase'	ILETA	akg[c] + ile-L[c]	<=>	glu-L[c] + 3mop[c]	(YPO3899)	'Valine; Leucine; and Isoleucine Metabolism'	-1000	1000
819	'L-isoleucine transport via diffusion (extracellular to periplasm)'	ILEtex	ile-L[e]	<=>	ile-L[p]	(YPO1222)	'Transport; Outer Membrane Porin'	-1000	1000
820	'Isoleucyl-tRNA synthetase'	ILETRS	atp[c] + ile-L[c] + trnaile[c]	->	ppi[c] + amp[c] + iletrna[c]	(YPO0475)	'tRNA Charging'	0	1000
821	'IMP cyclohydrolase'	IMPC	h2o[c] + imp[c]	<=>	fprica[c]	(YPO3728)	'Purine and Pyrimidine Biosynthesis'	-1000	1000
822	'IMP dehydrogenase'	IMPD	h2o[c] + nad[c] + imp[c]	->	h[c] + nadh[c] + xmp[c]	(YPO2871)	'Purine and Pyrimidine Biosynthesis'	0	1000
823	'IMP transport via diffusion (extracellular to periplasm)'	IMPtex	imp[e]	<=>	imp[p]	(YPO1222)	'Transport; Outer Membrane Porin'	-1000	1000
824	'Indole transport via proton symport; irreversible (periplasm)'	INDOLEt2pp	h[c] + indole[c]	->	h[p] + indole[p]	(YPO3132)	'Transport; Inner Membrane'	0	1000
825	'Indole transport via diffusion (extracellular to periplasm)'	INDOLEtex	indole[e]	<=>	indole[p]	(YPO1222)	'Transport; Outer Membrane Porin'	-1000	1000
826	'insosine kinase'	INSK	atp[c] + ins[c]	->	adp[c] + h[c] + imp[c]	(YPO3095)	'Nucleotide Salvage Pathway'	0	1000
827	'inositol transport via diffusion (extracellular to periplasm)'	INSTtex	inost[e]	<=>	inost[p]	(YPO1222)	'Transport; Outer Membrane Porin'	-1000	1000
828	'1-hydroxy-2-methyl-2-(E)-butenyl 4-diphosphate reductase (ipdp)'	IPDPS	h[c] + nadh[c] + h2mb4p[c]	->	h2o[c] + nad[c] + ipdp[c]	(YPO0477)	'Cofactor and Prosthetic Group Biosynthesis'	0	1000
829	'3-isopropylmalate dehydrogenase'	IPMD	nad[c] + 3c2hmp[c]	->	h[c] + nadh[c] + 3c4mop[c]	(YPO0532)	'Valine; Leucine; and Isoleucine Metabolism'	0	1000
830	'3-isopropylmalate dehydratase'	IPPMIa	3c2hmp[c]	<=>	h2o[c] + 2ippm[c]	( (YPO0530) and (YPO0531) )	'Valine; Leucine; and Isoleucine Metabolism'	-1000	1000
831	'2-isopropylmalate hydratase'	IPPMIb	h2o[c] + 2ippm[c]	<=>	3c3hmp[c]	( (YPO0530) and (YPO0531) )	'Valine; Leucine; and Isoleucine Metabolism'	-1000	1000
832	'2-isopropylmalate synthase'	IPPS	h2o[c] + accoa[c] + 3mob[c]	->	h[c] + coa[c] + 3c3hmp[c]	(YPO0533)	'Valine; Leucine; and Isoleucine Metabolism'	0	1000
833	'isethionate transport via ABC system (periplasm)'	ISETACabcpp	h2o[c] + atp[c] + isetac[p]	->	pi[c] + adp[c] + h[c] + isetac[c]	( (YPO3624) and (YPO3627) and (YPO3626) )	'Transport; Inner Membrane'	0	1000
834	'isethionate transport via diffusion (extracellular to periplasm)'	ISETACtex	isetac[e]	<=>	isetac[p]	(YPO1222)	'Transport; Outer Membrane Porin'	-1000	1000
835	'Potassium ABC transporter (periplasm)'	Kabcpp	h2o[c] + atp[c] + k[p]	->	pi[c] + adp[c] + h[c] + k[c]	( (YPO2692) and (YPO2691) and (YPO2690) )	'Inorganic Ion Transport and Metabolism'	0	1000
836	'ketol-acid reductoisomerase (2;3-dihydroxy-3-methylbutanoate)'	KARA1	nadp[c] + 23dhmb[c]	<=>	h[c] + nadph[c] + alac-S[c]	(YPO3888)	'Valine; Leucine; and Isoleucine Metabolism'	-1000	1000
837	'ketol-acid reductoisomerase (2-Acetolactate)'	KARA2	h[c] + nadph[c] + 2ahbut[c]	<=>	nadp[c] + 23dhmp[c]	(YPO3888)	'Valine; Leucine; and Isoleucine Metabolism'	-1000	1000
838	'beta-ketoacyl-ACP synthase'	KAS14	h[c] + malACP[c] + acACP[c]	->	actACP[c] + ACP[c] + co2[c]	( (YPO2757) or (YPO1601) )	'Membrane Lipid Metabolism'	0	1000
839	'beta-ketoacyl-ACP synthase (2)'	KAS15	h[c] + malACP[c] + accoa[c]	->	actACP[c] + co2[c] + coa[c]	(YPO1597)	'Membrane Lipid Metabolism'	0	1000
840	'3-ketoacyl-CoA thiolase'	KAT1	coa[c] + aacoa[c]	->	2.000000 accoa[c]	( (YPO3767) )	'Membrane Lipid Metabolism'	0	1000
841	'3-ketoacyl-CoA thiolase'	KAT2	coa[c] + 3ohcoa[c]	->	accoa[c] + btcoa[c]	( (YPO3767) )	'Membrane Lipid Metabolism'	0	1000
842	'3-ketoacyl-CoA thiolase'	KAT3	coa[c] + 3oocoa[c]	->	accoa[c] + hxcoa[c]	( (YPO3767) )	'Membrane Lipid Metabolism'	0	1000
843	'3-ketoacyl-CoA thiolase'	KAT4	coa[c] + 3odcoa[c]	->	accoa[c] + occoa[c]	( (YPO3767) )	'Membrane Lipid Metabolism'	0	1000
844	'3-ketoacyl-CoA thiolase'	KAT5	coa[c] + 3oddcoa[c]	->	accoa[c] + dcacoa[c]	( (YPO3767) )	'Membrane Lipid Metabolism'	0	1000
845	'3-ketoacyl-CoA thiolase'	KAT6	coa[c] + 3otdcoa[c]	->	accoa[c] + ddcacoa[c]	( (YPO3767) )	'Membrane Lipid Metabolism'	0	1000
846	'3-ketoacyl-CoA thiolase'	KAT7	coa[c] + 3ohdcoa[c]	->	accoa[c] + tdcoa[c]	( (YPO3767) )	'Membrane Lipid Metabolism'	0	1000
847	'3-ketoacyl-CoA thiolase'	KAT8	coa[c] + 3oodcoa[c]	->	accoa[c] + pmtcoa[c]	( (YPO3767) )	'Membrane Lipid Metabolism'	0	1000
848	'3-deoxy-manno-octulosonate cytidylyltransferase'	KDOCT2	ctp[c] + kdo[c]	->	ppi[c] + ckdo[c]	(YPO1400)	'Lipopolysaccharide Biosynthesis / Recycling'	0	1000
849	'3-deoxy-manno-octulosonate-8-phosphatase'	KDOPP	h2o[c] + kdo8p[c]	->	pi[c] + kdo[c]	(YPO3578)	'Lipopolysaccharide Biosynthesis / Recycling'	0	1000
850	'3-deoxy -D-manno-octulosonic -acid 8-phosphate synthase'	KDOPS	h2o[c] + pep[c] + ara5p[c]	->	pi[c] + kdo8p[c]	(YPO2021)	'Lipopolysaccharide Biosynthesis / Recycling'	0	1000
851	'potassium transport in via proton symport (periplasm)'	Kt2pp	h[p] + k[p]	->	h[c] + k[c]	( (YPO2675) or (YPO0239) or (YPO0006) or ( (YPO0239) and (YPO3762) ) )	'Inorganic Ion Transport and Metabolism'	0	1000
852	'potassium transport out via proton antiport (periplasm)'	Kt3pp	h[p] + k[c]	->	h[c] + k[p]	( (YPO1958) or (YPO4048) or (YPO3094) )	'Inorganic Ion Transport and Metabolism'	0	1000
853	'potassium transport via diffusion (extracellular to periplasm)'	Ktex	k[e]	<=>	k[p]	(YPO1222)	'Transport; Outer Membrane Porin'	-1000	1000
854	'4-amino-4-deoxy-L-arabinotransferase (LPS lipid A modification; periplasmic face of membrane))'	LA4NTpp	colipa[p] + uLa4n[p]	->	acolipa[p] + udcpp[p]	(YPO2418)	'Lipopolysaccharide Biosynthesis / Recycling'	0	1000
855	'b-galactosidase'	LACZpp	h2o[p] + lcts[p]	->	gal[p] + glc-D[p]	(YPO0616)	'Alternate Carbon Metabolism'	0	1000
856	'L-alanyl-gamma-L-glutamate peptidase'	LALGP	h2o[c] + LalaLglu[c]	->	glu-L[c] + ala-L[c]	(YPO3230)	'Murein Recycling'	0	1000
857	'Lactose transport via diffusion (extracellular to periplasm)'	LCTStex	lcts[e]	<=>	lcts[p]	(YPO1222)	'Transport; Outer Membrane Porin'	-1000	1000
858	'Lactose transport via proton symport (periplasm)'	LCTStpp	h[p] + lcts[p]	<=>	h[c] + lcts[c]		'Transport; Inner Membrane'	-1000	1000
859	'D-lactate dehydrogenase'	LDH_D	nad[c] + lac-D[c]	<=>	h[c] + nadh[c] + pyr[c]	( (YPO1177) or (YPO2329) )	'Pyruvate Metabolism'	-1000	1000
860	'D-lactate dehydrogenase'	LDH_D2	q8[c] + lac-D[c]	->	pyr[c] + q8h2[c]	(YPO1177)	'Oxidative Phosphorylation'	0	1000
861	'L-leucine transport via ABC system (periplasm)'	LEUabcpp	h2o[c] + atp[c] + leu-L[p]	->	pi[c] + adp[c] + h[c] + leu-L[c]	( ( (YPO3804) and (YPO3805) and (YPO3807) and (YPO3806) ) or ( (YPO3804) and (YPO3805) and (YPO3807) and (YPO3808) and (YPO3806) ) )	'Transport; Inner Membrane'	0	1000
862	'L-leucine reversible transport via proton symport (periplasm)'	LEUt2rpp	h[p] + leu-L[p]	<=>	h[c] + leu-L[c]	(YPO3202)	'Transport; Inner Membrane'	-1000	1000
863	'leucine transaminase (irreversible)'	LEUTAi	glu-L[c] + 4mop[c]	->	akg[c] + leu-L[c]	( (YPO3899) or (YPO0322) )	'Valine; Leucine; and Isoleucine Metabolism'	0	1000
864	'L-leucine transport via diffusion (extracellular to periplasm)'	LEUtex	leu-L[e]	<=>	leu-L[p]	(YPO1222)	'Transport; Outer Membrane Porin'	-1000	1000
865	'Leucyl-tRNA synthetase'	LEUTRS	atp[c] + leu-L[c] + trnaleu[c]	->	ppi[c] + amp[c] + leutrna[c]	(YPO2610)	'tRNA Charging'	0	1000
866	'lactoylglutathione lyase'	LGTHL	mthgxl[c] + gthrd[c]	->	lgt-S[c]	(YPO2381)	'Methylglyoxal Metabolism'	0	1000
867	'L-Lactate dehydrogenase (ubiquinone)'	L-LACD2	q8[c] + lac-L[c]	->	pyr[c] + q8h2[c]	(YPO1569)	'Oxidative Phosphorylation'	0	1000
868	'L-Lactate dehydrogenase (menaquinone)'	L-LACD3	mqn8[c] + lac-L[c]	->	pyr[c] + mql8[c]	(YPO1569)	'Oxidative Phosphorylation'	0	1000
869	'L-lactate transport via diffusion (extracellular to periplasm)'	L-LACtex	lac-L[e]	<=>	lac-L[p]	(YPO1222)	'Transport; Outer Membrane Porin'	-1000	1000
870	'Lipid A disaccaride synthase'	LPADSS	lipidX[c] + u23ga[c]	->	h[c] + udp[c] + lipidAds[c]	(YPO1057)	'Lipopolysaccharide Biosynthesis / Recycling'	0	1000
871	'Lysophospholipase L1 (2-acylglycerophosphotidate; n-C12:0) (periplasm)'	LPLIPAL1A120pp	h2o[p] + 1ddecg3p[p]	->	h[p] + ddca[p] + glyc3p[p]	(YPO3080)	'Glycerophospholipid Metabolism'	0	1000
872	'Lysophospholipase L1 (2-acylglycerophosphotidate; n-C14:0) (periplasm)'	LPLIPAL1A140pp	h2o[p] + 1tdecg3p[p]	->	h[p] + ttdca[p] + glyc3p[p]	(YPO3080)	'Glycerophospholipid Metabolism'	0	1000
873	'Lysophospholipase L1 (2-acylglycerophosphotidate; n-C14:1) (periplasm)'	LPLIPAL1A141pp	h2o[p] + 1tdec7eg3p[p]	->	h[p] + ttdcea[p] + glyc3p[p]	(YPO3080)	'Glycerophospholipid Metabolism'	0	1000
874	'Lysophospholipase L1 (2-acylglycerophosphotidate; n-C16:0) (periplasm)'	LPLIPAL1A160pp	h2o[p] + 1hdecg3p[p]	->	h[p] + hdca[p] + glyc3p[p]	(YPO3080)	'Glycerophospholipid Metabolism'	0	1000
875	'Lysophospholipase L1 (2-acylglycerophosphotidate; n-C16:1) (periplasm)'	LPLIPAL1A161pp	h2o[p] + 1hdec9eg3p[p]	->	h[p] + hdcea[p] + glyc3p[p]	(YPO3080)	'Glycerophospholipid Metabolism'	0	1000
876	'Lysophospholipase L1 (2-acylglycerophosphotidate; n-C18:0) (periplasm)'	LPLIPAL1A180pp	h2o[p] + 1odecg3p[p]	->	h[p] + ocdca[p] + glyc3p[p]	(YPO3080)	'Glycerophospholipid Metabolism'	0	1000
877	'Lysophospholipase L1 (2-acylglycerophosphotidate; n-C18:1) (periplasm)'	LPLIPAL1A181pp	h2o[p] + 1odec11eg3p[p]	->	h[p] + ocdcea[p] + glyc3p[p]	(YPO3080)	'Glycerophospholipid Metabolism'	0	1000
878	'Lysophospholipase L1 (2-acylglycerophosphoethanolamine; n-C12:0) (periplasm)'	LPLIPAL1E120pp	h2o[p] + 1agpe120[p]	->	h[p] + ddca[p] + g3pe[p]	(YPO3080)	'Glycerophospholipid Metabolism'	0	1000
879	'Lysophospholipase L1 (2-acylglycerophosphoethanolamine; n-C14:0) (periplasm)'	LPLIPAL1E140pp	h2o[p] + 1agpe140[p]	->	h[p] + ttdca[p] + g3pe[p]	(YPO3080)	'Glycerophospholipid Metabolism'	0	1000
880	'Lysophospholipase L1 (2-acylglycerophosphoethanolamine; n-C14:1) (periplasm)'	LPLIPAL1E141pp	h2o[p] + 1agpe141[p]	->	h[p] + ttdcea[p] + g3pe[p]	(YPO3080)	'Glycerophospholipid Metabolism'	0	1000
881	'Lysophospholipase L1 (2-acylglycerophosphoethanolamine; n-C16:0) (periplasm)'	LPLIPAL1E160pp	h2o[p] + 1agpe160[p]	->	h[p] + hdca[p] + g3pe[p]	(YPO3080)	'Glycerophospholipid Metabolism'	0	1000
882	'Lysophospholipase L1 (2-acylglycerophosphoethanolamine; n-C16:1) (periplasm)'	LPLIPAL1E161pp	h2o[p] + 1agpe161[p]	->	h[p] + hdcea[p] + g3pe[p]	(YPO3080)	'Glycerophospholipid Metabolism'	0	1000
883	'Lysophospholipase L1 (2-acylglycerophosphoethanolamine; n-C18:0) (periplasm)'	LPLIPAL1E180pp	h2o[p] + 1agpe180[p]	->	h[p] + ocdca[p] + g3pe[p]	(YPO3080)	'Glycerophospholipid Metabolism'	0	1000
884	'Lysophospholipase L1 (2-acylglycerophosphoethanolamine; n-C18:1) (periplasm)'	LPLIPAL1E181pp	h2o[p] + 1agpe181[p]	->	h[p] + ocdcea[p] + g3pe[p]	(YPO3080)	'Glycerophospholipid Metabolism'	0	1000
885	'Lysophospholipase L1 (2-acylglycerophosphoglycerol; n-C12:0) (periplasm)'	LPLIPAL1G120pp	h2o[p] + 1agpg120[p]	->	h[p] + ddca[p] + g3pg[p]	(YPO3080)	'Glycerophospholipid Metabolism'	0	1000
886	'Lysophospholipase L1 (2-acylglycerophosphoglycerol; n-C14:0) (periplasm)'	LPLIPAL1G140pp	h2o[p] + 1agpg140[p]	->	h[p] + ttdca[p] + g3pg[p]	(YPO3080)	'Glycerophospholipid Metabolism'	0	1000
887	'Lysophospholipase L1 (2-acylglycerophosphoglycerol; n-C14:1) (periplasm)'	LPLIPAL1G141pp	h2o[p] + 1agpg141[p]	->	h[p] + ttdcea[p] + g3pg[p]	(YPO3080)	'Glycerophospholipid Metabolism'	0	1000
888	'Lysophospholipase L1 (2-acylglycerophosphoglycerol; n-C16:0) (periplasm)'	LPLIPAL1G160pp	h2o[p] + 1agpg160[p]	->	h[p] + hdca[p] + g3pg[p]	(YPO3080)	'Glycerophospholipid Metabolism'	0	1000
889	'Lysophospholipase L1 (2-acylglycerophosphoglycerol; n-C16:1) (periplasm)'	LPLIPAL1G161pp	h2o[p] + 1agpg161[p]	->	h[p] + hdcea[p] + g3pg[p]	(YPO3080)	'Glycerophospholipid Metabolism'	0	1000
890	'Lysophospholipase L1 (2-acylglycerophosphoglycerol; n-C18:0) (periplasm)'	LPLIPAL1G180pp	h2o[p] + 1agpg180[p]	->	h[p] + ocdca[p] + g3pg[p]	(YPO3080)	'Glycerophospholipid Metabolism'	0	1000
891	'Lysophospholipase L1 (2-acylglycerophosphoglycerol; n-C18:1) (periplasm)'	LPLIPAL1G181pp	h2o[p] + 1agpg181[p]	->	h[p] + ocdcea[p] + g3pg[p]	(YPO3080)	'Glycerophospholipid Metabolism'	0	1000
892	'Lysophospholipase L2 (2-acylglycerophosphotidate; n-C12:0)'	LPLIPAL2A120	h2o[c] + 2ddecg3p[c]	->	2.000000 h[c] + ddca[c] + glyc3p[c]	(YPO3830)	'Glycerophospholipid Metabolism'	0	1000
893	'Lysophospholipase L2 (2-acylglycerophosphotidate; n-C14:0)'	LPLIPAL2A140	h2o[c] + 2tdecg3p[c]	->	2.000000 h[c] + ttdca[c] + glyc3p[c]	(YPO3830)	'Glycerophospholipid Metabolism'	0	1000
894	'Lysophospholipase L2 (2-acylglycerophosphotidate; n-C14:1)'	LPLIPAL2A141	h2o[c] + 2tdec7eg3p[c]	->	2.000000 h[c] + ttdcea[c] + glyc3p[c]	(YPO3830)	'Glycerophospholipid Metabolism'	0	1000
895	'Lysophospholipase L2 (2-acylglycerophosphotidate; n-C16:0)'	LPLIPAL2A160	h2o[c] + 2hdecg3p[c]	->	2.000000 h[c] + hdca[c] + glyc3p[c]	(YPO3830)	'Glycerophospholipid Metabolism'	0	1000
896	'Lysophospholipase L2 (2-acylglycerophosphotidate; n-C16:1)'	LPLIPAL2A161	h2o[c] + 2hdec9eg3p[c]	->	2.000000 h[c] + hdcea[c] + glyc3p[c]	(YPO3830)	'Glycerophospholipid Metabolism'	0	1000
897	'Lysophospholipase L2 (2-acylglycerophosphotidate; n-C18:0)'	LPLIPAL2A180	h2o[c] + 2odecg3p[c]	->	2.000000 h[c] + ocdca[c] + glyc3p[c]	(YPO3830)	'Glycerophospholipid Metabolism'	0	1000
898	'Lysophospholipase L2 (2-acylglycerophosphotidate; n-C18:1)'	LPLIPAL2A181	h2o[c] + 2odec11eg3p[c]	->	2.000000 h[c] + ocdcea[c] + glyc3p[c]	(YPO3830)	'Glycerophospholipid Metabolism'	0	1000
899	'Lysophospholipase L2 (acyltransferase; 2-acyl-glycerophosphoethanolamine; n-C12:0)'	LPLIPAL2ATE120	2agpe120[c] + pg120[c]	->	g3pe[c] + apg120[c]	(YPO3830)	'Glycerophospholipid Metabolism'	0	1000
900	'Lysophospholipase L2 (acyltransferase; 2-acyl-glycerophosphoethanolamine; n-C14:0)'	LPLIPAL2ATE140	2agpe140[c] + pg140[c]	->	g3pe[c] + apg140[c]	(YPO3830)	'Glycerophospholipid Metabolism'	0	1000
901	'Lysophospholipase L2 (acyltransferase; 2-acyl-glycerophosphoethanolamine; n-C14:1)'	LPLIPAL2ATE141	2agpe141[c] + pg141[c]	->	g3pe[c] + apg141[c]	(YPO3830)	'Glycerophospholipid Metabolism'	0	1000
902	'Lysophospholipase L2 (acyltransferase; 2-acyl-glycerophosphoethanolamine; n-C16:0)'	LPLIPAL2ATE160	2agpe160[c] + pg160[c]	->	g3pe[c] + apg160[c]	(YPO3830)	'Glycerophospholipid Metabolism'	0	1000
903	'Lysophospholipase L2 (acyltransferase; 2-acyl-glycerophosphoethanolamine; n-C16:1)'	LPLIPAL2ATE161	2agpe161[c] + pg161[c]	->	g3pe[c] + apg161[c]	(YPO3830)	'Glycerophospholipid Metabolism'	0	1000
904	'Lysophospholipase L2 (acyltransferase; 2-acyl-glycerophosphoethanolamine; n-C18:0)'	LPLIPAL2ATE180	2agpe180[c] + pg180[c]	->	g3pe[c] + apg180[c]	(YPO3830)	'Glycerophospholipid Metabolism'	0	1000
905	'Lysophospholipase L2 (acyltransferase; 2-acyl-glycerophosphoethanolamine; n-C18:1)'	LPLIPAL2ATE181	2agpe181[c] + pg181[c]	->	g3pe[c] + apg181[c]	(YPO3830)	'Glycerophospholipid Metabolism'	0	1000
906	'Lysophospholipase L2 (acyltransferase; 2-acyl-glycerophosphoglycerol; n-C12:0)'	LPLIPAL2ATG120	2agpg120[c] + pg120[c]	->	g3pg[c] + apg120[c]	(YPO3830)	'Glycerophospholipid Metabolism'	0	1000
907	'Lysophospholipase L2 (acyltransferase; 2-acyl-glycerophosphoglycerol; n-C14:0)'	LPLIPAL2ATG140	2agpg140[c] + pg140[c]	->	g3pg[c] + apg140[c]	(YPO3830)	'Glycerophospholipid Metabolism'	0	1000
908	'Lysophospholipase L2 (acyltransferase; 2-acyl-glycerophosphoglycerol; n-C14:1)'	LPLIPAL2ATG141	2agpg141[c] + pg141[c]	->	g3pg[c] + apg141[c]	(YPO3830)	'Glycerophospholipid Metabolism'	0	1000
909	'Lysophospholipase L2 (acyltransferase; 2-acyl-glycerophosphoglycerol; n-C16:0)'	LPLIPAL2ATG160	2agpg160[c] + pg160[c]	->	g3pg[c] + apg160[c]	(YPO3830)	'Glycerophospholipid Metabolism'	0	1000
910	'Lysophospholipase L2 (acyltransferase; 2-acyl-glycerophosphoglycerol; n-C16:1)'	LPLIPAL2ATG161	2agpg161[c] + pg161[c]	->	g3pg[c] + apg161[c]	(YPO3830)	'Glycerophospholipid Metabolism'	0	1000
911	'Lysophospholipase L2 (acyltransferase; 2-acyl-glycerophosphoglycerol; n-C18:0)'	LPLIPAL2ATG180	2agpg180[c] + pg180[c]	->	g3pg[c] + apg180[c]	(YPO3830)	'Glycerophospholipid Metabolism'	0	1000
912	'Lysophospholipase L2 (acyltransferase; 2-acyl-glycerophosphoglycerol; n-C18:1)'	LPLIPAL2ATG181	2agpg181[c] + pg181[c]	->	g3pg[c] + apg181[c]	(YPO3830)	'Glycerophospholipid Metabolism'	0	1000
913	'Lysophospholipase L2 (2-acylglycerophosphoethanolamine; n-C12:0)'	LPLIPAL2E120	h2o[c] + 2agpe120[c]	->	h[c] + ddca[c] + g3pe[c]	(YPO3830)	'Glycerophospholipid Metabolism'	0	1000
914	'Lysophospholipase L2 (2-acylglycerophosphoethanolamine; n-C14:0)'	LPLIPAL2E140	h2o[c] + 2agpe140[c]	->	h[c] + ttdca[c] + g3pe[c]	(YPO3830)	'Glycerophospholipid Metabolism'	0	1000
915	'Lysophospholipase L2 (2-acylglycerophosphoethanolamine; n-C14:1)'	LPLIPAL2E141	h2o[c] + 2agpe141[c]	->	h[c] + ttdcea[c] + g3pe[c]	(YPO3830)	'Glycerophospholipid Metabolism'	0	1000
916	'Lysophospholipase L2 (2-acylglycerophosphoethanolamine; n-C16:0)'	LPLIPAL2E160	h2o[c] + 2agpe160[c]	->	h[c] + hdca[c] + g3pe[c]	(YPO3830)	'Glycerophospholipid Metabolism'	0	1000
917	'Lysophospholipase L2 (2-acylglycerophosphoethanolamine; n-C16:1)'	LPLIPAL2E161	h2o[c] + 2agpe161[c]	->	h[c] + hdcea[c] + g3pe[c]	(YPO3830)	'Glycerophospholipid Metabolism'	0	1000
918	'Lysophospholipase L2 (2-acylglycerophosphoethanolamine; n-C18:0)'	LPLIPAL2E180	h2o[c] + 2agpe180[c]	->	h[c] + ocdca[c] + g3pe[c]	(YPO3830)	'Glycerophospholipid Metabolism'	0	1000
919	'Lysophospholipase L2 (2-acylglycerophosphoethanolamine; n-C18:1)'	LPLIPAL2E181	h2o[c] + 2agpe181[c]	->	h[c] + ocdcea[c] + g3pe[c]	(YPO3830)	'Glycerophospholipid Metabolism'	0	1000
920	'Lysophospholipase L2 (2-acylglycerophosphoglycerol; n-C12:0)'	LPLIPAL2G120	h2o[c] + 2agpg120[c]	->	h[c] + ddca[c] + g3pg[c]	(YPO3830)	'Glycerophospholipid Metabolism'	0	1000
921	'Lysophospholipase L2 (2-acylglycerophosphoglycerol; n-C14:0)'	LPLIPAL2G140	h2o[c] + 2agpg140[c]	->	h[c] + ttdca[c] + g3pg[c]	(YPO3830)	'Glycerophospholipid Metabolism'	0	1000
922	'Lysophospholipase L2 (2-acylglycerophosphoglycerol; n-C14:1)'	LPLIPAL2G141	h2o[c] + 2agpg141[c]	->	h[c] + ttdcea[c] + g3pg[c]	(YPO3830)	'Glycerophospholipid Metabolism'	0	1000
923	'Lysophospholipase L2 (2-acylglycerophosphoglycerol; n-C16:0)'	LPLIPAL2G160	h2o[c] + 2agpg160[c]	->	h[c] + hdca[c] + g3pg[c]	(YPO3830)	'Glycerophospholipid Metabolism'	0	1000
924	'Lysophospholipase L2 (2-acylglycerophosphoglycerol; n-C16:1)'	LPLIPAL2G161	h2o[c] + 2agpg161[c]	->	h[c] + hdcea[c] + g3pg[c]	(YPO3830)	'Glycerophospholipid Metabolism'	0	1000
925	'Lysophospholipase L2 (2-acylglycerophosphoglycerol; n-C18:0)'	LPLIPAL2G180	h2o[c] + 2agpg180[c]	->	h[c] + ocdca[c] + g3pg[c]	(YPO3830)	'Glycerophospholipid Metabolism'	0	1000
926	'Lysophospholipase L2 (2-acylglycerophosphoglycerol; n-C18:1)'	LPLIPAL2G181	h2o[c] + 2agpg181[c]	->	h[c] + ocdcea[c] + g3pg[c]	(YPO3830)	'Glycerophospholipid Metabolism'	0	1000
927	'L-lysine transport via ABC system (periplasm)'	LYSabcpp	h2o[c] + atp[c] + lys-L[p]	->	pi[c] + adp[c] + h[c] + lys-L[c]	( (YPO2776) and (YPO2777) and (YPO2775) )	'Transport; Inner Membrane'	0	1000
928	'L-lysine transport out via proton antiport (cytoplasm to periplasm)'	LYSt3pp	h[p] + lys-L[c]	->	h[c] + lys-L[p]	(YPO0918)	'Transport; Inner Membrane'	0	1000
929	'L-lysine transport via diffusion (extracellular to periplasm)'	LYStex	lys-L[e]	<=>	lys-L[p]	(YPO1222)	'Transport; Outer Membrane Porin'	-1000	1000
930	'Lysyl-tRNA synthetase'	LYSTRS	atp[c] + lys-L[c] + trnalys[c]	->	ppi[c] + amp[c] + lystrna[c]	( (YPO0888) )	'tRNA Charging'	0	1000
931	'Lyxose isomerase'	LYXI	lyx-L[c]	->	xylu-L[c]	(YPO0329)	'Alternate Carbon Metabolism'	0	1000
932	'L-Lyxose transport via proton symport (periplasm)'	LYXt2pp	h[p] + lyx-L[p]	->	h[c] + lyx-L[c]	(YPO0334)	'Transport; Inner Membrane'	0	1000
933	'L-Lyxose transport via diffusion (extracellular to periplasm)'	LYXtex	lyx-L[e]	<=>	lyx-L[p]	(YPO1222)	'Transport; Outer Membrane Porin'	-1000	1000
934	'mannitol-1-phosphate 5-dehydrogenase'	M1PD	nad[c] + mnl1p[c]	<=>	h[c] + nadh[c] + f6p[c]	(YPO4067)	'Alternate Carbon Metabolism'	-1000	1000
935	'Malonyl-ACP decarboxylase'	MACPD	h[c] + malACP[c]	->	co2[c] + acACP[c]	(YPO2757)	'Membrane Lipid Metabolism'	0	1000
936	'malate decarboxylating oxidoreductase (decarboxylating)'	MALDDH	nad[c] + mal-D[c]	->	nadh[c] + co2[c] + pyr[c]	(YPO2496)	'Alternate Carbon Metabolism'	0	1000
937	'D-Malate transport via proton symport (2 H) (periplasm)'	MALDt2_2pp	2.000000 h[p] + mal-D[p]	->	2.000000 h[c] + mal-D[c]	(YPO3992)	'Transport; Inner Membrane'	0	1000
938	'D-Malate transport via diffusion (extracellular to periplasm)'	MALDtex	mal-D[e]	<=>	mal-D[p]	( (YPO1222) )	'Transport; Outer Membrane Porin'	-1000	1000
939	'malate synthase'	MALS	h2o[c] + accoa[c] + glx[c]	->	h[c] + coa[c] + mal-L[c]	( (YPO3726) )	'Anaplerotic Reactions'	0	1000
940	'Malate transport via proton symport (2 H) (periplasm)'	MALt2_2pp	2.000000 h[p] + mal-L[p]	->	2.000000 h[c] + mal-L[c]	(YPO3992)	'Transport; Inner Membrane'	0	1000
941	'Malate transport via proton symport (3 H) (periplasm)'	MALt2_3pp	3.000000 h[p] + mal-L[p]	->	3.000000 h[c] + mal-L[c]	( (YPO0347) )	'Transport; Inner Membrane'	0	1000
942	'maltose transport via ABC system (periplasm)'	MALTabcpp	h2o[c] + atp[c] + malt[p]	->	pi[c] + adp[c] + h[c] + malt[c]	( (YPO3714) and (YPO3715) and (YPO3716) and (YPO3712) )	'Transport; Inner Membrane'	0	1000
943	'Malate transport via diffusion (extracellular to periplasm)'	MALtex	mal-L[e]	<=>	mal-L[p]	(YPO1222)	'Transport; Outer Membrane Porin'	-1000	1000
944	'maltohexaose transport via ABC system (periplasm)'	MALTHXabcpp	h2o[c] + atp[c] + malthx[p]	->	pi[c] + adp[c] + h[c] + malthx[c]	( (YPO3714) and (YPO3715) and (YPO3716) and (YPO3712) )	'Transport; Inner Membrane'	0	1000
945	'maltohexaose transport via diffusion (extracellular to periplasm) irreversible'	MALTHXtexi	malthx[e]	->	malthx[p]	(YPO3711)	'Transport; Outer Membrane'	0	1000
946	'maltopentaose transport via ABC system (periplasm)'	MALTPTabcpp	h2o[c] + atp[c] + maltpt[p]	->	pi[c] + adp[c] + h[c] + maltpt[c]	( (YPO3714) and (YPO3715) and (YPO3716) and (YPO3712) )	'Transport; Inner Membrane'	0	1000
947	'maltose transport via PEP:Pyr PTS (periplasm)'	MALTptspp	pep[c] + malt[p]	->	pyr[c] + malt6p[c]	( (YPO2995) and (YPO2993) )	'Transport; Inner Membrane'	0	1000
948	'maltopentaoseMaltotriose transport via diffusion (extracellular to periplasm) irreversible'	MALTPTtexi	maltpt[e]	->	maltpt[p]	(YPO3711)	'Transport; Outer Membrane'	0	1000
949	'maltoseMaltotriose transport via diffusion (extracellular to periplasm) irreversible'	MALTtexi	malt[e]	->	malt[p]	(YPO3711)	'Transport; Outer Membrane'	0	1000
950	'Maltotriose transport via ABC system (periplasm)'	MALTTRabcpp	h2o[c] + atp[c] + malttr[p]	->	pi[c] + adp[c] + h[c] + malttr[c]	( (YPO3714) and (YPO3715) and (YPO3716) and (YPO3712) )	'Transport; Inner Membrane'	0	1000
951	'Maltotriose transport via diffusion (extracellular to periplasm) irreversible'	MALTTRtexi	malttr[e]	->	malttr[p]	(YPO3711)	'Transport; Outer Membrane'	0	1000
952	'maltotetraose transport via ABC system (periplasm)'	MALTTTRabcpp	h2o[c] + atp[c] + maltttr[p]	->	pi[c] + adp[c] + h[c] + maltttr[c]	( (YPO3714) and (YPO3715) and (YPO3716) and (YPO3712) )	'Transport; Inner Membrane'	0	1000
953	'maltotetraoseMaltotriose transport via diffusion (extracellular to periplasm) irreversible'	MALTTTRtexi	maltttr[e]	->	maltttr[p]	(YPO3711)	'Transport; Outer Membrane'	0	1000
954	'mannose-1-phosphate guanylyltransferase (GDP)'	MAN1PT2	h[c] + gdp[c] + man1p[c]	->	pi[c] + gdpmann[c]	(YPO3099)	'Cell Envelope Biosynthesis'	0	1000
955	'mannose-6-phosphate isomerase'	MAN6PI	man6p[c]	<=>	f6p[c]	(YPO2263)	'Alternate Carbon Metabolism'	-1000	1000
956	'Mannose-6-phosphate transport via phosphate antiport (periplasm)'	MAN6Pt6_2pp	2.000000 pi[c] + man6p[p]	->	2.000000 pi[p] + man6p[c]		'Transport; Inner Membrane'	0	1000
957	'Mannose 6-phosphate transport via diffusion (extracellular to periplasm)'	MAN6Ptex	man6p[e]	<=>	man6p[p]	(YPO1222)	'Transport; Outer Membrane Porin'	-1000	1000
958	'2-O-alpha-mannosyl-D-glycerate transport via PEP:Pyr PTS (periplasm)'	MANGLYCptspp	pep[c] + manglyc[p]	->	pyr[c] + man6pglyc[c]		'Transport; Inner Membrane'	0	1000
959	'2-O-alpha-mannosyl-D-glycerate transport via diffusion (extracellular to periplasm)'	MANGLYCtex	manglyc[e]	<=>	manglyc[p]	(YPO1222)	'Transport; Outer Membrane Porin'	-1000	1000
960	'D-mannose transport via PEP:Pyr PTS (periplasm)'	MANptspp	pep[c] + man[p]	->	pyr[c] + man6p[c]	( (YPO1758) and (YPO1757) and (YPO1756) and (YPO2993) )	'Transport; Inner Membrane'	0	1000
961	'D-mannose transport via diffusion (extracellular to periplasm)'	MANtex	man[e]	<=>	man[p]	(YPO1222)	'Transport; Outer Membrane Porin'	-1000	1000
962	'Malonyl-CoA-ACP transacylase'	MCOATA	ACP[c] + malcoa[c]	<=>	malACP[c] + coa[c]	( (YPO1600) and (YPO1598) )	'Membrane Lipid Metabolism'	-1000	1000
963	'3-mercaptopyruvate sulfurtransferase'	MCPST	cyan[c] + mercppyr[c]	->	h[c] + pyr[c] + tcynt[c]	(YPO1194)	'Cysteine Metabolism'	0	1000
964	'murein crosslinking transpeptidase 1A:(A2pm->D-ala) (periplasm)'	MCTP1App	murein5p5p[p]	->	ala-D[p] + murein5px4p[p]	( (YPO0549) or (YPO2604) or (YPO3393) or (YPO0145) )	'Murein Biosynthesis'	0	1000
965	'murein crosslinking transpeptidase 1B:(A2pm->A2pm) (periplasm)'	MCTP1Bpp	murein5p5p[p]	->	alaala[p] + murein5px3p[p]	( (YPO3393) or (YPO0145) )	'Murein Biosynthesis'	0	1000
966	'murein crosslinking transpeptidase 1A:(A2pm->D-ala) (periplasm)'	MCTP2App	murein5p5p5p[p]	->	2.000000 ala-D[p] + murein5px4px4p[p]	( (YPO0549) or (YPO2604) or (YPO0145) or (YPO3393) )	'Murein Biosynthesis'	0	1000
967	'murein D;D-carboxypeptidase (murein5px4p) (periplasm)'	MDDCP1pp	h2o[p] + murein5px4p[p]	->	ala-D[p] + murein4px4p[p]	( (YPO3506) or (YPO2601) )	'Murein Biosynthesis'	0	1000
968	'murein D;D-carboxypeptidase (murein5px4px4p) (periplasm)'	MDDCP2pp	h2o[p] + murein5px4px4p[p]	->	ala-D[p] + murein4px4px4p[p]	( (YPO3506) or (YPO2601) )	'Murein Biosynthesis'	0	1000
969	'murein D;D-carboxypeptidase (murein5p5p) (periplasm)'	MDDCP3pp	h2o[p] + murein5p5p[p]	->	ala-D[p] + murein5p4p[p]	( (YPO3506) or (YPO2601) )	'Murein Biosynthesis'	0	1000
970	'murein D;D-carboxypeptidase (murein5p4p) (periplasm)'	MDDCP4pp	h2o[p] + murein5p4p[p]	->	ala-D[p] + murein4p4p[p]	( (YPO3506) or (YPO2601) )	'Murein Biosynthesis'	0	1000
971	'murein D;D-carboxypeptidase (murein5p3p) (periplasm)'	MDDCP5pp	h2o[p] + murein5p3p[p]	->	ala-D[p] + murein4p3p[p]	( (YPO3506) or (YPO2601) )	'Murein Biosynthesis'	0	1000
972	'murein D;D-endopeptidase (murein4px4p) (periplasm)'	MDDEP1pp	h2o[p] + murein4px4p[p]	->	murein4p4p[p]	( (YPO3506) or (YPO2752) or (YPO1176) )	'Murein Recycling'	0	1000
973	'murein D;D-endopeptidase (murein3px4p) (periplasm)'	MDDEP2pp	h2o[p] + murein3px4p[p]	->	murein4p3p[p]	( (YPO3506) or (YPO2752) or (YPO1176) )	'Murein Recycling'	0	1000
974	'murein D;D-endopeptidase (murein5px4p) (periplasm)'	MDDEP3pp	h2o[p] + murein5px4p[p]	->	murein5p4p[p]	( (YPO3506) or (YPO2752) or (YPO1176) )	'Murein Recycling'	0	1000
975	'murein D;D-endopeptidase (murein4px4px4p) (periplasm)'	MDDEP4pp	h2o[p] + murein4px4px4p[p]	->	murein4px4p4p[p]	( (YPO3506) or (YPO2752) or (YPO1176) )	'Murein Recycling'	0	1000
976	'malate dehydrogenase'	MDH	nad[c] + mal-L[c]	<=>	h[c] + nadh[c] + oaa[c]	(YPO3516)	'Citric Acid Cycle'	-1000	1000
977	'malic enzyme (NAD)'	ME1	nad[c] + mal-L[c]	->	nadh[c] + co2[c] + pyr[c]	(YPO1511)	'Anaplerotic Reactions'	0	1000
978	'malic enzyme (NADP)'	ME2	nadp[c] + mal-L[c]	->	nadph[c] + co2[c] + pyr[c]	(YPO3034)	'Anaplerotic Reactions'	0	1000
979	'2C-methyl-D-erythritol 2;4 cyclodiphosphate dehydratase'	MECDPDH2	nadh[c] + 2mecdp[c]	->	h2o[c] + nad[c] + h2mb4p[c]	(YPO2879)	'Cofactor and Prosthetic Group Biosynthesis'	0	1000
980	'2-C-methyl-D-erythritol 2;4-cyclodiphosphate synthase'	MECDPS	2p4c2me[c]	->	cmp[c] + 2mecdp[c]	(YPO3360)	'Cofactor and Prosthetic Group Biosynthesis'	0	1000
981	'melibiose transport in via symport (periplasm)'	MELIBt2pp	h[p] + melib[p]	->	h[c] + melib[c]	(YPO0995)	'Transport; Inner Membrane'	0	1000
982	'melibiose transport via diffusion (extracellular to periplasm)'	MELIBtex	melib[e]	<=>	melib[p]	(YPO1222)	'Transport; Outer Membrane Porin'	0	0
983	'2-C-methyl-D-erythritol 4-phosphate cytidylyltransferase'	MEPCT	h[c] + ctp[c] + 2me4p[c]	->	ppi[c] + 4c2me[c]	(YPO3361)	'Cofactor and Prosthetic Group Biosynthesis'	0	1000
984	'L-methionine transport via ABC system (periplasm)'	METabcpp	h2o[c] + atp[c] + met-L[p]	->	pi[c] + adp[c] + h[c] + met-L[c]	( (YPO1072) and (YPO1073) )	'Transport; Inner Membrane'	0	1000
985	'methionine adenosyltransferase'	METAT	h2o[c] + atp[c] + met-L[c]	->	pi[c] + ppi[c] + amet[c]	(YPO0931)	'Methionine Metabolism'	0	1000
986	'D-methionine transport via ABC system (periplasm)'	METDabcpp	h2o[c] + atp[c] + met-D[p]	->	pi[c] + adp[c] + h[c] + met-D[c]	( (YPO1072) and (YPO1073) )	'Transport; Inner Membrane'	0	1000
987	'D-methionine transport via diffusion (extracellular to periplasm)'	METDtex	met-D[e]	<=>	met-D[p]	(YPO1222)	'Transport; Outer Membrane Porin'	-1000	1000
988	'methionine synthase'	METS	hcys-L[c] + 5mthf[c]	->	h[c] + thf[c] + met-L[c]	( (YPO3722) or (YPO3788) )	'Methionine Metabolism'	0	1000
989	'L-methionine S-oxide transport via ABC system (periplasm)'	METSOX1abcpp	h2o[c] + atp[c] + metsox-S-L[p]	->	pi[c] + adp[c] + h[c] + metsox-S-L[c]		'Transport; Inner Membrane'	0	1000
990	'L-methionine S-oxide diffusion (extracellular)'	METSOX1tex	metsox-S-L[e]	<=>	metsox-S-L[p]	(YPO1222)	'Transport; Outer Membrane Porin'	-1000	1000
991	'L-methionine R-oxide transport via ABC system (periplasm)'	METSOX2abcpp	h2o[c] + atp[c] + metsox-R-L[p]	->	pi[c] + adp[c] + h[c] + metsox-R-L[c]		'Transport; Inner Membrane'	0	1000
992	'L-methionine R-oxide diffusion (extracellular)'	METSOX2tex	metsox-R-L[e]	<=>	metsox-R-L[p]	(YPO1222)	'Transport; Outer Membrane Porin'	-1000	1000
993	'L-methionine-S-oxide reductase'	METSOXR1	trdrd[c] + metsox-S-L[c]	->	h2o[c] + met-L[c] + trdox[c]	( ( (YPO3525) and (YPO3270) ) or ( (YPO3525) and (YPO3868) ) )	'Methionine Metabolism'	0	1000
994	'L-methionine-R-sulfoxide reductase'	METSOXR2	trdrd[c] + metsox-R-L[c]	->	h2o[c] + met-L[c] + trdox[c]	( ( (YPO2158) and (YPO3270) ) or ( (YPO2158) and (YPO3868) ) )	'Methionine Metabolism'	0	1000
995	'L-methionine transport via diffusion (extracellular to periplasm)'	METtex	met-L[e]	<=>	met-L[p]	(YPO1222)	'Transport; Outer Membrane Porin'	-1000	1000
996	'Methionyl-tRNA synthetase'	METTRS	atp[c] + met-L[c] + trnamet[c]	->	ppi[c] + amp[c] + mettrna[c]	(YPO1522)	'tRNA Charging'	0	1000
997	'magnesium (Mg+2) transport via diffusion (extracellular to periplasm)'	MG2tex	mg2[e]	<=>	mg2[p]	(YPO1222)	'Transport; Outer Membrane Porin'	-1000	1000
998	'magnesium (+2) transport in via diffusion'	MG2tpp	mg2[p]	->	mg2[c]	(YPO3837)	'Inorganic Ion Transport and Metabolism'	0	1000
999	'Magnesium (Mg+2) ABC transporter (ubtake; periplasm)'	MG2uabcpp	h2o[c] + atp[c] + mg2[p]	->	pi[c] + adp[c] + h[c] + mg2[c]	(YPO1661)	'Inorganic Ion Transport and Metabolism'	0	1000
1000	'methylglyoxal synthase'	MGSA	dhap[c]	->	pi[c] + mthgxl[c]	(YPO1441)	'Methylglyoxal Metabolism'	0	1000
1001	'myo-inositol 1-phosphatase'	MI1PP	h2o[c] + mi1p-D[c]	->	pi[c] + inost[c]	(YPO2899)	'Cell Envelope Biosynthesis'	0	1000
1002	'2-methylisocitrate dehydratase'	MICITD	h2o[c] + 2mcacn[c]	->	micit[c]	(YPO3415)	'Alternate Carbon Metabolism'	0	1000
1003	'myo-inositol phosphate transport via diffusion (extracellular to periplasm)'	MINOHPtexi	minohp[e]	->	minohp[p]		'Transport; Outer Membrane'	0	1000
1004	'Maltodextrin glucosidase (maltotriose)'	MLTG1	h2o[c] + malttr[c]	->	glc-D[c] + malt[c]	(YPO3200)	'Alternate Carbon Metabolism'	0	1000
1005	'Maltodextrin glucosidase (maltotetraose)'	MLTG2	h2o[c] + maltttr[c]	->	glc-D[c] + malttr[c]	(YPO3200)	'Alternate Carbon Metabolism'	0	1000
1006	'Maltodextrin glucosidase (maltopentaose)'	MLTG3	h2o[c] + maltpt[c]	->	maltttr[c] + glc-D[c]	(YPO3200)	'Alternate Carbon Metabolism'	0	1000
1007	'Maltodextrin glucosidase (maltohexaose)'	MLTG4	h2o[c] + malthx[c]	->	glc-D[c] + maltpt[c]	(YPO3200)	'Alternate Carbon Metabolism'	0	1000
1008	'Maltodextrin glucosidase (maltoheptaose)'	MLTG5	h2o[c] + malthp[c]	->	glc-D[c] + malthx[c]	(YPO3200)	'Alternate Carbon Metabolism'	0	1000
1009	'murein lytic transglycosylase (murein4p4p) (periplasm)'	MLTGY1pp	murein4p4p[p]	->	2.000000 anhgm4p[p]	( (YPO0452) or (YPO1025) or (YPO2957) or (YPO2438) or (YPO0954) )	'Murein Recycling'	0	1000
1010	'murein lytic transglycosylase (murein4p3p) (periplasm)'	MLTGY2pp	murein4p3p[p]	->	anhgm3p[p] + anhgm4p[p]	( (YPO0452) or (YPO1025) or (YPO2957) or (YPO2438) or (YPO0954) )	'Murein Recycling'	0	1000
1011	'murein lytic transglycosylase (murein3p3p) (periplasm)'	MLTGY3pp	murein3p3p[p]	->	2.000000 anhgm3p[p]	( (YPO0452) or (YPO1025) or (YPO2957) or (YPO2438) or (YPO0954) )	'Murein Recycling'	0	1000
1012	'murein lytic transglycosylase (murein4px4p4p) (periplasm)'	MLTGY4pp	murein4px4p4p[p]	->	anhgm4p[p] + murein4px4p[p]	( (YPO0452) or (YPO1025) or (YPO2957) or (YPO2438) or (YPO0954) )	'Murein Recycling'	0	1000
1013	'S-methylmethionine permease (periplasm)'	MMETt2pp	h[p] + mmet[p]	->	h[c] + mmet[c]		'Transport; Inner Membrane'	0	1000
1014	'S-methyl-L-methionine transport via diffusion (extracellular to periplasm)'	MMETtex	mmet[e]	<=>	mmet[p]	(YPO1222)	'Transport; Outer Membrane Porin'	-1000	1000
1015	'manganese (Mn+2) transport out via proton antiport (periplasm)'	MN2t3pp	h[p] + mn2[c]	->	h[c] + mn2[p]	( (YPO1129) )	'Inorganic Ion Transport and Metabolism'	0	1000
1016	'mannitol transport via PEP:Pyr PTS (periplasm)'	MNLptspp	pep[c] + mnl[p]	->	pyr[c] + mnl1p[c]	( (YPO4068) and (YPO2993) )	'Transport; Inner Membrane'	0	1000
1017	'mannitol transport via diffusion (extracellular to periplasm)'	MNLtex	mnl[e]	<=>	mnl[p]	(YPO1222)	'Transport; Outer Membrane Porin'	-1000	1000
1018	'D-mannonate hydrolyase'	MNNH	mana[c]	->	h2o[c] + 2ddglcn[c]	(YPO1283)	'Alternate Carbon Metabolism'	0	1000
1019	'manganese (Mn+2) transport in via proton symport (periplasm)'	MNt2pp	h[p] + mn2[p]	->	h[c] + mn2[c]	(YPO2982)	'Transport; Inner Membrane'	0	1000
1020	'Manganese (Mn+2) transport via diffusion (extracellular to periplasm)'	MNtex	mn2[e]	<=>	mn2[p]	(YPO1222)	'Transport; Outer Membrane Porin'	-1000	1000
1021	'3-deoxy-D-manno-octulosonic acid transferase'	MOAT	ckdo[c] + lipidA[c]	->	h[c] + cmp[c] + kdolipid4[c]	(YPO0055)	'Lipopolysaccharide Biosynthesis / Recycling'	0	1000
1022	'3-deoxy-D-manno-octulosonic acid transferase'	MOAT2	ckdo[c] + kdolipid4[c]	->	h[c] + cmp[c] + kdo2lipid4[c]	(YPO0055)	'Lipopolysaccharide Biosynthesis / Recycling'	0	1000
1023	'molybdate transport via ABC system (periplasm)'	MOBDabcpp	h2o[c] + atp[c] + mobd[p]	->	pi[c] + adp[c] + h[c] + mobd[c]	( ( (YPO1145) and (YPO1146) and (YPO1147) ) or ( (YPO3012) and (YPO3014) and (YPO3013) and (YPO3015) ) or ( (YPO3012) and (YPO3014) and (YPO3013) ) )	'Inorganic Ion Transport and Metabolism'	0	1000
1024	'molybdate transport via diffusion (extracellular to periplasm)'	MOBDtex	mobd[e]	<=>	mobd[p]	(YPO1222)	'Transport; Outer Membrane Porin'	-1000	1000
1025	'3-methyl-2-oxobutanoate hydroxymethyltransferase'	MOHMT	h2o[c] + 3mob[c] + mlthf[c]	->	thf[c] + 2dhp[c]	(YPO3401)	'Cofactor and Prosthetic Group Biosynthesis'	0	1000
1026	'murein polymerizing transglycosylase'	MPTG	2.000000 uaagmda[c]	->	2.000000 h[c] + murein5p5p[p] + 2.000000 udcpdp[c]	( (YPO3393) or (YPO0145) )	'Murein Biosynthesis'	0	1000
1027	'murein polymerizing transglycosylase 2 (three linked units)'	MPTG2	murein5p5p[p] + uaagmda[c]	->	h[c] + murein5p5p5p[p] + udcpdp[c]	( (YPO3393) or (YPO0145) )	'Murein Biosynthesis'	0	1000
1028	'methanesulfonate transport via ABC system (periplasm)'	MSO3abcpp	h2o[c] + atp[c] + mso3[p]	->	pi[c] + adp[c] + h[c] + mso3[c]	( (YPO3624) and (YPO3627) and (YPO3626) )	'Transport; Inner Membrane'	0	1000
1029	'methanesulfonate transport via diffusion (extracellular to periplasm)'	MSO3tex	mso3[e]	<=>	mso3[p]	(YPO1222)	'Transport; Outer Membrane Porin'	-1000	1000
1030	'methylthioadenosine nucleosidase'	MTAN	h2o[c] + 5mta[c]	->	ade[c] + 5mtr[c]	(YPO3384)	'Arginine and Proline Metabolism'	0	1000
1031	'methenyltetrahydrofolate cyclohydrolase'	MTHFC	h2o[c] + methf[c]	<=>	h[c] + 10fthf[c]	(YPO2824)	'Folate Metabolism'	-1000	1000
1032	'methylenetetrahydrofolate dehydrogenase (NADP)'	MTHFD	nadp[c] + mlthf[c]	<=>	nadph[c] + methf[c]	(YPO2824)	'Folate Metabolism'	-1000	1000
1033	'5;10-methylenetetrahydrofolate reductase (NADH)'	MTHFR2	2.000000 h[c] + nadh[c] + mlthf[c]	->	nad[c] + 5mthf[c]	(YPO0117)	'Folate Metabolism'	0	1000
1034	'N-methyltryptophan oxidase'	MTRPOX	h2o[c] + o2[c] + Nmtrp[c]	->	h2o2[c] + fald[c] + trp-L[c]	(YPO2448)	'Glycine and Serine Metabolism'	0	1000
1035	'nitrious oxide transport via diffusion (extracellular to periplasm)'	N2Otex	n2o[e]	<=>	n2o[p]	(YPO1222)	'Transport; Outer Membrane Porin'	-1000	1000
1036	'nitrious oxide transport (diffusion)'	N2Otpp	n2o[p]	<=>	n2o[c]		'Inorganic Ion Transport and Metabolism'	-1000	1000
1037	'N-acetylornithine deacetylase'	NACODA	h2o[c] + acg5sa[c]	->	ac[c] + glu5sa[c]	(YPO3928)	'Arginine and Proline Metabolism'	0	1000
1038	'Nicotinic acid transport via diffusion (extracellular to periplasm)'	NACtex	nac[e]	<=>	nac[p]	(YPO1222)	'Transport; Outer Membrane Porin'	-1000	1000
1039	'NAD diphosphatase'	NADDP	h2o[c] + nad[c]	->	2.000000 h[c] + amp[c] + nmn[c]	( (YPO3736) )	'Cofactor and Prosthetic Group Biosynthesis'	0	1000
1040	'NADH dehydrogenase (menaquinone-8 & 0 protons)'	NADH10	h[c] + nadh[c] + mqn8[c]	->	nad[c] + mql8[c]	(YPO1617)	'Oxidative Phosphorylation'	0	1000
1041	'NADH dehydrogenase (ubiquinone-8 & 3 protons) (periplasm)'	NADH16pp	4.000000 h[c] + nadh[c] + q8[c]	->	3.000000 h[p] + nad[c] + q8h2[c]	( (YPO2543) and (YPO2544) and (YPO2545) and (YPO2546) and (YPO2547) and (YPO2548) and (YPO2549) and (YPO2550) and (YPO2551) and (YPO2552) and (YPO2553) and (YPO2554) and (YPO2555) )	'Oxidative Phosphorylation'	0	1000
1042	'NADH dehydrogenase (menaquinone-8 & 3 protons) (periplasm)'	NADH17pp	4.000000 h[c] + nadh[c] + mqn8[c]	->	3.000000 h[p] + nad[c] + mql8[c]	( (YPO2543) and (YPO2544) and (YPO2545) and (YPO2546) and (YPO2547) and (YPO2548) and (YPO2549) and (YPO2550) and (YPO2551) and (YPO2552) and (YPO2553) and (YPO2554) and (YPO2555) )	'Oxidative Phosphorylation'	0	1000
1043	'NADH dehydrogenase (demethylmenaquinone-8 & 3 protons) (periplasm)'	NADH18pp	4.000000 h[c] + nadh[c] + 2dmmq8[c]	->	3.000000 h[p] + nad[c] + 2dmmql8[c]	( (YPO2543) and (YPO2544) and (YPO2545) and (YPO2546) and (YPO2547) and (YPO2548) and (YPO2549) and (YPO2550) and (YPO2551) and (YPO2552) and (YPO2553) and (YPO2554) and (YPO2555) )	'Oxidative Phosphorylation'	0	1000
1044	'NADH dehydrogenase (ubiquinone-8 )'	NADH5	h[c] + nadh[c] + q8[c]	->	nad[c] + q8h2[c]	(YPO1617)	'Oxidative Phosphorylation'	0	1000
1045	'NADH dehydrogenase (demethylmenaquinone-8 & 0 protons)'	NADH9	h[c] + nadh[c] + 2dmmq8[c]	->	nad[c] + 2dmmql8[c]	(YPO1617)	'Oxidative Phosphorylation'	0	1000
1046	'NAD kinase'	NADK	atp[c] + nad[c]	->	adp[c] + h[c] + nadp[c]	(YPO1106)	'Cofactor and Prosthetic Group Biosynthesis'	0	1000
1047	'NADPH Quinone Reductase (Ubiquinone-8)'	NADPHQR2	h[c] + nadph[c] + q8[c]	->	nadp[c] + q8h2[c]	(YPO0670)	'Oxidative Phosphorylation'	0	1000
1048	'NADPH Quinone Reductase (Menaquinone-8)'	NADPHQR3	h[c] + nadph[c] + mqn8[c]	->	nadp[c] + mql8[c]	(YPO0670)	'Oxidative Phosphorylation'	0	1000
1049	'NADPH Quinone Reductase (2-Demethylmenaquinone-8)'	NADPHQR4	h[c] + nadph[c] + 2dmmq8[c]	->	nadp[c] + 2dmmql8[c]	(YPO0670)	'Oxidative Phosphorylation'	0	1000
1050	'NAD transhydrogenase'	NADTRHD	nad[c] + nadph[c]	->	nadh[c] + nadp[c]	( (YPO3914) or ( (YPO2302) and (YPO2303) ) )	'Oxidative Phosphorylation'	0	1000
1051	'nicotinic acid mononucleotide pyrophosphorylase'	NAMNPP	h2o[c] + atp[c] + prpp[c] + nac[c]	->	pi[c] + adp[c] + ppi[c] + nicrnt[c]	(YPO1413)	'Cofactor and Prosthetic Group Biosynthesis'	0	1000
1052	'sodium proton antiporter (H:NA is 1.5) (periplasm)'	NAt3_1p5pp	3.000000 h[p] + 2.000000 na1[c]	->	3.000000 h[c] + 2.000000 na1[p]	(YPO2142)	'Inorganic Ion Transport and Metabolism'	0	1000
1053	'sodium proton antiporter (H:NA is 2) (periplasm)'	NAt3_2pp	2.000000 h[p] + na1[c]	->	2.000000 h[c] + na1[p]	(YPO0470)	'Inorganic Ion Transport and Metabolism'	0	1000
1054	'sodium transport out via proton antiport (cytoplasm to periplasm)'	NAt3pp	h[p] + na1[c]	->	h[c] + na1[p]	( (YPO4048) or (YPO1958) )	'Inorganic Ion Transport and Metabolism'	0	1000
1055	'sodium transport via diffusion (extracellular to periplasm)'	NAtex	na1[e]	<=>	na1[p]	(YPO1222)	'Transport; Outer Membrane Porin'	-1000	1000
1056	'nucleoside-diphosphate kinase (ATP:GDP)'	NDPK1	atp[c] + gdp[c]	<=>	adp[c] + gtp[c]	( (YPO3118) or (YPO2883) )	'Nucleotide Salvage Pathway'	-1000	1000
1057	'nucleoside-diphosphate kinase (ATP:UDP)'	NDPK2	atp[c] + udp[c]	<=>	adp[c] + utp[c]	( (YPO3118) or (YPO2883) )	'Nucleotide Salvage Pathway'	-1000	1000
1058	'nucleoside-diphosphate kinase (ATP:CDP)'	NDPK3	atp[c] + cdp[c]	<=>	adp[c] + ctp[c]	( (YPO2883) or (YPO3118) )	'Nucleotide Salvage Pathway'	-1000	1000
1059	'nucleoside-diphosphate kinase (ATP:dTDP)'	NDPK4	atp[c] + dtdp[c]	<=>	adp[c] + dttp[c]	( (YPO3118) or (YPO2883) )	'Nucleotide Salvage Pathway'	-1000	1000
1060	'nucleoside-diphosphate kinase (ATP:dGDP)'	NDPK5	atp[c] + dgdp[c]	<=>	adp[c] + dgtp[c]	( (YPO3118) or (YPO2883) )	'Nucleotide Salvage Pathway'	-1000	1000
1061	'nucleoside-diphosphate kinase (ATP:dUDP)'	NDPK6	atp[c] + dudp[c]	<=>	adp[c] + dutp[c]	( (YPO3118) or (YPO2883) )	'Nucleotide Salvage Pathway'	-1000	1000
1062	'nucleoside-diphosphate kinase (ATP:dCDP)'	NDPK7	atp[c] + dcdp[c]	<=>	adp[c] + dctp[c]	( (YPO3118) or (YPO2883) )	'Nucleotide Salvage Pathway'	-1000	1000
1063	'nucleoside-diphosphate kinase (ATP:dADP)'	NDPK8	atp[c] + dadp[c]	<=>	adp[c] + datp[c]	( (YPO3118) or (YPO2883) )	'Nucleotide Salvage Pathway'	-1000	1000
1064	'ammonia transport via diffusion (extracellular to periplasm)'	NH4tex	nh4[e]	<=>	nh4[p]	(YPO1222)	'Transport; Outer Membrane Porin'	-1000	1000
1065	'ammonia reversible transport (periplasm)'	NH4tpp	nh4[p]	<=>	nh4[c]	(YPO3142)	'Inorganic Ion Transport and Metabolism'	-1000	1000
1066	'Nickle (Ni+2) ABC transporter (periplasm)'	NI2abcpp	h2o[c] + atp[c] + ni2[c]	->	pi[c] + adp[c] + h[c] + ni2[p]	(YPO3820)	'Inorganic Ion Transport and Metabolism'	0	1000
1067	'nickle (Ni+2) transport out via proton antiport (periplasm)'	NI2t3pp	h[p] + ni2[c]	->	h[c] + ni2[p]	( (YPO1129) )	'Inorganic Ion Transport and Metabolism'	0	1000
1068	'nickel transport via diffusion (extracellular to periplasm)'	NI2tex	ni2[e]	<=>	ni2[p]	(YPO1222)	'Transport; Outer Membrane Porin'	-1000	1000
1069	'nickel (+2) transport in via permease (no H+)'	NI2tpp	ni2[p]	->	ni2[c]	(YPO3837)	'Inorganic Ion Transport and Metabolism'	0	1000
1070	'nickel transport via ABC system (uptake; periplasm)'	NI2uabcpp	h2o[c] + atp[c] + ni2[p]	->	pi[c] + adp[c] + h[c] + ni2[c]	(YPO1661)	'Inorganic Ion Transport and Metabolism'	0	1000
1071	'nicotinamide-nucleotide adenylyltransferase'	NMNAT	h[c] + atp[c] + nmn[c]	->	ppi[c] + nad[c]	( (YPO2607) or (YPO0444) )	'Cofactor and Prosthetic Group Biosynthesis'	0	1000
1072	'NMN permease (periplasm)'	NMNPtpp	nmn[p]	->	nmn[c]	(YPO1128)	'Transport; Inner Membrane'	0	1000
1073	'NMN transport via diffusion (extracellular to periplasm)'	NMNtex	nmn[e]	<=>	nmn[p]	(YPO1222)	'Transport; Outer Membrane Porin'	-1000	1000
1074	'nicotinamidase'	NNAM	h2o[c] + ncam[c]	->	nh4[c] + nac[c]	(YPO2160)	'Cofactor and Prosthetic Group Biosynthesis'	0	1000
1075	'nicotinate-nucleotide adenylyltransferase'	NNATr	h[c] + atp[c] + nicrnt[c]	<=>	ppi[c] + dnad[c]	(YPO2607)	'Nucleotide Salvage Pathway'	-1000	1000
1076	'nicotinate-nucleotide diphosphorylase (carboxylating)'	NNDPR	2.000000 h[c] + prpp[c] + quln[c]	->	ppi[c] + co2[c] + nicrnt[c]	(YPO3424)	'Cofactor and Prosthetic Group Biosynthesis'	0	1000
1077	'nitrite transport in via proton symport; reversible (periplasm)'	NO2t2rpp	h[p] + no2[p]	<=>	h[c] + no2[c]	( (YPO0159) )	'Inorganic Ion Transport and Metabolism'	-1000	1000
1078	'nitrite transport via diffusion (extracellular to periplasm)'	NO2tex	no2[e]	<=>	no2[p]	(YPO1222)	'Transport; Outer Membrane Porin'	-1000	1000
1079	'Nitrate reductase (Ubiquinol-8)'	NO3R1bpp	q8h2[c] + no3[p]	->	h2o[p] + q8[c] + no2[p]	( ( (YPO3037) and (YPO3038) ) and (YPO3036) )	'Nitrogen Metabolism'	0	1000
1080	'Nitrate reductase (Menaquinol-8) (periplasm)'	NO3R2bpp	mql8[c] + no3[p]	->	h2o[p] + mqn8[c] + no2[p]	( ( (YPO3037) and (YPO3038) ) and (YPO3036) )	'Nitrogen Metabolism'	0	1000
1081	'nitrate transport via diffusion (extracellular to periplasm)'	NO3tex	no3[e]	<=>	no3[p]	( (YPO1222) )	'Transport; Outer Membrane Porin'	-1000	1000
1082	'nitric oxide dioxygenase'	NODOx	nadh[c] + 2.000000 o2[c] + 2.000000 no[c]	->	h[c] + nad[c] + 2.000000 no3[c]	(YPO2908)	'Nitrogen Metabolism'	0	1000
1083	'nitric oxide dioxygenase'	NODOy	nadph[c] + 2.000000 o2[c] + 2.000000 no[c]	->	h[c] + nadp[c] + 2.000000 no3[c]	(YPO2908)	'Nitrogen Metabolism'	0	1000
1084	'nitric oxide transport via diffusion (extracellular to periplasm)'	NOtex	no[e]	<=>	no[p]	(YPO1222)	'Transport; Outer Membrane Porin'	-1000	1000
1085	'NO transport (diffusion)'	NOtpp	no[p]	<=>	no[c]		'Inorganic Ion Transport and Metabolism'	-1000	1000
1086	'naphthoate synthase'	NPHS	sbzcoa[c]	->	coa[c] + dhna[c]	(YPO2525)	'Cofactor and Prosthetic Group Biosynthesis'	0	1000
1087	'5-nucleotidase (dUMP)'	NTD1	h2o[c] + dump[c]	->	pi[c] + duri[c]	( (YPO2559) or (YPO3358) or (YPO2295) )	'Nucleotide Salvage Pathway'	0	1000
1088	'5-nucleotidase (XMP)'	NTD10	h2o[c] + xmp[c]	->	pi[c] + xtsn[c]	(YPO3358)	'Nucleotide Salvage Pathway'	0	1000
1089	'5-nucleotidase (IMP)'	NTD11	h2o[c] + imp[c]	->	pi[c] + ins[c]	(YPO3358)	'Nucleotide Salvage Pathway'	0	1000
1090	'5-nucleotidase (dIMP)'	NTD12	h2o[c] + dimp[c]	->	pi[c] + din[c]	( (YPO2559) or (YPO3358) )	'Nucleotide Salvage Pathway'	0	1000
1091	'5-nucleotidase (UMP)'	NTD2	h2o[c] + ump[c]	->	pi[c] + uri[c]	( (YPO3358) or (YPO2295) )	'Nucleotide Salvage Pathway'	0	1000
1092	'5-nucleotidase (dCMP)'	NTD3	h2o[c] + dcmp[c]	->	pi[c] + dcyt[c]	( (YPO2559) or (YPO3358) )	'Nucleotide Salvage Pathway'	0	1000
1093	'5-nucleotidase (CMP)'	NTD4	h2o[c] + cmp[c]	->	pi[c] + cytd[c]	(YPO3358)	'Nucleotide Salvage Pathway'	0	1000
1094	'5-nucleotidase (dTMP)'	NTD5	h2o[c] + dtmp[c]	->	pi[c] + thymd[c]	( (YPO2559) or (YPO3358) or (YPO2295) )	'Nucleotide Salvage Pathway'	0	1000
1095	'5-nucleotidase (dAMP)'	NTD6	h2o[c] + damp[c]	->	pi[c] + dad-2[c]	( (YPO2559) or (YPO3358) )	'Nucleotide Salvage Pathway'	0	1000
1096	'5-nucleotidase (AMP)'	NTD7	h2o[c] + amp[c]	->	pi[c] + adn[c]	(YPO3358)	'Nucleotide Salvage Pathway'	0	1000
1097	'5-nucleotidase (dGMP)'	NTD8	h2o[c] + dgmp[c]	->	pi[c] + dgsn[c]	( (YPO2559) or (YPO3358) )	'Nucleotide Salvage Pathway'	0	1000
1098	'5-nucleotidase (GMP)'	NTD9	h2o[c] + gmp[c]	->	pi[c] + gsn[c]	(YPO3358)	'Nucleotide Salvage Pathway'	0	1000
1099	'nucleoside-triphosphatase (ATP)'	NTP1	h2o[c] + atp[c]	->	pi[c] + adp[c] + h[c]	( (YPO0365) )	'Nucleotide Salvage Pathway'	8	1000
1100	'nucleoside-triphosphatase (ITP)'	NTP10	h2o[c] + itp[c]	->	pi[c] + h[c] + idp[c]	( (YPO0365) )	'Nucleotide Salvage Pathway'	0	1000
1101	'nucleoside-triphosphatase (GTP)'	NTP3	h2o[c] + gtp[c]	->	pi[c] + h[c] + gdp[c]	(YPO0365)	'Nucleotide Salvage Pathway'	0	1000
1102	'nucleoside-triphosphatase (GTP) (periplasm)'	NTP3pp	h2o[p] + gtp[p]	->	h[p] + pi[p] + gdp[p]	(YPO1648)	'Nucleotide Salvage Pathway'	0	1000
1103	'nucleoside-triphosphatase (CTP)'	NTP5	h2o[c] + ctp[c]	->	pi[c] + h[c] + cdp[c]	(YPO0365)	'Nucleotide Salvage Pathway'	0	1000
1104	'Nucleoside triphosphate pyrophosphorylase (dgtp)'	NTPP1	h2o[c] + dgtp[c]	->	h[c] + ppi[c] + dgmp[c]	( (YPO3378) or (YPO0565) )	'Nucleotide Salvage Pathway'	0	1000
1105	'Nucleoside triphosphate pyrophosphorylase (ditp)'	NTPP10	h2o[c] + ditp[c]	->	h[c] + ppi[c] + dimp[c]	(YPO0945)	'Nucleotide Salvage Pathway'	0	1000
1106	'Nucleoside triphosphate pyrophosphorylase (xtp)'	NTPP11	h2o[c] + xtp[c]	->	h[c] + ppi[c] + xmp[c]	(YPO0945)	'Nucleotide Salvage Pathway'	0	1000
1107	'Nucleoside triphosphate pyrophosphorylase (gtp)'	NTPP2	h2o[c] + gtp[c]	->	h[c] + ppi[c] + gmp[c]	( (YPO3378) or (YPO0565) )	'Nucleotide Salvage Pathway'	0	1000
1108	'Nucleoside triphosphate pyrophosphorylase (dctp)'	NTPP3	h2o[c] + dctp[c]	->	h[c] + ppi[c] + dcmp[c]	( (YPO3378) or (YPO2167) )	'Nucleotide Salvage Pathway'	0	1000
1109	'Nucleoside triphosphate pyrophosphorylase (ctp)'	NTPP4	h2o[c] + ctp[c]	->	h[c] + ppi[c] + cmp[c]	( (YPO3378) or (YPO2167) )	'Nucleotide Salvage Pathway'	0	1000
1110	'Nucleoside triphosphate pyrophosphorylase (datp)'	NTPP5	h2o[c] + datp[c]	->	h[c] + ppi[c] + damp[c]	( (YPO3378) or (YPO2054) )	'Nucleotide Salvage Pathway'	0	1000
1111	'Nucleoside triphosphate pyrophosphorylase (atp)'	NTPP6	h2o[c] + atp[c]	->	h[c] + ppi[c] + amp[c]	(YPO3378)	'Nucleotide Salvage Pathway'	0	1000
1112	'Nucleoside triphosphate pyrophosphorylase (dttp)'	NTPP7	h2o[c] + dttp[c]	->	h[c] + ppi[c] + dtmp[c]	( (YPO3378) )	'Nucleotide Salvage Pathway'	0	1000
1113	'Nucleoside triphosphate pyrophosphorylase (utp)'	NTPP8	h2o[c] + utp[c]	->	h[c] + ppi[c] + ump[c]	(YPO3378)	'Nucleotide Salvage Pathway'	0	1000
1114	'Nucleoside triphosphate pyrophosphorylase (itp)'	NTPP9	h2o[c] + itp[c]	->	h[c] + ppi[c] + imp[c]	(YPO0945)	'Nucleotide Salvage Pathway'	0	1000
1115	'Nucleoside triphosphate tripolyhydrolase'	NTPTP1	h2o[c] + dgtp[c]	->	pppi[c] + dgsn[c]	(YPO3383)	'Nucleotide Salvage Pathway'	0	1000
1116	'Nucleoside triphosphate tripolyhydrolase'	NTPTP2	h2o[c] + gtp[c]	->	pppi[c] + gsn[c]	(YPO3383)	'Nucleotide Salvage Pathway'	0	1000
1117	'nitrite Reductase (NADH)'	NTRIR2x	5.000000 h[c] + 3.000000 nadh[c] + no2[c]	->	2.000000 h2o[c] + 3.000000 nad[c] + nh4[c]	( (YPO0161) and (YPO0160) )	'Oxidative Phosphorylation'	0	1000
1118	'superoxide anion transport via diffusion (extracellular to periplasm)'	O2Stex	o2s[e]	<=>	o2s[p]	(YPO1222)	'Transport; Outer Membrane Porin'	-1000	1000
1119	'oxygen transport via diffusion (extracellular to periplasm)'	O2tex	o2[e]	<=>	o2[p]	(YPO1222)	'Transport; Outer Membrane Porin'	-1000	1000
1120	'o2 transport via diffusion (periplasm)'	O2tpp	o2[p]	<=>	o2[c]		'Inorganic Ion Transport and Metabolism'	-1000	1000
1121	'oxaloacetate decarboxylase'	OAADC	h[c] + oaa[c]	->	co2[c] + pyr[c]	(YPO2067)	'Pyruvate Metabolism'	0	1000
1122	'2-Oxobutanoate formate lyase'	OBTFL	coa[c] + 2obut[c]	->	for[c] + ppcoa[c]	(YPO2705)	'Alternate Carbon Metabolism'	0	1000
1123	'ornithine carbamoyltransferase'	OCBT	orn[c] + cbp[c]	<=>	pi[c] + h[c] + citr-L[c]	(YPO3446)	'Arginine and Proline Metabolism'	-1000	1000
1124	'Octadecanoate transport via facilitated irreversible diffusion (extracellular to periplasm)'	OCDCAtexi	ocdca[e]	->	ocdca[p]	(YPO2744)	'Transport; Outer Membrane'	0	1000
1125	'Octadecenoate (n-C18:1) transport via facilitated irreversible diffusion (extracellular to periplasm)'	OCDCEAtexi	ocdcea[e]	->	ocdcea[p]	(YPO2744)	'Transport; Outer Membrane'	0	1000
1126	'Octanoate transport via diffusion (extracellular to periplasm)'	OCTAtex	octa[e]	<=>	octa[p]	(YPO1222)	'Transport; Outer Membrane Porin'	-1000	1000
1127	'Octaprenyl pyrophosphate synthase'	OCTDPS	5.000000 ipdp[c] + frdp[c]	->	5.000000 ppi[c] + octdp[c]	(YPO3513)	'Cofactor and Prosthetic Group Biosynthesis'	0	1000
1128	'Octadecenoyl-coa cis-trans isomerization'	ODECOAI	odecoa[c]	->	od2coa[c]	(YPO3766)	'Membrane Lipid Metabolism'	0	1000
1129	'O-Phospho-4-hydroxy-L-threonine:2-oxoglutarate aminotransferase'	OHPBAT	glu-L[c] + ohpb[c]	<=>	phthr[c] + akg[c]	(YPO1389)	'Cofactor and Prosthetic Group Biosynthesis'	-1000	1000
1130	'2-octaprenyl-6-hydroxyphenol methylase'	OHPHM	amet[c] + 2ohph[c]	->	h[c] + ahcys[c] + 2omph[c]	(YPO1215)	'Cofactor and Prosthetic Group Biosynthesis'	0	1000
1131	'2-Octaprenyl-6-methoxy-benzoquinol methylase'	OMBZLM	amet[c] + 2ombzl[c]	->	h[c] + ahcys[c] + 2ommbl[c]	(YPO3781)	'Cofactor and Prosthetic Group Biosynthesis'	0	1000
1132	'2-Oxo-4-methyl-3-carboxypentanoate decarboxylation'	OMCDC	h[c] + 3c4mop[c]	->	co2[c] + 4mop[c]	(YPO0532)	'Valine; Leucine; and Isoleucine Metabolism'	0	1000
1133	'2-Octaprenyl-3-methyl-6-methoxy-1;4-benzoquinol hydroxylase'	OMMBLHX	0.500000 o2[c] + 2ommbl[c]	->	2omhmbl[c]	(YPO2621)	'Cofactor and Prosthetic Group Biosynthesis'	0	1000
1134	'orotidine-5-phosphate decarboxylase'	OMPDC	h[c] + orot5p[c]	->	co2[c] + ump[c]	(YPO2227)	'Purine and Pyrimidine Biosynthesis'	0	1000
1135	'2-octaprenyl-6-methoxyphenol hydroxylase'	OMPHHX	0.500000 o2[c] + 2omph[c]	->	2ombzl[c]	(YPO0909)	'Cofactor and Prosthetic Group Biosynthesis'	0	1000
1136	'2-oxopent-4-enoate hydratase'	OP4ENH	h2o[c] + op4en[c]	->	4h2opntn[c]	(YPO1766)	'Alternate Carbon Metabolism'	0	1000
1137	'Octaprenyl-hydroxybenzoate decarboxylase'	OPHBDC	h[c] + 3ophb[c]	->	co2[c] + 2oph[c]	( (YPO3769) or (YPO2773) )	'Cofactor and Prosthetic Group Biosynthesis'	0	1000
1138	'2-Octaprenylphenol hydroxylase'	OPHHX	0.500000 o2[c] + 2oph[c]	->	2ohph[c]	(YPO3779)	'Cofactor and Prosthetic Group Biosynthesis'	0	1000
1139	'ornithine transport via ABC system (periplasm)'	ORNabcpp	h2o[c] + atp[c] + orn[p]	->	pi[c] + adp[c] + h[c] + orn[c]	( (YPO2776) and (YPO2777) and (YPO2775) )	'Transport; Inner Membrane'	0	1000
1140	'Ornithine Decarboxylase'	ORNDC	h[c] + orn[c]	->	co2[c] + ptrc[c]	( (YPO0960) )	'Arginine and Proline Metabolism'	0	1000
1141	'ornithine transport via diffusion (extracellular to periplasm)'	ORNtex	orn[e]	<=>	orn[p]	(YPO1222)	'Transport; Outer Membrane Porin'	-1000	1000
1142	'Orotate transport via proton symport (2 H) (periplasm)'	OROTt2_2pp	2.000000 h[p] + orot[p]	->	2.000000 h[c] + orot[c]	(YPO3992)	'Transport; Inner Membrane'	0	1000
1143	'Orotate transport via diffusion (extracellular to periplasm)'	OROTtex	orot[e]	<=>	orot[p]	(YPO1222)	'Transport; Outer Membrane Porin'	-1000	1000
1144	'orotate phosphoribosyltransferase'	ORPT	ppi[c] + orot5p[c]	<=>	prpp[c] + orot[c]	(YPO0045)	'Purine and Pyrimidine Biosynthesis'	-1000	1000
1145	'2-oxoglutarate decarboxylase'	OXGDC2	h[c] + akg[c] + thmpp[c]	->	co2[c] + ssaltpp[c]	(YPO2527)	'Cofactor and Prosthetic Group Biosynthesis'	0	1000
1146	'1-pyrroline-5-carboxylate dehydrogenase'	P5CD	2.000000 h2o[c] + nad[c] + 1pyr5c[c]	->	h[c] + nadh[c] + glu-L[c]	(YPO1851)	'Arginine and Proline Metabolism'	0	1000
1147	'pyrroline-5-carboxylate reductase'	P5CR	2.000000 h[c] + nadph[c] + 1pyr5c[c]	->	nadp[c] + pro-L[c]	(YPO0942)	'Arginine and Proline Metabolism'	0	1000
1148	'phosphatidate transport via ABC system (n-C12:0; periplasm)'	PA120abcpp	h2o[c] + atp[c] + pa120[c]	->	pi[c] + adp[c] + h[c] + pa120[p]	(YPO1395)	'Transport; Inner Membrane'	0	1000
1149	'phosphatidate transport via ABC system (n-C14:0; periplasm)'	PA140abcpp	h2o[c] + atp[c] + pa140[c]	->	pi[c] + adp[c] + h[c] + pa140[p]	(YPO1395)	'Transport; Inner Membrane'	0	1000
1150	'phosphatidate transport via ABC system (n-C14:1; periplasm)'	PA141abcpp	h2o[c] + atp[c] + pa141[c]	->	pi[c] + adp[c] + h[c] + pa141[p]	(YPO1395)	'Transport; Inner Membrane'	0	1000
1151	'phosphatidate transport via ABC system (n-C16:0; periplasm)'	PA160abcpp	h2o[c] + atp[c] + pa160[c]	->	pi[c] + adp[c] + h[c] + pa160[p]	(YPO1395)	'Transport; Inner Membrane'	0	1000
1152	'phosphatidate transport via ABC system (n-C16:1; periplasm)'	PA161abcpp	h2o[c] + atp[c] + pa161[c]	->	pi[c] + adp[c] + h[c] + pa161[p]	(YPO1395)	'Transport; Inner Membrane'	0	1000
1153	'phosphatidate transport via ABC system (n-C18:0; periplasm)'	PA180abcpp	h2o[c] + atp[c] + pa180[c]	->	pi[c] + adp[c] + h[c] + pa180[p]	(YPO1395)	'Transport; Inner Membrane'	0	1000
1154	'phosphatidate transport via ABC system (n-C18:1; periplasm)'	PA181abcpp	h2o[c] + atp[c] + pa181[c]	->	pi[c] + adp[c] + h[c] + pa181[p]	(YPO1395)	'Transport; Inner Membrane'	0	1000
1155	'phenylacetaldehyde reversible transport via proton symport (periplasm)'	PACALDt2rpp	h[p] + pacald[p]	<=>	h[c] + pacald[c]		'Transport; Inner Membrane'	-1000	1000
1156	'phenethylacetaldehyde transport via diffusion (extracellular to periplasm)'	PACALDtex	pacald[e]	<=>	pacald[p]	(YPO1222)	'Transport; Outer Membrane Porin'	-1000	1000
1157	'pantothenate synthase'	PANTS	atp[c] + ala-B[c] + pant-R[c]	->	h[c] + ppi[c] + amp[c] + pnto-R[c]	(YPO3402)	'Cofactor and Prosthetic Group Biosynthesis'	0	1000
1158	'Phosphatidate phosphatase (n-C12:0)'	PAPA120	h2o[c] + pa120[c]	->	pi[c] + 12dgr120[c]	(YPO2223)	'Glycerophospholipid Metabolism'	0	1000
1159	'Phosphatidate phosphatase (periplasmic; n-C12:0)'	PAPA120pp	h2o[p] + pa120[p]	->	pi[p] + 12dgr120[p]	(YPO2223)	'Glycerophospholipid Metabolism'	0	1000
1160	'Phosphatidate phosphatase (n-C14:0)'	PAPA140	h2o[c] + pa140[c]	->	pi[c] + 12dgr140[c]	(YPO2223)	'Glycerophospholipid Metabolism'	0	1000
1161	'Phosphatidate phosphatase (periplasmic; n-C14:0)'	PAPA140pp	h2o[p] + pa140[p]	->	pi[p] + 12dgr140[p]	(YPO2223)	'Glycerophospholipid Metabolism'	0	1000
1162	'Phosphatidate phosphatase (n-C14:1)'	PAPA141	h2o[c] + pa141[c]	->	pi[c] + 12dgr141[c]	(YPO2223)	'Glycerophospholipid Metabolism'	0	1000
1163	'Phosphatidate phosphatase (periplasmic; n-C14:1)'	PAPA141pp	h2o[p] + pa141[p]	->	pi[p] + 12dgr141[p]	(YPO2223)	'Glycerophospholipid Metabolism'	0	1000
1164	'Phosphatidate phosphatase (n-C16:0)'	PAPA160	h2o[c] + pa160[c]	->	pi[c] + 12dgr160[c]	(YPO2223)	'Glycerophospholipid Metabolism'	0	1000
1165	'Phosphatidate phosphatase (periplasmic; n-C16:0)'	PAPA160pp	h2o[p] + pa160[p]	->	pi[p] + 12dgr160[p]	(YPO2223)	'Glycerophospholipid Metabolism'	0	1000
1166	'Phosphatidate phosphatase (n-C16:1)'	PAPA161	h2o[c] + pa161[c]	->	pi[c] + 12dgr161[c]	(YPO2223)	'Glycerophospholipid Metabolism'	0	1000
1167	'Phosphatidate phosphatase (periplasmic; n-C16:1)'	PAPA161pp	h2o[p] + pa161[p]	->	pi[p] + 12dgr161[p]	(YPO2223)	'Glycerophospholipid Metabolism'	0	1000
1168	'Phosphatidate phosphatase (n-C18:0)'	PAPA180	h2o[c] + pa180[c]	->	pi[c] + 12dgr180[c]	(YPO2223)	'Glycerophospholipid Metabolism'	0	1000
1169	'Phosphatidate phosphatase (periplasmic; n-C18:0)'	PAPA180pp	h2o[p] + pa180[p]	->	pi[p] + 12dgr180[p]	(YPO2223)	'Glycerophospholipid Metabolism'	0	1000
1170	'Phosphatidate phosphatase (n-C18:1)'	PAPA181	h2o[c] + pa181[c]	->	pi[c] + 12dgr181[c]	(YPO2223)	'Glycerophospholipid Metabolism'	0	1000
1171	'Phosphatidate phosphatase (periplasmic; n-C18:1)'	PAPA181pp	h2o[p] + pa181[p]	->	pi[p] + 12dgr181[p]	(YPO2223)	'Glycerophospholipid Metabolism'	0	1000
1172	'phospho-N-acetylmuramoyl-pentapeptide-transferase (meso-2;6-diaminopimelate)'	PAPPT3	udcpp[c] + ugmda[c]	->	ump[c] + uagmda[c]	(YPO0552)	'Cell Envelope Biosynthesis'	0	1000
1173	'phosphoadenylyl-sulfate reductase (thioredoxin)'	PAPSR	paps[c] + trdrd[c]	->	2.000000 h[c] + pap[c] + so3[c] + trdox[c]	( ( (YPO3270) ) or ( (YPO3868) ) )	'Cysteine Metabolism'	0	1000
1174	'phosphoadenylyl-sulfate reductase (glutaredoxin)'	PAPSR2	paps[c] + grxrd[c]	->	2.000000 h[c] + pap[c] + so3[c] + grxox[c]	( ( (YPO1327) ) or ( (YPO2383) ) or ( (YPO0066) ) )	'Cysteine Metabolism'	0	1000
1175	'pyruvate dehydrogenase'	PDH	nad[c] + coa[c] + pyr[c]	->	nadh[c] + co2[c] + accoa[c]	( (YPO3419) and (YPO3418) and (YPO3417) )	'Glycolysis/Gluconeogenesis'	0	1000
1176	'pyridoxine 5-phosphate oxidase'	PDX5POi	o2[c] + pdx5p[c]	->	pydx5p[c] + h2o2[c]	(YPO2370)	'Cofactor and Prosthetic Group Biosynthesis'	0	1000
1177	'Pyridoxine 5-phosphate synthase'	PDX5PS	nad[c] + phthr[c] + dxyl5p[c]	->	pi[c] + h[c] + 2.000000 h2o[c] + nadh[c] + co2[c] + pdx5p[c]	( (YPO0493) and (YPO2930) )	'Cofactor and Prosthetic Group Biosynthesis'	0	1000
1178	'phosphatidylethanolamine transport via ABC system (n-C12:0; periplasm)'	PE120abcpp	h2o[c] + atp[c] + pe120[c]	->	pi[c] + adp[c] + h[c] + pe120[p]	(YPO1395)	'Transport; Inner Membrane'	0	1000
1179	'phosphatidylethanolamine transport via ABC system (n-C14:0; periplasm)'	PE140abcpp	h2o[c] + atp[c] + pe140[c]	->	pi[c] + adp[c] + h[c] + pe140[p]	(YPO1395)	'Transport; Inner Membrane'	0	1000
1180	'phosphatidylethanolamine transport via ABC system (n-C14:1; periplasm)'	PE141abcpp	h2o[c] + atp[c] + pe141[c]	->	pi[c] + adp[c] + h[c] + pe141[p]	(YPO1395)	'Transport; Inner Membrane'	0	1000
1181	'phosphatidylethanolamine transport via ABC system (n-C16:0; periplasm)'	PE160abcpp	h2o[c] + atp[c] + pe160[c]	->	pi[c] + adp[c] + h[c] + pe160[p]	(YPO1395)	'Transport; Inner Membrane'	0	1000
1182	'phosphatidylethanolamine transport via ABC system (n-C16:1; periplasm)'	PE161abcpp	h2o[c] + atp[c] + pe161[c]	->	pi[c] + adp[c] + h[c] + pe161[p]	(YPO1395)	'Transport; Inner Membrane'	0	1000
1183	'phosphatidylethanolamine transport via ABC system (n-C18:0; periplasm)'	PE180abcpp	h2o[c] + atp[c] + pe180[c]	->	pi[c] + adp[c] + h[c] + pe180[p]	(YPO1395)	'Transport; Inner Membrane'	0	1000
1184	'phosphatidylethanolamine transport via ABC system (n-C18:1; periplasm)'	PE181abcpp	h2o[c] + atp[c] + pe181[c]	->	pi[c] + adp[c] + h[c] + pe181[p]	(YPO1395)	'Transport; Inner Membrane'	0	1000
1185	'phenethylamine transport via diffusion (extracellular to periplasm)'	PEAMNtex	peamn[e]	<=>	peamn[p]	(YPO1222)	'Transport; Outer Membrane Porin'	-1000	1000
1186	'Erythronate 4-phosphate (4per) dehydrogenase'	PERD	nad[c] + 4per[c]	<=>	h[c] + nadh[c] + ohpb[c]	(YPO2763)	'Cofactor and Prosthetic Group Biosynthesis'	-1000	1000
1187	'phosphofructokinase'	PFK	atp[c] + f6p[c]	->	adp[c] + h[c] + fdp[c]	( (YPO0078) )	'Glycolysis/Gluconeogenesis'	0	1000
1188	'Phosphofructokinase'	PFK_2	atp[c] + tag6p-D[c]	->	adp[c] + h[c] + tagdp-D[c]	(YPO0078)	'Alternate Carbon Metabolism'	0	1000
1189	'pyruvate formate lyase'	PFL	coa[c] + pyr[c]	->	accoa[c] + for[c]	( (YPO2705) or ( (YPO1383) and (YPO1381) ) )	'Pyruvate Metabolism'	0	1000
1190	'phosphatidylglycerol transport via ABC system (n-C12:0; periplasm)'	PG120abcpp	h2o[c] + atp[c] + pg120[c]	->	pi[c] + adp[c] + h[c] + pg120[p]	(YPO1395)	'Transport; Inner Membrane'	0	1000
1191	'phosphatidylglycerol transport via ABC system (n-C14:0; periplasm)'	PG140abcpp	h2o[c] + atp[c] + pg140[c]	->	pi[c] + adp[c] + h[c] + pg140[p]	(YPO1395)	'Transport; Inner Membrane'	0	1000
1192	'phosphatidylglycerol transport via ABC system (n-C14:1; periplasm)'	PG141abcpp	h2o[c] + atp[c] + pg141[c]	->	pi[c] + adp[c] + h[c] + pg141[p]	(YPO1395)	'Transport; Inner Membrane'	0	1000
1193	'phosphatidylglycerol transport via ABC system (n-C16:0; periplasm)'	PG160abcpp	h2o[c] + atp[c] + pg160[c]	->	pi[c] + adp[c] + h[c] + pg160[p]	(YPO1395)	'Transport; Inner Membrane'	0	1000
1194	'phosphatidylglycerol transport via ABC system (n-C16:1; periplasm)'	PG161abcpp	h2o[c] + atp[c] + pg161[c]	->	pi[c] + adp[c] + h[c] + pg161[p]	(YPO1395)	'Transport; Inner Membrane'	0	1000
1195	'phosphatidylglycerol transport via ABC system (n-C18:0; periplasm)'	PG180abcpp	h2o[c] + atp[c] + pg180[c]	->	pi[c] + adp[c] + h[c] + pg180[p]	(YPO1395)	'Transport; Inner Membrane'	0	1000
1196	'phosphatidylglycerol transport via ABC system (n-C18:1; periplasm)'	PG181abcpp	h2o[c] + atp[c] + pg181[c]	->	pi[c] + adp[c] + h[c] + pg181[p]	(YPO1395)	'Transport; Inner Membrane'	0	1000
1197	'phosphoglucosamine mutase'	PGAMT	gam1p[c]	<=>	gam6p[c]	(YPO3500)	'Cell Envelope Biosynthesis'	-1000	1000
1198	'phosphoglycerate dehydrogenase'	PGCD	nad[c] + 3pg[c]	->	h[c] + nadh[c] + 3php[c]	(YPO0914)	'Glycine and Serine Metabolism'	0	1000
1199	'glucose-6-phosphate isomerase'	PGI	g6p[c]	<=>	f6p[c]	(YPO3718)	'Glycolysis/Gluconeogenesis'	-1000	1000
1200	'phosphoglycerate kinase'	PGK	atp[c] + 3pg[c]	<=>	adp[c] + 13dpg[c]	(YPO0921)	'Glycolysis/Gluconeogenesis'	-1000	1000
1201	'6-phosphogluconolactonase'	PGL	h2o[c] + 6pgl[c]	->	h[c] + 6pgc[c]	(YPO1149)	'Pentose Phosphate Pathway'	0	1000
1202	'Phosphoglycolate phosphatase'	PGLYCP	h2o[c] + 2pglyc[c]	->	pi[c] + glyclt[c]	(YPO0156)	'Alternate Carbon Metabolism'	0	1000
1203	'phosphoglycerate mutase'	PGM	2pg[c]	<=>	3pg[c]	( (YPO1133) )	'Glycolysis/Gluconeogenesis'	-1000	1000
1204	'phosphoglucomutase'	PGMT	g1p[c]	<=>	g6p[c]	( (YPO2686) )	'Alternate Carbon Metabolism'	-1000	1000
1205	'phosphatidylglycerophosphate transport via ABC system (n-C12:0; periplasm)'	PGP120abcpp	h2o[c] + atp[c] + pgp120[c]	->	pi[c] + adp[c] + h[c] + pgp120[p]	(YPO1395)	'Transport; Inner Membrane'	0	1000
1206	'phosphatidylglycerophosphate transport via ABC system (n-C14:0; periplasm)'	PGP140abcpp	h2o[c] + atp[c] + pgp140[c]	->	pi[c] + adp[c] + h[c] + pgp140[p]	(YPO1395)	'Transport; Inner Membrane'	0	1000
1207	'phosphatidylglycerophosphate transport via ABC system (n-C14:1; periplasm)'	PGP141abcpp	h2o[c] + atp[c] + pgp141[c]	->	pi[c] + adp[c] + h[c] + pgp141[p]	(YPO1395)	'Transport; Inner Membrane'	0	1000
1208	'phosphatidylglycerophosphate transport via ABC system (n-C16:0; periplasm)'	PGP160abcpp	h2o[c] + atp[c] + pgp160[c]	->	pi[c] + adp[c] + h[c] + pgp160[p]	(YPO1395)	'Transport; Inner Membrane'	0	1000
1209	'phosphatidylglycerophosphate transport via ABC system (n-C16:1; periplasm)'	PGP161abcpp	h2o[c] + atp[c] + pgp161[c]	->	pi[c] + adp[c] + h[c] + pgp161[p]	(YPO1395)	'Transport; Inner Membrane'	0	1000
1210	'phosphatidylglycerophosphate transport via ABC system (n-C18:0; periplasm)'	PGP180abcpp	h2o[c] + atp[c] + pgp180[c]	->	pi[c] + adp[c] + h[c] + pgp180[p]	(YPO1395)	'Transport; Inner Membrane'	0	1000
1211	'phosphatidylglycerophosphate transport via ABC system (n-C18:1; periplasm)'	PGP181abcpp	h2o[c] + atp[c] + pgp181[c]	->	pi[c] + adp[c] + h[c] + pgp181[p]	(YPO1395)	'Transport; Inner Membrane'	0	1000
1212	'phosphatidylglycerol phosphate phosphatase (n-C14:0)'	PGPP120	h2o[c] + pgp120[c]	->	pi[c] + pg120[c]	( (YPO2223) or (YPO3179) )	'Glycerophospholipid Metabolism'	0	1000
1213	'phosphatidylglycerol phosphate phosphatase (periplasm; n-C14:0)'	PGPP120pp	h2o[p] + pgp120[p]	->	pi[p] + pg120[p]	( (YPO2223) or (YPO3179) )	'Glycerophospholipid Metabolism'	0	1000
1214	'phosphatidylglycerol phosphate phosphatase (n-C14:0)'	PGPP140	h2o[c] + pgp140[c]	->	pi[c] + pg140[c]	( (YPO3179) or (YPO2223) )	'Glycerophospholipid Metabolism'	0	1000
1215	'phosphatidylglycerol phosphate phosphatase (periplasm; n-C14:0)'	PGPP140pp	h2o[p] + pgp140[p]	->	pi[p] + pg140[p]	( (YPO2223) or (YPO3179) )	'Glycerophospholipid Metabolism'	0	1000
1216	'phosphatidylglycerol phosphate phosphatase (n-C14:1)'	PGPP141	h2o[c] + pgp141[c]	->	pi[c] + pg141[c]	( (YPO2223) or (YPO3179) )	'Glycerophospholipid Metabolism'	0	1000
1217	'phosphatidylglycerol phosphate phosphatase (periplasm; n-C14:1)'	PGPP141pp	h2o[p] + pgp141[p]	->	pi[p] + pg141[p]	( (YPO3179) or (YPO2223) )	'Glycerophospholipid Metabolism'	0	1000
1218	'phosphatidylglycerol phosphate phosphatase (n-C16:0)'	PGPP160	h2o[c] + pgp160[c]	->	pi[c] + pg160[c]	( (YPO3179) or (YPO2223) )	'Glycerophospholipid Metabolism'	0	1000
1219	'phosphatidylglycerol phosphate phosphatase (periplasm; n-C16:0)'	PGPP160pp	h2o[p] + pgp160[p]	->	pi[p] + pg160[p]	( (YPO3179) or (YPO2223) )	'Glycerophospholipid Metabolism'	0	1000
1220	'phosphatidylglycerol phosphate phosphatase (n-C16:1)'	PGPP161	h2o[c] + pgp161[c]	->	pi[c] + pg161[c]	( (YPO3179) or (YPO2223) )	'Glycerophospholipid Metabolism'	0	1000
1221	'phosphatidylglycerol phosphate phosphatase (periplasm; n-C16:1)'	PGPP161pp	h2o[p] + pgp161[p]	->	pi[p] + pg161[p]	( (YPO2223) or (YPO3179) )	'Glycerophospholipid Metabolism'	0	1000
1222	'phosphatidylglycerol phosphate phosphatase (n-C18:0)'	PGPP180	h2o[c] + pgp180[c]	->	pi[c] + pg180[c]	( (YPO2223) or (YPO3179) )	'Glycerophospholipid Metabolism'	0	1000
1223	'phosphatidylglycerol phosphate phosphatase (periplasm; n-C18:0)'	PGPP180pp	h2o[p] + pgp180[p]	->	pi[p] + pg180[p]	( (YPO2223) or (YPO3179) )	'Glycerophospholipid Metabolism'	0	1000
1224	'phosphatidylglycerol phosphate phosphatase (n-C18:1)'	PGPP181	h2o[c] + pgp181[c]	->	pi[c] + pg181[c]	( (YPO3179) or (YPO2223) )	'Glycerophospholipid Metabolism'	0	1000
1225	'phosphatidylglycerol phosphate phosphatase (periplasm; n-C18:1)'	PGPP181pp	h2o[p] + pgp181[p]	->	pi[p] + pg181[p]	( (YPO3179) or (YPO2223) )	'Glycerophospholipid Metabolism'	0	1000
1226	'Phosphatidylglycerol synthase (n-C12:0)'	PGSA120	cdpdddecg[c] + glyc3p[c]	<=>	h[c] + cmp[c] + pgp120[c]	(YPO1867)	'Glycerophospholipid Metabolism'	-1000	1000
1227	'Phosphatidylglycerol synthase (n-C14:0)'	PGSA140	cdpdtdecg[c] + glyc3p[c]	<=>	h[c] + cmp[c] + pgp140[c]	(YPO1867)	'Glycerophospholipid Metabolism'	-1000	1000
1228	'Phosphatidylglycerol synthase (n-C14:1)'	PGSA141	cdpdtdec7eg[c] + glyc3p[c]	<=>	h[c] + cmp[c] + pgp141[c]	(YPO1867)	'Glycerophospholipid Metabolism'	-1000	1000
1229	'Phosphatidylglycerol synthase (n-C16:0)'	PGSA160	cdpdhdecg[c] + glyc3p[c]	<=>	h[c] + cmp[c] + pgp160[c]	(YPO1867)	'Glycerophospholipid Metabolism'	-1000	1000
1230	'Phosphatidylglycerol synthase (n-C16:1)'	PGSA161	cdpdhdec9eg[c] + glyc3p[c]	<=>	h[c] + cmp[c] + pgp161[c]	(YPO1867)	'Glycerophospholipid Metabolism'	-1000	1000
1231	'Phosphatidylglycerol synthase (n-C18:0)'	PGSA180	cdpdodecg[c] + glyc3p[c]	<=>	h[c] + cmp[c] + pgp180[c]	(YPO1867)	'Glycerophospholipid Metabolism'	-1000	1000
1232	'Phosphatidylglycerol synthase (n-C18:1)'	PGSA181	cdpdodec11eg[c] + glyc3p[c]	<=>	h[c] + cmp[c] + pgp181[c]	(YPO1867)	'Glycerophospholipid Metabolism'	-1000	1000
1233	'protoheme transport via ABC system (periplasm)'	PHEMEabcpp	h2o[c] + atp[c] + pheme[c]	->	pi[c] + adp[c] + h[c] + pheme[p]	( (YPO2734) and (YPO2735) and (YPO2736) )	'Transport; Inner Membrane'	0	1000
1234	'protoheme transport irreversible out via diffusion (periplasm to extracellular)'	PHEMEtiex	pheme[p]	->	pheme[e]		'Transport; Outer Membrane'	0	1000
1235	'L-phenylalanine reversible transport via proton symport (periplasm)'	PHEt2rpp	h[p] + phe-L[p]	<=>	h[c] + phe-L[c]		'Transport; Inner Membrane'	-1000	1000
1236	'phenylalanine transaminase'	PHETA1	akg[c] + phe-L[c]	<=>	glu-L[c] + phpyr[c]	( (YPO1410) or (YPO0322) or (YPO3899) )	'Tyrosine; Tryptophan; and Phenylalanine Metabolism'	-1000	1000
1237	'L-phenylalanine transport via diffusion (extracellular to periplasm)'	PHEtex	phe-L[e]	<=>	phe-L[p]	(YPO1222)	'Transport; Outer Membrane Porin'	-1000	1000
1238	'Phenylalanyl-tRNA synthetase'	PHETRS	atp[c] + phe-L[c] + trnaphe[c]	->	ppi[c] + amp[c] + phetrna[c]	( (YPO2428) and (YPO2429) )	'tRNA Charging'	0	1000
1239	'Phytase (periplasm)'	PHYTSpp	6.000000 h2o[p] + minohp[p]	->	6.000000 pi[p] + inost[p]	(YPO1648)	'Alternate Carbon Metabolism'	0	1000
1240	'phosphate reversible transport via symport (periplasm)'	PIt2rpp	h[p] + pi[p]	<=>	pi[c] + h[c]	( (YPO3967) )	'Inorganic Ion Transport and Metabolism'	-1000	1000
1241	'phosphate transport via diffusion (extracellular to periplasm)'	PItex	pi[e]	<=>	pi[p]	(YPO1222)	'Transport; Outer Membrane Porin'	-1000	1000
1242	'phosphate transport via ABC system (uptake; periplasm)'	PIuabcpp	h2o[c] + atp[c] + pi[p]	->	2.000000 pi[c] + adp[c] + h[c]	( (YPO4115) and (YPO4114) and (YPO4116) and (YPO4117) )	'Inorganic Ion Transport and Metabolism'	0	1000
1243	'Phospholipase A1 (phosphatidate; n-C12:0) (periplasm)'	PLIPA1A120pp	h2o[p] + pa120[p]	->	2ddecg3p[p] + ddca[p]	(YPO3834)	'Glycerophospholipid Metabolism'	0	1000
1244	'Phospholipase A1 (phosphatidate; n-C14:0) (periplasm)'	PLIPA1A140pp	h2o[p] + pa140[p]	->	2tdecg3p[p] + ttdca[p]	(YPO3834)	'Glycerophospholipid Metabolism'	0	1000
1245	'Phospholipase A1 (phosphatidate; n-C14:1) (periplasm)'	PLIPA1A141pp	h2o[p] + pa141[p]	->	2tdec7eg3p[p] + ttdcea[p]	(YPO3834)	'Glycerophospholipid Metabolism'	0	1000
1246	'Phospholipase A1 (phosphatidate; n-C16:0) (periplasm)'	PLIPA1A160pp	h2o[p] + pa160[p]	->	2hdecg3p[p] + hdca[p]	(YPO3834)	'Glycerophospholipid Metabolism'	0	1000
1247	'Phospholipase A1 (phosphatidate; n-C16:1) (periplasm)'	PLIPA1A161pp	h2o[p] + pa161[p]	->	2hdec9eg3p[p] + hdcea[p]	(YPO3834)	'Glycerophospholipid Metabolism'	0	1000
1248	'Phospholipase A1 (phosphatidate; n-C18:0) (periplasm)'	PLIPA1A180pp	h2o[p] + pa180[p]	->	2odecg3p[p] + ocdca[p]	(YPO3834)	'Glycerophospholipid Metabolism'	0	1000
1249	'Phospholipase A1 (phosphatidate; n-C18:1) (periplasm)'	PLIPA1A181pp	h2o[p] + pa181[p]	->	2odec11eg3p[p] + ocdcea[p]	(YPO3834)	'Glycerophospholipid Metabolism'	0	1000
1250	'Phospholipase A1 (phosphatidylethanolamine; n-C12:0) (periplasm)'	PLIPA1E120pp	h2o[p] + pe120[p]	->	h[p] + 2agpe120[p] + ddca[p]	(YPO3834)	'Glycerophospholipid Metabolism'	0	1000
1251	'Phospholipase A1 (phosphatidylethanolamine; n-C14:0) (periplasm)'	PLIPA1E140pp	h2o[p] + pe140[p]	->	h[p] + 2agpe140[p] + ttdca[p]	(YPO3834)	'Glycerophospholipid Metabolism'	0	1000
1252	'Phospholipase A1 (phosphatidylethanolamine; n-C14:1) (periplasm)'	PLIPA1E141pp	h2o[p] + pe141[p]	->	h[p] + 2agpe141[p] + ttdcea[p]	(YPO3834)	'Glycerophospholipid Metabolism'	0	1000
1253	'Phospholipase A1 (phosphatidylethanolamine; n-C16:0) (periplasm)'	PLIPA1E160pp	h2o[p] + pe160[p]	->	h[p] + 2agpe160[p] + hdca[p]	(YPO3834)	'Glycerophospholipid Metabolism'	0	1000
1254	'Phospholipase A1 (phosphatidylethanolamine; n-C16:1) (periplasm)'	PLIPA1E161pp	h2o[p] + pe161[p]	->	h[p] + 2agpe161[p] + hdcea[p]	(YPO3834)	'Glycerophospholipid Metabolism'	0	1000
1255	'Phospholipase A1 (phosphatidylethanolamine; n-C18:0) (periplasm)'	PLIPA1E180pp	h2o[p] + pe180[p]	->	h[p] + 2agpe180[p] + ocdca[p]	(YPO3834)	'Glycerophospholipid Metabolism'	0	1000
1256	'Phospholipase A1 (phosphatidylethanolamine; n-C18:1) (periplasm)'	PLIPA1E181pp	h2o[p] + pe181[p]	->	h[p] + 2agpe181[p] + ocdcea[p]	(YPO3834)	'Glycerophospholipid Metabolism'	0	1000
1257	'Phospholipase A1 (phosphatidylglycerol; n-C12:0) (periplasm)'	PLIPA1G120pp	h2o[p] + pg120[p]	->	h[p] + 2agpg120[p] + ddca[p]	(YPO3834)	'Glycerophospholipid Metabolism'	0	1000
1258	'Phospholipase A1 (phosphatidylglycerol; n-C14:0) (periplasm)'	PLIPA1G140pp	h2o[p] + pg140[p]	->	h[p] + 2agpg140[p] + ttdca[p]	(YPO3834)	'Glycerophospholipid Metabolism'	0	1000
1259	'Phospholipase A1 (phosphatidylglycerol; n-C14:1) (periplasm)'	PLIPA1G141pp	h2o[p] + pg141[p]	->	h[p] + 2agpg141[p] + ttdcea[p]	(YPO3834)	'Glycerophospholipid Metabolism'	0	1000
1260	'Phospholipase A1 (phosphatidylglycerol; n-C16:0) (periplasm)'	PLIPA1G160pp	h2o[p] + pg160[p]	->	h[p] + 2agpg160[p] + hdca[p]	(YPO3834)	'Glycerophospholipid Metabolism'	0	1000
1261	'Phospholipase A1 (phosphatidylglycerol; n-C16:1) (periplasm)'	PLIPA1G161pp	h2o[p] + pg161[p]	->	h[p] + 2agpg161[p] + hdcea[p]	(YPO3834)	'Glycerophospholipid Metabolism'	0	1000
1262	'Phospholipase A1 (phosphatidylglycerol; n-C18:0) (periplasm)'	PLIPA1G180pp	h2o[p] + pg180[p]	->	h[p] + 2agpg180[p] + ocdca[p]	(YPO3834)	'Glycerophospholipid Metabolism'	0	1000
1263	'Phospholipase A1 (phosphatidylglycerol; n-C18:1) (periplasm)'	PLIPA1G181pp	h2o[p] + pg181[p]	->	h[p] + 2agpg181[p] + ocdcea[p]	(YPO3834)	'Glycerophospholipid Metabolism'	0	1000
1264	'Phospholipase A2 (phosphatidate; n-C12:0) (periplasm)'	PLIPA2A120pp	h2o[p] + pa120[p]	->	h[p] + ddca[p] + 1ddecg3p[p]	(YPO3834)	'Glycerophospholipid Metabolism'	0	1000
1265	'Phospholipase A2 (phosphatidate; n-C14:0) (periplasm)'	PLIPA2A140pp	h2o[p] + pa140[p]	->	h[p] + ttdca[p] + 1tdecg3p[p]	(YPO3834)	'Glycerophospholipid Metabolism'	0	1000
1266	'Phospholipase A2 (phosphatidate; n-C14:1) (periplasm)'	PLIPA2A141pp	h2o[p] + pa141[p]	->	h[p] + ttdcea[p] + 1tdec7eg3p[p]	(YPO3834)	'Glycerophospholipid Metabolism'	0	1000
1267	'Phospholipase A2 (phosphatidate; n-C16:0) (periplasm)'	PLIPA2A160pp	h2o[p] + pa160[p]	->	h[p] + hdca[p] + 1hdecg3p[p]	(YPO3834)	'Glycerophospholipid Metabolism'	0	1000
1268	'Phospholipase A2 (phosphatidate; n-C16:1) (periplasm)'	PLIPA2A161pp	h2o[p] + pa161[p]	->	h[p] + hdcea[p] + 1hdec9eg3p[p]	(YPO3834)	'Glycerophospholipid Metabolism'	0	1000
1269	'Phospholipase A2 (phosphatidate; n-C18:0) (periplasm)'	PLIPA2A180pp	h2o[p] + pa180[p]	->	h[p] + ocdca[p] + 1odecg3p[p]	(YPO3834)	'Glycerophospholipid Metabolism'	0	1000
1270	'Phospholipase A2 (phosphatidate; n-C18:1) (periplasm)'	PLIPA2A181pp	h2o[p] + pa181[p]	->	h[p] + ocdcea[p] + 1odec11eg3p[p]	(YPO3834)	'Glycerophospholipid Metabolism'	0	1000
1271	'Phospholipase A2 (phosphatidylethanolamine; n-C12:0) (periplasm)'	PLIPA2E120pp	h2o[p] + pe120[p]	->	h[p] + ddca[p] + 1agpe120[p]	(YPO3834)	'Glycerophospholipid Metabolism'	0	1000
1272	'Phospholipase A2 (phosphatidylethanolamine; n-C14:0) (periplasm)'	PLIPA2E140pp	h2o[p] + pe140[p]	->	h[p] + ttdca[p] + 1agpe140[p]	(YPO3834)	'Glycerophospholipid Metabolism'	0	1000
1273	'Phospholipase A2 (phosphatidylethanolamine; n-C14:1) (periplasm)'	PLIPA2E141pp	h2o[p] + pe141[p]	->	h[p] + ttdcea[p] + 1agpe141[p]	(YPO3834)	'Glycerophospholipid Metabolism'	0	1000
1274	'Phospholipase A2 (phosphatidylethanolamine; n-C16:0) (periplasm)'	PLIPA2E160pp	h2o[p] + pe160[p]	->	h[p] + hdca[p] + 1agpe160[p]	(YPO3834)	'Glycerophospholipid Metabolism'	0	1000
1275	'Phospholipase A2 (phosphatidylethanolamine; n-C16:1) (periplasm)'	PLIPA2E161pp	h2o[p] + pe161[p]	->	h[p] + hdcea[p] + 1agpe161[p]	(YPO3834)	'Glycerophospholipid Metabolism'	0	1000
1276	'Phospholipase A2 (phosphatidylethanolamine; n-C18:0) (periplasm)'	PLIPA2E180pp	h2o[p] + pe180[p]	->	h[p] + ocdca[p] + 1agpe180[p]	(YPO3834)	'Glycerophospholipid Metabolism'	0	1000
1277	'Phospholipase A2 (phosphatidylethanolamine; n-C18:1) (periplasm)'	PLIPA2E181pp	h2o[p] + pe181[p]	->	h[p] + ocdcea[p] + 1agpe181[p]	(YPO3834)	'Glycerophospholipid Metabolism'	0	1000
1278	'Phospholipase A2 (phosphatidylglycerol; n-C12:0) (periplasm)'	PLIPA2G120pp	h2o[p] + pg120[p]	->	h[p] + ddca[p] + 1agpg120[p]	(YPO3834)	'Glycerophospholipid Metabolism'	0	1000
1279	'Phospholipase A2 (phosphatidylglycerol; n-C14:0) (periplasm)'	PLIPA2G140pp	h2o[p] + pg140[p]	->	h[p] + ttdca[p] + 1agpg140[p]	(YPO3834)	'Glycerophospholipid Metabolism'	0	1000
1280	'Phospholipase A2 (phosphatidylglycerol; n-C14:1) (periplasm)'	PLIPA2G141pp	h2o[p] + pg141[p]	->	h[p] + ttdcea[p] + 1agpg141[p]	(YPO3834)	'Glycerophospholipid Metabolism'	0	1000
1281	'Phospholipase A2 (phosphatidylglycerol; n-C16:0) (periplasm)'	PLIPA2G160pp	h2o[p] + pg160[p]	->	h[p] + hdca[p] + 1agpg160[p]	(YPO3834)	'Glycerophospholipid Metabolism'	0	1000
1282	'Phospholipase A2 (phosphatidylglycerol; n-C16:1) (periplasm)'	PLIPA2G161pp	h2o[p] + pg161[p]	->	h[p] + hdcea[p] + 1agpg161[p]	(YPO3834)	'Glycerophospholipid Metabolism'	0	1000
1283	'Phospholipase A2 (phosphatidylglycerol; n-C18:0) (periplasm)'	PLIPA2G180pp	h2o[p] + pg180[p]	->	h[p] + ocdca[p] + 1agpg180[p]	(YPO3834)	'Glycerophospholipid Metabolism'	0	1000
1284	'Phospholipase A2 (phosphatidylglycerol; n-C18:1) (periplasm)'	PLIPA2G181pp	h2o[p] + pg181[p]	->	h[p] + ocdcea[p] + 1agpg181[p]	(YPO3834)	'Glycerophospholipid Metabolism'	0	1000
1285	'phosphomannomutase'	PMANM	man1p[c]	<=>	man6p[c]	(YPO3097)	'Alternate Carbon Metabolism'	-1000	1000
1286	'phosphomethylpyrimidine kinase'	PMPK	atp[c] + 4ampm[c]	->	adp[c] + 2mahmp[c]	(YPO2859)	'Cofactor and Prosthetic Group Biosynthesis'	0	1000
1287	'pantothenate kinase'	PNTK	atp[c] + pnto-R[c]	->	adp[c] + h[c] + 4ppan[c]	(YPO3758)	'Cofactor and Prosthetic Group Biosynthesis'	0	1000
1288	'Pantothenate sodium symporter (periplasm)'	PNTOt4pp	na1[p] + pnto-R[p]	->	na1[c] + pnto-R[c]	(YPO3657)	'Transport; Inner Membrane'	0	1000
1289	'Pantothenate transport via diffusion (extracellular to periplasm)'	PNTOtex	pnto-R[e]	<=>	pnto-R[p]	(YPO1222)	'Transport; Outer Membrane Porin'	-1000	1000
1290	'pyruvate oxidase'	POX	h2o[c] + pyr[c] + q8[c]	->	co2[c] + ac[c] + q8h2[c]	(YPO1358)	'Oxidative Phosphorylation'	0	1000
1291	'inorganic diphosphatase'	PPA	h2o[c] + ppi[c]	->	2.000000 pi[c] + h[c]	( (YPO3521) or (YPO3358) )	'Anaplerotic Reactions'	0	1000
1292	'inorganic triphosphatase'	PPA2	h2o[c] + pppi[c]	->	pi[c] + h[c] + ppi[c]	( (YPO3358) )	'Anaplerotic Reactions'	0	1000
1293	'propanal transport via diffusion (extracellular to periplasm)'	PPALtex	ppal[e]	<=>	ppal[p]	(YPO1222)	'Transport; Outer Membrane Porin'	-1000	1000
1294	'propanal transport via channel (periplasm)'	PPALtpp	ppal[c]	<=>	ppal[p]		'Transport; Inner Membrane'	-1000	1000
1295	'Na+/Propionate symporter (periplasm)'	PPAt4pp	na1[p] + ppa[p]	->	na1[c] + ppa[c]		'Transport; Inner Membrane'	0	1000
1296	'propionate transport via diffusion'	PPAtex	ppa[e]	<=>	ppa[p]	( (YPO1222) )	'Transport; Outer Membrane Porin'	-1000	1000
1297	'porphobilinogen synthase'	PPBNGS	2.000000 5aop[c]	->	h[c] + 2.000000 h2o[c] + ppbng[c]	(YPO3771)	'Cofactor and Prosthetic Group Biosynthesis'	0	1000
1298	'phosphoenolpyruvate carboxylase'	PPC	h2o[c] + co2[c] + pep[c]	->	pi[c] + h[c] + oaa[c]	(YPO3929)	'Anaplerotic Reactions'	0	1000
1299	'phosphopantothenoylcysteine decarboxylase'	PPCDC	h[c] + 4ppcys[c]	->	co2[c] + pan4p[c]	(YPO0048)	'Cofactor and Prosthetic Group Biosynthesis'	0	1000
1300	'phosphoenolpyruvate carboxykinase'	PPCK	atp[c] + oaa[c]	->	adp[c] + co2[c] + pep[c]	(YPO0138)	'Anaplerotic Reactions'	0	1000
1301	'Propanoyl-CoA: succinate CoA-transferase'	PPCSCT	succ[c] + ppcoa[c]	->	succoa[c] + ppa[c]	(YPO1926)	'Alternate Carbon Metabolism'	0	1000
1302	'guanosine-3;5-bis(diphosphate) 3-diphosphatase'	PPGPPDP	h2o[c] + ppgpp[c]	->	ppi[c] + gdp[c]	(YPO0038)	'Cofactor and Prosthetic Group Biosynthesis'	0	1000
1303	'polyphosphate kinase'	PPK2r	atp[c] + ppi[c]	<=>	adp[c] + pppi[c]	(YPO2836)	'Oxidative Phosphorylation'	-1000	1000
1304	'polyphosphate kinase'	PPKr	pi[c] + atp[c]	<=>	adp[c] + ppi[c]	(YPO2836)	'Oxidative Phosphorylation'	-1000	1000
1305	'phosphopentomutase'	PPM	r1p[c]	<=>	r5p[c]	( (YPO0439) )	'Alternate Carbon Metabolism'	-1000	1000
1306	'phosphopentomutase 2 (deoxyribose)'	PPM2	2dr1p[c]	<=>	2dr5p[c]	(YPO0439)	'Alternate Carbon Metabolism'	-1000	1000
1307	'phosphopantothenate-cysteine ligase'	PPNCL2	cys-L[c] + ctp[c] + 4ppan[c]	->	h[c] + ppi[c] + cmp[c] + 4ppcys[c]	(YPO0048)	'Cofactor and Prosthetic Group Biosynthesis'	0	1000
1308	'prephenate dehydrogenase'	PPND	nad[c] + pphn[c]	->	nadh[c] + co2[c] + 34hpp[c]	(YPO3285)	'Tyrosine; Tryptophan; and Phenylalanine Metabolism'	0	1000
1309	'protoporphyrinogen oxidase (aerobic)'	PPPGO	1.500000 o2[c] + pppg9[c]	->	3.000000 h2o[c] + ppp9[c]	(YPO3761)	'Cofactor and Prosthetic Group Biosynthesis'	0	1000
1310	'protoporphyrinogen oxidase (anaerobic)'	PPPGO3	3.000000 fum[c] + pppg9[c]	->	3.000000 succ[c] + ppp9[c]	(YPO3761)	'Cofactor and Prosthetic Group Biosynthesis'	0	1000
1311	'3-phenylpropionate transport via proton symport; reversible (periplasm)'	PPPNt2rpp	h[p] + pppn[p]	<=>	h[c] + pppn[c]	(YPO2904)	'Transport; Inner Membrane'	-1000	1000
1312	'3-phenylpropionate transport via diffusion (extracellular to periplasm)'	PPPNtex	pppn[e]	<=>	pppn[p]	(YPO1222)	'Transport; Outer Membrane Porin'	-1000	1000
1313	'phosphoenolpyruvate synthase'	PPS	h2o[c] + atp[c] + pyr[c]	->	pi[c] + 2.000000 h[c] + amp[c] + pep[c]	(YPO2409)	'Glycolysis/Gluconeogenesis'	0	1000
1314	'Phosphonate transport via diffusion (extracellular to periplasm)'	PPTtex	ppt[e]	<=>	ppt[p]	(YPO1222)	'Transport; Outer Membrane Porin'	-1000	1000
1315	'phosphoribosylglycinamide synthase'	PRAGSr	atp[c] + gly[c] + pram[c]	<=>	pi[c] + adp[c] + h[c] + gar[c]	(YPO3729)	'Purine and Pyrimidine Biosynthesis'	-1000	1000
1316	'phosphoribosylanthranilate isomerase (irreversible)'	PRAIi	pran[c]	->	2cpr5p[c]	(YPO2205)	'Tyrosine; Tryptophan; and Phenylalanine Metabolism'	0	1000
1317	'phosphoribosylaminoimidazole synthase'	PRAIS	atp[c] + fpram[c]	->	pi[c] + adp[c] + 2.000000 h[c] + air[c]	(YPO2828)	'Purine and Pyrimidine Biosynthesis'	0	1000
1318	'phosphoribosyl-AMP cyclohydrolase'	PRAMPC	h2o[c] + prbamp[c]	->	prfp[c]	(YPO1542)	'Histidine Metabolism'	0	1000
1319	'phosphoribosylaminoimidazolesuccinocarboxamide synthase'	PRASCS	atp[c] + asp-L[c] + 5aizc[c]	->	pi[c] + adp[c] + h[c] + 25aics[c]	(YPO3059)	'Purine and Pyrimidine Biosynthesis'	0	1000
1320	'phosphoribosyl-ATP pyrophosphatase'	PRATPP	h2o[c] + prbatp[c]	->	h[c] + ppi[c] + prbamp[c]	(YPO1542)	'Histidine Metabolism'	0	1000
1321	'phosphoribosylformylglycinamidine synthase'	PRFGS	h2o[c] + atp[c] + gln-L[c] + fgam[c]	->	pi[c] + adp[c] + h[c] + glu-L[c] + fpram[c]	(YPO2921)	'Purine and Pyrimidine Biosynthesis'	0	1000
1322	'1-(5-phosphoribosyl)-5-[(5-phosphoribosylamino)methylideneamino)imidazole-4-carboxamide isomerase'	PRMICI	prfp[c]	<=>	prlp[c]	(YPO1544)	'Histidine Metabolism'	-1000	1000
1323	'L-proline transport via ABC system (periplasm)'	PROabcpp	h2o[c] + atp[c] + pro-L[p]	->	pi[c] + adp[c] + h[c] + pro-L[c]	( (YPO2647) and (YPO2646) and (YPO2645) )	'Transport; Inner Membrane'	0	1000
1324	'Proline dehydrogenase'	PROD2	fad[c] + pro-L[c]	->	h[c] + fadh2[c] + 1pyr5c[c]	(YPO1851)	'Arginine and Proline Metabolism'	0	1000
1325	'L-Prolinylglycine (Pro-Gly) transport via ABC system (periplasm)'	PROGLYabcpp	h2o[c] + atp[c] + progly[p]	->	pi[c] + adp[c] + h[c] + progly[c]	( (YPO4003) and (YPO4002) and (YPO4001) and (YPO4000) and (YPO3999) )	'Transport; Inner Membrane'	0	1000
1326	'L-Prolinylglycine transport via diffusion (extracellular to periplasm)'	PROGLYtex	progly[e]	<=>	progly[p]	(YPO1222)	'Transport; Outer Membrane Porin'	-1000	1000
1327	'L-proline reversible transport via proton symport (periplasm)'	PROt2rpp	h[p] + pro-L[p]	<=>	h[c] + pro-L[c]	(YPO0465)	'Transport; Inner Membrane'	-1000	1000
1328	'L-proline transport via diffusion (extracellular to periplasm)'	PROtex	pro-L[e]	<=>	pro-L[p]	(YPO1222)	'Transport; Outer Membrane Porin'	-1000	1000
1329	'Prolyl-tRNA synthetase'	PROTRS	atp[c] + pro-L[c] + trnapro[c]	->	ppi[c] + amp[c] + protrna[c]	(YPO1068)	'tRNA Charging'	0	1000
1330	'phosphoribosylpyrophosphate synthetase'	PRPPS	atp[c] + r5p[c]	<=>	h[c] + amp[c] + prpp[c]	(YPO2013)	'Histidine Metabolism'	-1000	1000
1331	'psicoselysine transport via proton symport (periplasm)'	PSCLYSt2pp	h[p] + psclys[p]	->	h[c] + psclys[c]		'Transport; Inner Membrane'	0	1000
1332	'psicoselysine transporter via diffusion (extracellular)'	PSCLYStex	psclys[e]	<=>	psclys[p]	(YPO1222)	'Transport; Outer Membrane Porin'	-1000	1000
1333	'3-phosphoshikimate 1-carboxyvinyltransferase'	PSCVT	pep[c] + skm5p[c]	<=>	pi[c] + 3psme[c]	(YPO1390)	'Tyrosine; Tryptophan; and Phenylalanine Metabolism'	-1000	1000
1334	'Phosphatidylserine decarboxylase (n-C12:0)'	PSD120	h[c] + ps120[c]	->	pe120[c] + co2[c]	(YPO0364)	'Glycerophospholipid Metabolism'	0	1000
1335	'Phosphatidylserine decarboxylase (n-C14:0)'	PSD140	h[c] + ps140[c]	->	pe140[c] + co2[c]	(YPO0364)	'Glycerophospholipid Metabolism'	0	1000
1336	'Phosphatidylserine decarboxylase (n-C14:1)'	PSD141	h[c] + ps141[c]	->	pe141[c] + co2[c]	(YPO0364)	'Glycerophospholipid Metabolism'	0	1000
1337	'Phosphatidylserine decarboxylase (n-C16:0)'	PSD160	h[c] + ps160[c]	->	pe160[c] + co2[c]	(YPO0364)	'Glycerophospholipid Metabolism'	0	1000
1338	'Phosphatidylserine decarboxylase (n-C16:1)'	PSD161	h[c] + ps161[c]	->	pe161[c] + co2[c]	(YPO0364)	'Glycerophospholipid Metabolism'	0	1000
1339	'Phosphatidylserine decarboxylase (n-C18:0)'	PSD180	h[c] + ps180[c]	->	pe180[c] + co2[c]	(YPO0364)	'Glycerophospholipid Metabolism'	0	1000
1340	'Phosphatidylserine decarboxylase (n-C18:1)'	PSD181	h[c] + ps181[c]	->	pe181[c] + co2[c]	(YPO0364)	'Glycerophospholipid Metabolism'	0	1000
1341	'phosphoserine transaminase'	PSERT	glu-L[c] + 3php[c]	->	akg[c] + pser-L[c]	(YPO1389)	'Glycine and Serine Metabolism'	0	1000
1342	'phospho-L-serine transport via diffusion (extracellular to periplasm)'	PSERtex	pser-L[e]	<=>	pser-L[p]	(YPO1222)	'Transport; Outer Membrane Porin'	-1000	1000
1343	'phosphoserine phosphatase (L-serine)'	PSP_L	h2o[c] + pser-L[c]	->	pi[c] + ser-L[c]	(YPO0442)	'Glycine and Serine Metabolism'	0	1000
1344	'Phosphatidylserine syntase (n-C12:0)'	PSSA120	cdpdddecg[c] + ser-L[c]	->	h[c] + cmp[c] + ps120[c]	(YPO3273)	'Glycerophospholipid Metabolism'	0	1000
1345	'Phosphatidylserine syntase (n-C14:0)'	PSSA140	cdpdtdecg[c] + ser-L[c]	->	h[c] + cmp[c] + ps140[c]	(YPO3273)	'Glycerophospholipid Metabolism'	0	1000
1346	'Phosphatidylserine syntase (n-C14:1)'	PSSA141	cdpdtdec7eg[c] + ser-L[c]	->	h[c] + cmp[c] + ps141[c]	(YPO3273)	'Glycerophospholipid Metabolism'	0	1000
1347	'Phosphatidylserine syntase (n-C16:0)'	PSSA160	cdpdhdecg[c] + ser-L[c]	->	h[c] + cmp[c] + ps160[c]	(YPO3273)	'Glycerophospholipid Metabolism'	0	1000
1348	'Phosphatidylserine syntase (n-C16:1)'	PSSA161	cdpdhdec9eg[c] + ser-L[c]	->	h[c] + cmp[c] + ps161[c]	(YPO3273)	'Glycerophospholipid Metabolism'	0	1000
1349	'Phosphatidylserine syntase (n-C18:0)'	PSSA180	cdpdodecg[c] + ser-L[c]	->	h[c] + cmp[c] + ps180[c]	(YPO3273)	'Glycerophospholipid Metabolism'	0	1000
1350	'Phosphatidylserine syntase (n-C18:1)'	PSSA181	cdpdodec11eg[c] + ser-L[c]	->	h[c] + cmp[c] + ps181[c]	(YPO3273)	'Glycerophospholipid Metabolism'	0	1000
1351	'Phosphate acetyltransferase'	PTA2	pi[c] + ppcoa[c]	->	coa[c] + ppap[c]	(YPO2567)	'Alternate Carbon Metabolism'	0	1000
1352	'phosphotransacetylase'	PTAr	pi[c] + accoa[c]	<=>	coa[c] + actp[c]	( (YPO2567) )	'Pyruvate Metabolism'	-1000	1000
1353	'pantetheine-phosphate adenylyltransferase'	PTPATi	h[c] + atp[c] + pan4p[c]	->	ppi[c] + dpcoa[c]	(YPO0053)	'Cofactor and Prosthetic Group Biosynthesis'	0	1000
1354	'putrescine transport via ABC system (periplasm)'	PTRCabcpp	h2o[c] + atp[c] + ptrc[p]	->	pi[c] + adp[c] + h[c] + ptrc[c]	( ( (YPO1331) and (YPO1332) and (YPO1333) and (YPO1334) ) or (YPO2846) )	'Transport; Inner Membrane'	0	1000
1355	'putrescine transport via diffusion (extracellular to periplasm)'	PTRCtex	ptrc[e]	<=>	ptrc[p]	(YPO1222)	'Transport; Outer Membrane Porin'	-1000	1000
1356	'purine-nucleoside phosphorylase (Adenosine)'	PUNP1	pi[c] + adn[c]	<=>	ade[c] + r1p[c]	(YPO0440)	'Nucleotide Salvage Pathway'	-1000	1000
1357	'purine-nucleoside phosphorylase (Deoxyadenosine)'	PUNP2	pi[c] + dad-2[c]	<=>	ade[c] + 2dr1p[c]	(YPO0440)	'Nucleotide Salvage Pathway'	-1000	1000
1358	'purine-nucleoside phosphorylase (Guanosine)'	PUNP3	pi[c] + gsn[c]	<=>	gua[c] + r1p[c]	( (YPO1171) or (YPO0440) )	'Nucleotide Salvage Pathway'	-1000	1000
1359	'purine-nucleoside phosphorylase (Deoxyguanosine)'	PUNP4	pi[c] + dgsn[c]	<=>	2dr1p[c] + gua[c]	( (YPO1171) or (YPO0440) )	'Nucleotide Salvage Pathway'	-1000	1000
1360	'purine-nucleoside phosphorylase (Inosine)'	PUNP5	pi[c] + ins[c]	<=>	hxan[c] + r1p[c]	( (YPO1171) or (YPO0440) )	'Nucleotide Salvage Pathway'	-1000	1000
1361	'purine-nucleoside phosphorylase (Deoxyinosine)'	PUNP6	pi[c] + din[c]	<=>	2dr1p[c] + hxan[c]	( (YPO1171) or (YPO0440) )	'Nucleotide Salvage Pathway'	-1000	1000
1362	'purine-nucleoside phosphorylase (Xanthosine)'	PUNP7	pi[c] + xtsn[c]	<=>	r1p[c] + xan[c]	(YPO1171)	'Nucleotide Salvage Pathway'	-1000	1000
1363	'pyridoxamine 5-phosphate oxidase'	PYAM5PO	h2o[c] + pyam5p[c] + o2[c]	->	pydx5p[c] + nh4[c] + h2o2[c]	(YPO2370)	'Cofactor and Prosthetic Group Biosynthesis'	0	1000
1364	'pyridoxamine kinase'	PYDAMK	atp[c] + pydam[c]	->	adp[c] + h[c] + pyam5p[c]	(YPO2368)	'Cofactor and Prosthetic Group Biosynthesis'	0	1000
1365	'pyridoxal kinase'	PYDXK	atp[c] + pydx[c]	->	adp[c] + h[c] + pydx5p[c]	( (YPO2368) )	'Cofactor and Prosthetic Group Biosynthesis'	0	1000
1366	'pyridoxine kinase'	PYDXNK	atp[c] + pydxn[c]	->	adp[c] + h[c] + pdx5p[c]	(YPO2368)	'Cofactor and Prosthetic Group Biosynthesis'	0	1000
1367	'pyruvate kinase'	PYK	adp[c] + h[c] + pep[c]	->	atp[c] + pyr[c]	( (YPO2393) )	'Glycolysis/Gluconeogenesis'	0	1000
1368	'pyrimidine-nucleoside phosphorylase (uracil)'	PYNP2r	pi[c] + uri[c]	<=>	ura[c] + r1p[c]	(YPO3786)	'Nucleotide Salvage Pathway'	-1000	1000
1369	'pyruvate reversible transport via proton symport (periplasm)'	PYRt2rpp	h[p] + pyr[p]	<=>	h[c] + pyr[c]		'Transport; Inner Membrane'	-1000	1000
1370	'pyruvate transport via diffusion (extracellular to periplasm)'	PYRtex	pyr[e]	<=>	pyr[p]	(YPO1222)	'Transport; Outer Membrane Porin'	-1000	1000
1371	'quinolinate synthase'	QULNS	iasp[c] + dhap[c]	->	pi[c] + 2.000000 h2o[c] + quln[c]	(YPO1127)	'Cofactor and Prosthetic Group Biosynthesis'	0	1000
1372	'ribose-1;5-bisphosphokinase'	R15BPK	atp[c] + r15bp[c]	->	adp[c] + prpp[c]	(YPO3464)	'Alternate Carbon Metabolism'	0	1000
1373	'Ribose 5-phosphate transport via diffusion (extracellular to periplasm)'	R5Ptex	r5p[e]	<=>	r5p[p]	(YPO1222)	'Transport; Outer Membrane Porin'	-1000	1000
1374	'riboflavin kinase'	RBFK	atp[c] + ribflv[c]	->	adp[c] + h[c] + fmn[c]	(YPO0474)	'Cofactor and Prosthetic Group Biosynthesis'	0	1000
1375	'riboflavin synthase'	RBFSa	db4p[c] + 4r5au[c]	->	pi[c] + 2.000000 h2o[c] + dmlz[c]	(YPO2391)	'Cofactor and Prosthetic Group Biosynthesis'	0	1000
1376	'riboflavin synthase'	RBFSb	2.000000 dmlz[c]	->	ribflv[c] + 4r5au[c]	(YPO3182)	'Cofactor and Prosthetic Group Biosynthesis'	0	1000
1377	'ribokinase'	RBK	atp[c] + rib-D[c]	->	adp[c] + h[c] + r5p[c]	(YPO0008)	'Alternate Carbon Metabolism'	0	1000
1378	'L-ribulokinase (L-ribulose)'	RBK_L1	atp[c] + rbl-L[c]	->	adp[c] + h[c] + ru5p-L[c]	(YPO2254)	'Alternate Carbon Metabolism'	0	1000
1379	'L-ribulose-phosphate 4-epimerase'	RBP4E	ru5p-L[c]	<=>	xu5p-D[c]	(YPO3326)	'Alternate Carbon Metabolism'	-1000	1000
1380	'S-ribosylhomocysteine cleavage enzyme'	RHCCE	rhcys[c]	->	hcys-L[c] + dhptd[c]	(YPO3300)	'Methionine Metabolism'	0	1000
1381	'D-ribose transport via ABC system (periplasm)'	RIBabcpp	h2o[c] + atp[c] + rib-D[p]	->	pi[c] + adp[c] + h[c] + rib-D[c]	( ( (YPO3906) and (YPO3908) and (YPO3907) ) or ( (YPO3964) and (YPO3318) and (YPO2499) and (YPO0007) ) or (YPO0958) )	'Transport; Inner Membrane'	0	1000
1382	'ribose transport via diffusion (extracellular to periplasm)'	RIBtex	rib-D[e]	<=>	rib-D[p]	(YPO1222)	'Transport; Outer Membrane Porin'	-1000	1000
1383	'L-rhamnose isomerase'	RMI	rmn[c]	<=>	rml[c]	(YPO0329)	'Alternate Carbon Metabolism'	-1000	1000
1384	'rhamnulokinase'	RMK	atp[c] + rml[c]	->	adp[c] + h[c] + rml1p[c]	(YPO0330)	'Alternate Carbon Metabolism'	0	1000
1385	'L-rhamnose transport via diffusion (extracellular to periplasm)'	RMNtex	rmn[e]	<=>	rmn[p]	(YPO1222)	'Transport; Outer Membrane Porin'	-1000	1000
1386	'L-rhamnose transport via proton symport (periplasm)'	RMNtpp	h[p] + rmn[p]	->	h[c] + rmn[c]	(YPO0334)	'Transport; Inner Membrane'	0	1000
1387	'Rhamnulose-1-phosphate aldolase'	RMPA	rml1p[c]	<=>	dhap[c] + lald-L[c]	(YPO0328)	'Alternate Carbon Metabolism'	-1000	1000
1388	'ribonucleoside-diphosphate reductase (ADP)'	RNDR1	adp[c] + trdrd[c]	->	h2o[c] + dadp[c] + trdox[c]	( (YPO3868) or (YPO3270) )	'Nucleotide Salvage Pathway'	0	1000
1389	'ribonucleoside-diphosphate reductase (ADP) (glutaredoxin)'	RNDR1b	adp[c] + grxrd[c]	->	h2o[c] + dadp[c] + grxox[c]	( ( (YPO2383) and ( (YPO2649) and (YPO2648) ) ) or ( (YPO1327) and ( (YPO2649) and (YPO2648) ) ) or ( (YPO0066) and ( (YPO2649) and (YPO2648) ) ) )	'Nucleotide Salvage Pathway'	0	1000
1390	'ribonucleoside-diphosphate reductase (GDP)'	RNDR2	gdp[c] + trdrd[c]	->	h2o[c] + dgdp[c] + trdox[c]	( (YPO3270) or (YPO3868) )	'Nucleotide Salvage Pathway'	0	1000
1391	'ribonucleoside-diphosphate reductase (GDP) (glutaredoxin)'	RNDR2b	gdp[c] + grxrd[c]	->	h2o[c] + dgdp[c] + grxox[c]	( ( (YPO0066) and ( (YPO2649) and (YPO2648) ) ) or ( (YPO2383) and ( (YPO2649) and (YPO2648) ) ) or ( (YPO1327) and ( (YPO2649) and (YPO2648) ) ) )	'Nucleotide Salvage Pathway'	0	1000
1392	'ribonucleoside-diphosphate reductase (CDP)'	RNDR3	cdp[c] + trdrd[c]	->	h2o[c] + trdox[c] + dcdp[c]	( (YPO3270) or (YPO3868) )	'Nucleotide Salvage Pathway'	0	1000
1393	'ribonucleoside-diphosphate reductase (CDP) (glutaredoxin)'	RNDR3b	cdp[c] + grxrd[c]	->	h2o[c] + grxox[c] + dcdp[c]	( ( (YPO0066) and ( (YPO2649) and (YPO2648) ) ) or ( (YPO2383) and ( (YPO2649) and (YPO2648) ) ) or ( (YPO1327) and ( (YPO2649) and (YPO2648) ) ) )	'Nucleotide Salvage Pathway'	0	1000
1394	'ribonucleoside-diphosphate reductase (UDP)'	RNDR4	udp[c] + trdrd[c]	->	h2o[c] + trdox[c] + dudp[c]	( (YPO3270) or (YPO3868) )	'Nucleotide Salvage Pathway'	0	1000
1395	'ribonucleoside-diphosphate reductase (UDP) (glutaredoxin)'	RNDR4b	udp[c] + grxrd[c]	->	h2o[c] + grxox[c] + dudp[c]	( ( (YPO0066) and ( (YPO2649) and (YPO2648) ) ) or ( (YPO2383) and ( (YPO2649) and (YPO2648) ) ) or ( (YPO1327) and ( (YPO2649) and (YPO2648) ) ) )	'Nucleotide Salvage Pathway'	0	1000
1396	'ribonucleoside-triphosphate reductase (ATP) (flavodoxin)'	RNTR1c	atp[c] + fldrd[c]	->	h2o[c] + fldox[c] + datp[c]	( ( (YPO0893) and (YPO0088) and (YPO3454) and (YPO3455) ) or ( (YPO0893) and (YPO3454) ) or ( (YPO2635) and (YPO3454) ) or ( (YPO2635) and (YPO0088) and (YPO3454) and (YPO3455) ) )	'Nucleotide Salvage Pathway'	0	1000
1397	'ribonucleoside-triphosphate reductase (GTP) (flavodoxin)'	RNTR2c	gtp[c] + fldrd[c]	->	h2o[c] + fldox[c] + dgtp[c]	( ( (YPO0893) and (YPO0088) and (YPO3454) and (YPO3455) ) or ( (YPO0893) and (YPO3454) ) or ( (YPO2635) and (YPO3454) ) or ( (YPO2635) and (YPO0088) and (YPO3454) and (YPO3455) ) )	'Nucleotide Salvage Pathway'	0	1000
1398	'ribonucleoside-triphosphate reductase (CTP) (flavodoxin)'	RNTR3c	ctp[c] + fldrd[c]	->	h2o[c] + dctp[c] + fldox[c]	( ( (YPO0893) and (YPO0088) and (YPO3454) and (YPO3455) ) or ( (YPO0893) and (YPO3454) ) or ( (YPO2635) and (YPO3454) ) or ( (YPO2635) and (YPO0088) and (YPO3454) and (YPO3455) ) )	'Nucleotide Salvage Pathway'	0	1000
1399	'ribonucleoside-triphosphate reductase (UTP) (flavodoxin)'	RNTR4c	utp[c] + fldrd[c]	->	h2o[c] + dutp[c] + fldox[c]	( ( (YPO0893) and (YPO0088) and (YPO3454) and (YPO3455) ) or ( (YPO0893) and (YPO3454) ) or ( (YPO2635) and (YPO3454) ) or ( (YPO2635) and (YPO0088) and (YPO3454) and (YPO3455) ) )	'Nucleotide Salvage Pathway'	0	1000
1400	'ribulose 5-phosphate 3-epimerase'	RPE	ru5p-D[c]	<=>	xu5p-D[c]	( (YPO0155) )	'Pentose Phosphate Pathway'	-1000	1000
1401	'ribose-5-phosphate isomerase'	RPI	r5p[c]	<=>	ru5p-D[c]	( (YPO0915) or (YPO3353) )	'Pentose Phosphate Pathway'	-1000	1000
1402	'Succinylarginine dihydrolase'	SADH	2.000000 h[c] + 2.000000 h2o[c] + sucarg[c]	->	co2[c] + 2.000000 nh4[c] + sucorn[c]	(YPO1965)	'Arginine and Proline Metabolism'	0	1000
1403	'Sulfate adenyltransferase'	SADT2	h2o[c] + atp[c] + gtp[c] + so4[c]	->	pi[c] + ppi[c] + gdp[c] + aps[c]	( (YPO3365) and (YPO3366) )	'Cysteine Metabolism'	0	1000
1404	'sarcosine oxidase'	SARCOX	h2o[c] + o2[c] + sarcs[c]	->	gly[c] + h2o2[c] + fald[c]	(YPO2448)	'Glycine and Serine Metabolism'	0	1000
1405	'D-sorbitol transport via PEP:Pyr PTS (periplasm)'	SBTptspp	pep[c] + sbt-D[p]	->	pyr[c] + sbt6p[c]		'Transport; Inner Membrane'	0	1000
1406	'D-sorbitol transport via diffusion (extracellular to periplasm)'	SBTtex	sbt-D[e]	<=>	sbt-D[p]	(YPO1222)	'Transport; Outer Membrane Porin'	-1000	1000
1407	'succinyl-diaminopimelate desuccinylase'	SDPDS	h2o[c] + sl26da[c]	->	succ[c] + 26dap-LL[c]	(YPO3053)	'Threonine and Lysine Metabolism'	0	1000
1408	'selenocysteine synthase'	SELCYSS	selnp[c] + sertrna_sec[c]	->	pi[c] + h[c] + sectrna[c]	(YPO4054)	'tRNA Charging'	0	1000
1409	'Selenophosphate synthase'	SELNPS	h2o[c] + atp[c] + seln[c]	->	pi[c] + amp[c] + selnp[c]	(YPO2164)	'Unassigned'	0	1000
1410	'serine O-acetyltransferase'	SERAT	accoa[c] + ser-L[c]	<=>	coa[c] + acser[c]	(YPO0070)	'Cysteine Metabolism'	-1000	1000
1411	'L-serine deaminase'	SERD_L	ser-L[c]	->	pyr[c] + nh4[c]	(YPO1771)	'Glycine and Serine Metabolism'	0	1000
1412	'L-serine reversible transport via proton symport (periplasm)'	SERt2rpp	h[p] + ser-L[p]	<=>	h[c] + ser-L[c]	( (YPO1321) )	'Transport; Inner Membrane'	-1000	1000
1413	'L-serine via sodium symport (periplasm)'	SERt4pp	na1[p] + ser-L[p]	->	na1[c] + ser-L[c]	(YPO0584)	'Transport; Inner Membrane'	0	1000
1414	'L-serine transport via diffusion (extracellular to periplasm)'	SERtex	ser-L[e]	<=>	ser-L[p]	(YPO1222)	'Transport; Outer Membrane Porin'	-1000	1000
1415	'Seryl-tRNA synthetase'	SERTRS	atp[c] + ser-L[c] + trnaser[c]	->	ppi[c] + amp[c] + sertrna[c]	(YPO1379)	'tRNA Charging'	0	1000
1416	'Seryl-tRNA synthetase (selenocystein)'	SERTRS2	atp[c] + ser-L[c] + trnasecys[c]	->	ppi[c] + amp[c] + sertrna_sec[c]	(YPO1379)	'tRNA Charging'	0	1000
1417	'S-Formylglutathione hydralase'	SFGTHi	h2o[c] + Sfglutth[c]	->	h[c] + for[c] + gthrd[c]	( (YPO1501) )	'Cofactor and Prosthetic Group Biosynthesis'	0	1000
1418	'Succinylglutamate desuccinylase'	SGDS	h2o[c] + sucglu[c]	->	glu-L[c] + succ[c]	(YPO1966)	'Arginine and Proline Metabolism'	0	1000
1419	'Succinylglutamic semialdehyde dehydrogenase'	SGSAD	h2o[c] + nad[c] + sucgsa[c]	->	2.000000 h[c] + nadh[c] + sucglu[c]	(YPO1964)	'Arginine and Proline Metabolism'	0	1000
1420	'2-succinyl-6-hydroxy-2;4-cyclohexadiene 1-carboxylate synthase'	SHCHCS2	ichor[c] + ssaltpp[c]	->	pyr[c] + thmpp[c] + 2shchc[c]	(YPO2527)	'Cofactor and Prosthetic Group Biosynthesis'	0	1000
1421	'sirohydrochlorin dehydrogenase (NAD)'	SHCHD2	nad[c] + dscl[c]	->	h[c] + nadh[c] + scl[c]	(YPO0158)	'Cofactor and Prosthetic Group Biosynthesis'	0	1000
1422	'sirohydrochlorin ferrochetalase'	SHCHF	fe2[c] + scl[c]	->	3.000000 h[c] + sheme[c]	(YPO0158)	'Cofactor and Prosthetic Group Biosynthesis'	0	1000
1423	'shikimate dehydrogenase'	SHK3Dr	h[c] + nadph[c] + 3dhsk[c]	<=>	nadp[c] + skm[c]	( (YPO0246) or (YPO1610) )	'Tyrosine; Tryptophan; and Phenylalanine Metabolism'	-1000	1000
1424	'shikimate kinase'	SHKK	atp[c] + skm[c]	->	adp[c] + h[c] + skm5p[c]	( (YPO3215) )	'Tyrosine; Tryptophan; and Phenylalanine Metabolism'	0	1000
1425	'shikimate transport in via proton symport (periplasm)'	SKMt2pp	h[p] + skm[p]	->	h[c] + skm[c]		'Transport; Inner Membrane'	0	1000
1426	'shikimate transport via diffusion (extracellular to periplasm)'	SKMtex	skm[e]	<=>	skm[p]	(YPO1222)	'Transport; Outer Membrane Porin'	-1000	1000
1427	'SO2 transport via diffusion (extracellular to periplasm)'	SO2tex	so2[e]	<=>	so2[p]	(YPO1222)	'Transport; Outer Membrane Porin'	-1000	1000
1428	'SO2 transport via diffusion (periplasm)'	SO2tpp	so2[p]	<=>	so2[c]		'Inorganic Ion Transport and Metabolism'	-1000	1000
1429	'sulfite transport via diffusion (extracellular to periplasm)'	SO3tex	so3[e]	<=>	so3[p]	(YPO1222)	'Transport; Outer Membrane Porin'	-1000	1000
1430	'sulfate transport via diffusion (extracellular to periplasm)'	SO4tex	so4[e]	<=>	so4[p]	(YPO1222)	'Transport; Outer Membrane Porin'	-1000	1000
1431	'Succinylornithine transaminase'	SOTA	akg[c] + sucorn[c]	->	glu-L[c] + sucgsa[c]	(YPO1962)	'Arginine and Proline Metabolism'	0	1000
1432	'Spermidine acetyltransferase'	SPMDAT1	accoa[c] + spmd[c]	->	h[c] + coa[c] + N1aspmd[c]	(YPO2830)	'Arginine and Proline Metabolism'	0	1000
1433	'Spermidine acetyltransferase (N8)'	SPMDAT2	accoa[c] + spmd[c]	->	h[c] + coa[c] + n8aspmd[c]	(YPO2830)	'Arginine and Proline Metabolism'	0	1000
1434	'spermidine transport via diffusion (extracellular to periplasm)'	SPMDtex	spmd[e]	<=>	spmd[p]	(YPO1222)	'Transport; Outer Membrane Porin'	-1000	1000
1435	'spermidine synthase'	SPMS	ametam[c] + ptrc[c]	->	h[c] + 5mta[c] + spmd[c]	(YPO3411)	'Arginine and Proline Metabolism'	0	1000
1436	'superoxide dismutase'	SPODM	2.000000 h[c] + 2.000000 o2s[c]	->	o2[c] + h2o2[c]	( (YPO4061) )	'Unassigned'	0	1000
1437	'superoxide dismutase'	SPODMpp	2.000000 h[p] + 2.000000 o2s[p]	->	h2o2[p] + o2[p]	(YPO3375)	'Unassigned'	0	1000
1438	'succinate-semialdehyde dehydrogenase (NADP)'	SSALy	h2o[c] + nadp[c] + sucsal[c]	->	2.000000 h[c] + nadph[c] + succ[c]	(YPO1290)	'Arginine and Proline Metabolism'	0	1000
1439	'o-succinylbenzoate-CoA ligase'	SUCBZL	atp[c] + coa[c] + sucbz[c]	->	ppi[c] + amp[c] + sbzcoa[c]	(YPO2523)	'Cofactor and Prosthetic Group Biosynthesis'	0	1000
1440	'O-succinylbenzoate-CoA synthase'	SUCBZS	2shchc[c]	->	h2o[c] + sucbz[c]	(YPO2524)	'Cofactor and Prosthetic Group Biosynthesis'	0	1000
1441	'succinate transport via proton symport (2 H) (periplasm)'	SUCCt2_2pp	2.000000 h[p] + succ[p]	->	2.000000 h[c] + succ[c]	(YPO3992)	'Transport; Inner Membrane'	0	1000
1442	'Succintate transport via proton symport (3 H) (periplasm)'	SUCCt2_3pp	3.000000 h[p] + succ[p]	->	3.000000 h[c] + succ[c]	(YPO0347)	'Transport; Inner Membrane'	0	1000
1443	'succinate transport via diffusion (extracellular to periplasm)'	SUCCtex	succ[e]	<=>	succ[p]	(YPO1222)	'Transport; Outer Membrane Porin'	-1000	1000
1444	'succinate dehydrogenase (irreversible)'	SUCDi	q8[c] + succ[c]	->	fum[c] + q8h2[c]	( (YPO1109) and (YPO1110) and (YPO1111) and (YPO1112) )	'Oxidative Phosphorylation'	0	1000
1445	'succinate:fumarate antiporter (periplasm)'	SUCFUMtpp	succ[c] + fum[p]	<=>	fum[c] + succ[p]	(YPO0347)	'Transport; Inner Membrane'	-1000	1000
1446	'succinyl-CoA synthetase (ADP-forming)'	SUCOAS	atp[c] + coa[c] + succ[c]	<=>	pi[c] + adp[c] + succoa[c]	( (YPO1115) and (YPO1116) )	'Citric Acid Cycle'	-1000	1000
1447	'sucrose transport via PEP:Pyr (periplasm)'	SUCptspp	pep[c]	->	pyr[c] + suc6p[c]		'Transport; Inner Membrane'	0	1000
1448	'sulfate transport via ABC system (periplasm)'	SULabcpp	h2o[c] + atp[c] + so4[p]	->	pi[c] + adp[c] + h[c] + so4[c]	( ( (YPO3012) and (YPO3014) and (YPO3013) ) or ( (YPO1145) and (YPO1146) and (YPO1147) ) or ( (YPO3012) and (YPO3014) and (YPO3013) and (YPO3015) ) )	'Inorganic Ion Transport and Metabolism'	0	1000
1449	'sulfoacetate transport via ABC system (periplasm)'	SULFACabcpp	h2o[c] + atp[c] + sulfac[p]	->	pi[c] + adp[c] + h[c] + sulfac[c]	( (YPO3624) and (YPO3627) and (YPO3626) )	'Transport; Inner Membrane'	0	1000
1450	'sulfoaceate transport via diffusion (extracellular to periplasm)'	SULFACtex	sulfac[e]	<=>	sulfac[p]	(YPO1222)	'Transport; Outer Membrane Porin'	-1000	1000
1451	'sulfite reductase (NADPH2)'	SULRi	5.000000 h[c] + 3.000000 nadph[c] + so3[c]	->	3.000000 h2o[c] + 3.000000 nadp[c] + h2s[c]	( (YPO3371) and (YPO3372) )	'Cysteine Metabolism'	0	1000
1452	'trans-2-decenoyl-ACP isomerase'	T2DECAI	tdec2eACP[c]	<=>	cdec3eACP[c]	(YPO1430)	'Cell Envelope Biosynthesis'	-1000	1000
1453	'transaldolase'	TALA	g3p[c] + s7p[c]	<=>	e4p[c] + f6p[c]	( (YPO0463) )	'Pentose Phosphate Pathway'	-1000	1000
1454	'Tartrate/succinate antiporter (periplasm)'	TARTRt7pp	succ[c] + tartr-L[p]	<=>	succ[p] + tartr-L[c]		'Transport; Inner Membrane'	-1000	1000
1455	'Tartrate transport via diffusion (extracellular to periplasm)'	TARTRtex	tartr-L[e]	<=>	tartr-L[p]	(YPO1222)	'Transport; Outer Membrane Porin'	-1000	1000
1456	'Taurine dioxygenase'	TAUDO	akg[c] + o2[c] + taur[c]	->	h[c] + co2[c] + succ[c] + so3[c] + aacald[c]	(YPO0185)	'Alternate Carbon Metabolism'	0	1000
1457	'taurine transport via ABC system (periplasm)'	TAURabcpp	h2o[c] + atp[c] + taur[p]	->	pi[c] + adp[c] + h[c] + taur[c]		'Transport; Inner Membrane'	0	1000
1458	'taurine transport via diffusion (extracellular to periplasm)'	TAURtex	taur[e]	<=>	taur[p]	(YPO1222)	'Transport; Outer Membrane Porin'	-1000	1000
1459	'Thiocyanate transport via diffusion (extracellular to periplasm)'	TCYNTtex	tcynt[e]	<=>	tcynt[p]	(YPO1222)	'Transport; Outer Membrane Porin'	-1000	1000
1460	'tetradecenoyl-coa cis-trans isomerization'	TDECOAI	tdecoa[c]	->	td2coa[c]	(YPO3766)	'Membrane Lipid Metabolism'	0	1000
1461	'dTDP-4-amino-4;6-dideoxy-D-glucose transaminase'	TDPAGTA	glu-L[c] + dtdp4d6dg[c]	->	akg[c] + dtdp4addg[c]	(YPO3859)	'Cell Envelope Biosynthesis'	0	1000
1462	'dTDPglucose 4;6-dehydratase'	TDPGDH	dtdpglu[c]	->	h2o[c] + dtdp4d6dg[c]	( (YPO3862) )	'Cell Envelope Biosynthesis'	0	1000
1463	'Tetraacyldisaccharide 4kinase'	TDSK	atp[c] + lipidAds[c]	->	adp[c] + h[c] + lipidA[c]	(YPO1396)	'Lipopolysaccharide Biosynthesis / Recycling'	0	1000
1464	'thiol:disulfide reductase (DsbC)'	TDSR1	dsbcox[p] + dsbdrd[c]	->	dsbcrd[p] + dsbdox[c]	( (YPO0891) and (YPO0345) )	'Transport; Inner Membrane'	0	1000
1465	'thiol:disulfide reductase (DsbG)'	TDSR2	dsbdrd[c] + dsbgox[p]	->	dsbdox[c] + dsbgrd[p]	( (YPO0891) and (YPO0345) )	'Transport; Inner Membrane'	0	1000
1466	'Tagatose-bisphosphate aldolase'	TGBPA	tagdp-D[c]	<=>	g3p[c] + dhap[c]	((YPO0832) and (YPO0844))	'Alternate Carbon Metabolism'	-1000	1000
1467	'NAD(P) transhydrogenase (periplasm)'	THD2pp	2.000000 h[p] + nadh[c] + nadp[c]	->	2.000000 h[c] + nad[c] + nadph[c]	( (YPO2302) and (YPO2303) )	'Oxidative Phosphorylation'	0	1000
1468	'tetrahydrodipicolinate succinylase'	THDPS	h2o[c] + succoa[c] + thdp[c]	->	coa[c] + sl2a6o[c]	(YPO1041)	'Threonine and Lysine Metabolism'	0	1000
1469	'hydrogen peroxide reductase (thioredoxin)'	THIORDXi	h2o2[c] + trdrd[c]	->	2.000000 h2o[c] + trdox[c]	( ( (YPO3064) and (YPO3270) ) or ( (YPO3064) and (YPO3868) ) )	'Unassigned'	0	1000
1470	'thiamine transport via ABC system (periplasm)'	THMabcpp	h2o[c] + atp[c] + thm[p]	->	pi[c] + adp[c] + h[c] + thm[c]	( (YPO0522) and (YPO0521) and (YPO0520) )	'Transport; Inner Membrane'	0	1000
1471	'thymidine transport in via proton symport (periplasm)'	THMDt2pp	h[p] + thymd[p]	->	h[c] + thymd[c]	( (YPO2983) )	'Transport; Inner Membrane'	0	1000
1472	'thymidine transport via diffusion (extracellular to periplasm)'	THMDtex	thymd[e]	<=>	thymd[p]	(YPO1222)	'Transport; Outer Membrane Porin'	-1000	1000
1473	'Thiamine transport via diffusion (extracellular to periplasm)'	THMtex	thm[e]	<=>	thm[p]	(YPO1222)	'Transport; Outer Membrane Porin'	-1000	1000
1474	'L-allo-Threonine Aldolase'	THRA2i	athr-L[c]	->	acald[c] + gly[c]	( (YPO2907) or (YPO1357) )	'Threonine and Lysine Metabolism'	0	1000
1475	'L-threonine transport via ABC system (periplasm)'	THRabcpp	h2o[c] + atp[c] + thr-L[p]	->	pi[c] + adp[c] + h[c] + thr-L[c]	( (YPO3804) and (YPO3805) and (YPO3807) and (YPO3808) and (YPO3806) )	'Transport; Inner Membrane'	0	1000
1476	'Threonine aldolase'	THRAi	thr-L[c]	<=>	acald[c] + gly[c]	( (YPO2907) or (YPO1357) )	'Threonine and Lysine Metabolism'	-1000	1000
1477	'L-threonine dehydrogenase'	THRD	nad[c] + thr-L[c]	->	h[c] + nadh[c] + 2aobut[c]	(YPO0060)	'Glycine and Serine Metabolism'	0	1000
1478	'L-threonine deaminase'	THRD_L	thr-L[c]	->	2obut[c] + nh4[c]	((YPO4089) )	'Valine; Leucine; and Isoleucine Metabolism'	0	1000
1479	'phospho-L-threonine transport via diffusion (extracellular to periplasm)'	THRPtex	thrp[e]	<=>	thrp[p]	(YPO1222)	'Transport; Outer Membrane Porin'	-1000	1000
1480	'threonine synthase'	THRS	h2o[c] + phom[c]	->	pi[c] + thr-L[c]	(YPO0461)	'Threonine and Lysine Metabolism'	0	1000
1481	'L-threonine efflux transport via proton antiport (periplasm)'	THRt2pp	h[p] + thr-L[c]	->	h[c] + thr-L[p]	( (YPO3832) )	'Transport; Inner Membrane'	0	1000
1482	'L-threonine via sodium symport (periplasm)'	THRt4pp	na1[p] + thr-L[p]	->	na1[c] + thr-L[c]	(YPO0584)	'Transport; Inner Membrane'	0	1000
1483	'L-threonine transport via diffusion (extracellular to periplasm)'	THRtex	thr-L[e]	<=>	thr-L[p]	(YPO1222)	'Transport; Outer Membrane Porin'	-1000	1000
1484	'Threonyl-tRNA synthetase'	THRTRS	atp[c] + thr-L[c] + trnathr[c]	->	ppi[c] + amp[c] + thrtrna[c]	(YPO2433)	'tRNA Charging'	0	1000
1485	'thymine transport out via proton antiport (periplasm)'	THYMt3pp	h[p] + thym[c]	->	h[c] + thym[p]		'Transport; Inner Membrane'	0	1000
1486	'thymine transport via diffusion (extracellular to periplasm)'	THYMtex	thym[e]	<=>	thym[p]	(YPO1222)	'Transport; Outer Membrane Porin'	-1000	1000
1487	'thiazole phosphate synthesis'	THZPSN	atp[c] + cys-L[c] + dxyl5p[c] + tyr-L[c]	->	h[c] + h2o[c] + ppi[c] + amp[c] + co2[c] + ala-L[c] + 4mpetz[c] + 4hba[c]	( (YPO3172) and (YPO3741) and ( (YPO3743) and (YPO3742) ) and (YPO3173) )	'Cofactor and Prosthetic Group Biosynthesis'	0	1000
1488	'transketolase'	TKT1	r5p[c] + xu5p-D[c]	<=>	g3p[c] + s7p[c]	( (YPO0926) )	'Pentose Phosphate Pathway'	-1000	1000
1489	'transketolase'	TKT2	e4p[c] + xu5p-D[c]	<=>	g3p[c] + f6p[c]	( (YPO0926) )	'Pentose Phosphate Pathway'	-1000	1000
1490	'Trimethylamine N-oxide transport via diffusion (extracellular to periplasm)'	TMAOtex	tmao[e]	<=>	tmao[p]	(YPO1222)	'Transport; Outer Membrane Porin'	-1000	1000
1491	'Trimethylamine transport via diffusion (extracellular to periplasm)'	TMAtex	tma[e]	<=>	tma[p]	(YPO1222)	'Transport; Outer Membrane Porin'	-1000	1000
1492	'thymidine kinase (ATP:thymidine)'	TMDK1	atp[c] + thymd[c]	->	adp[c] + h[c] + dtmp[c]	(YPO2176)	'Nucleotide Salvage Pathway'	0	1000
1493	'thymidylate synthase'	TMDS	dump[c] + mlthf[c]	->	dhf[c] + dtmp[c]	(YPO0783)	'Nucleotide Salvage Pathway'	0	1000
1494	'thiamine kinase'	TMK	atp[c] + thm[c]	->	adp[c] + h[c] + thmmp[c]	(YPO1614)	'Cofactor and Prosthetic Group Biosynthesis'	0	1000
1495	'thiamine-phosphate kinase'	TMPK	atp[c] + thmmp[c]	->	adp[c] + thmpp[c]	(YPO3180)	'Cofactor and Prosthetic Group Biosynthesis'	0	1000
1496	'thiamine-phosphate diphosphorylase'	TMPPP	h[c] + 2mahmp[c] + 4mpetz[c]	->	ppi[c] + thmmp[c]	(YPO3740)	'Cofactor and Prosthetic Group Biosynthesis'	0	1000
1497	'triose-phosphate isomerase'	TPI	dhap[c]	<=>	g3p[c]	(YPO0085)	'Glycolysis/Gluconeogenesis'	-1000	1000
1498	'thioredoxin reductase (NADPH)'	TRDR	h[c] + nadph[c] + trdox[c]	->	nadp[c] + trdrd[c]	( ( (YPO3868) and ( (YPO1374) and (YPO1374) ) ) or (YPO3270) )	'Oxidative Phosphorylation'	0	1000
1499	'trehalose-6-phosphate hydrolase'	TRE6PH	h2o[c] + tre6p[c]	->	glc-D[c] + g6p[c]	(YPO3696)	'Alternate Carbon Metabolism'	0	1000
1500	'trehalose transport via PEP:Pyr PTS (periplasm)'	TREptspp	pep[c] + tre[p]	->	pyr[c] + tre6p[c]	( (YPO2995) and (YPO2993) and (YPO3697) )	'Transport; Inner Membrane'	0	1000
1501	'trehalose transport via diffusion (extracellular to periplasm)'	TREtex	tre[e]	<=>	tre[p]	(YPO1222)	'Transport; Outer Membrane Porin'	-1000	1000
1502	'tryptophan synthase (indoleglycerol phosphate)'	TRPS1	ser-L[c] + 3ig3p[c]	->	h2o[c] + g3p[c] + trp-L[c]	( (YPO2203) and (YPO2204) )	'Tyrosine; Tryptophan; and Phenylalanine Metabolism'	0	1000
1503	'tryptophan synthase (indole)'	TRPS2	ser-L[c] + indole[c]	->	h2o[c] + trp-L[c]	( (YPO2203) and (YPO2204) )	'Tyrosine; Tryptophan; and Phenylalanine Metabolism'	0	1000
1504	'tryptophan synthase (indoleglycerol phosphate)'	TRPS3	3ig3p[c]	->	g3p[c] + indole[c]	( (YPO2203) and (YPO2204) )	'Tyrosine; Tryptophan; and Phenylalanine Metabolism'	0	1000
1505	'L-tryptophan reversible transport via proton symport (periplasm)'	TRPt2rpp	h[p] + trp-L[p]	<=>	h[c] + trp-L[c]	( (YPO1285) )	'Transport; Inner Membrane'	-1000	1000
1506	'L-tryptophan transport via diffusion (extracellular to periplasm)'	TRPtex	trp-L[e]	<=>	trp-L[p]	(YPO1222)	'Transport; Outer Membrane Porin'	-1000	1000
1507	'Tryptophanyl-tRNA synthetase'	TRPTRS	atp[c] + trp-L[c] + trnatrp[c]	->	ppi[c] + amp[c] + trptrna[c]	(YPO0157)	'tRNA Charging'	0	1000
1508	'thiosulfate transport via ABC system (periplasm)'	TSULabcpp	h2o[c] + atp[c] + tsul[p]	->	pi[c] + adp[c] + h[c] + tsul[c]	( ( (YPO3012) and (YPO3014) and (YPO3013) ) or ( (YPO3012) and (YPO3014) and (YPO3013) and (YPO3015) ) )	'Inorganic Ion Transport and Metabolism'	0	1000
1509	'thiosulfate transport via diffusion (extracellular to periplasm)'	TSULtex	tsul[e]	<=>	tsul[p]	(YPO1222)	'Transport; Outer Membrane Porin'	-1000	1000
1510	'Tetradecanoate transport via facilitated irreversible diffusion (extracellular to periplasm)'	TTDCAtexi	ttdca[e]	->	ttdca[p]	(YPO2744)	'Transport; Outer Membrane'	0	1000
1511	'Tetradecenoate transport via facilitated irreversible diffusion (extracellular to periplasm)'	TTDCEAtexi	ttdcea[e]	->	ttdcea[p]	(YPO2744)	'Transport; Outer Membrane'	0	1000
1512	'tungstate transport via ABC system (periplasm)'	TUNGSabcpp	h2o[c] + atp[c] + tungs[p]	->	pi[c] + adp[c] + h[c] + tungs[c]	( (YPO1145) and (YPO1146) and (YPO1147) )	'Inorganic Ion Transport and Metabolism'	0	1000
1513	'tungstate transport via diffusion (extracellular to periplasm)'	TUNGStex	tungs[e]	<=>	tungs[p]	(YPO1222)	'Transport; Outer Membrane Porin'	-1000	1000
1514	'tyramine transport via diffusion (extracellular to periplasm)'	TYMtex	tym[e]	<=>	tym[p]	(YPO1222)	'Transport; Outer Membrane Porin'	-1000	1000
1515	'phopho-L-tyrosine transport via diffusion (extracellular to periplasm)'	TYRPtex	tyrp[e]	<=>	tyrp[p]	(YPO1222)	'Transport; Outer Membrane Porin'	-1000	1000
1516	'L-tyrosine reversible transport via proton symport (periplasm)'	TYRt2rpp	h[p] + tyr-L[p]	<=>	h[c] + tyr-L[c]	(YPO1209)	'Transport; Inner Membrane'	-1000	1000
1517	'tyrosine transaminase'	TYRTA	akg[c] + tyr-L[c]	<=>	glu-L[c] + 34hpp[c]	( (YPO0322) or (YPO1410) )	'Tyrosine; Tryptophan; and Phenylalanine Metabolism'	-1000	1000
1518	'L-tyrosine transport via diffusion (extracellular to periplasm)'	TYRtex	tyr-L[e]	<=>	tyr-L[p]	(YPO1222)	'Transport; Outer Membrane Porin'	-1000	1000
1519	'tyrosyl-tRNA synthetase'	TYRTRS	atp[c] + tyr-L[c] + trnatyr[c]	->	ppi[c] + amp[c] + tyrtrna[c]	(YPO2369)	'tRNA charging'	0	1000
1520	'UDP-3-O-(3-hydroxymyristoyl)glucosamine acyltransferase'	U23GAAT	3hmrsACP[c] + u3hga[c]	->	h[c] + ACP[c] + u23ga[c]	(YPO1054)	'Lipopolysaccharide Biosynthesis / Recycling'	0	1000
1521	'UDP-N-acetylmuramoyl-L-alanyl-D-glutamyl-meso-2;6-diaminopimelate synthetase'	UAAGDS	atp[c] + 26dap-M[c] + uamag[c]	->	pi[c] + adp[c] + h[c] + ugmd[c]	(YPO0550)	'Cell Envelope Biosynthesis'	0	1000
1522	'UDP-N-acetyl-D-glucosamine transport via diffusion (extracellular to periplasm)'	UACGAMtex	uacgam[e]	<=>	uacgam[p]	(YPO1222)	'Transport; Outer Membrane Porin'	-1000	1000
1523	'UDP-N-acetyl-D-mannosamine oxidoreductase'	UACMAMO	h2o[c] + 2.000000 nad[c] + uacmam[c]	->	3.000000 h[c] + 2.000000 nadh[c] + uacmamu[c]	(YPO3863)	'Cell Envelope Biosynthesis'	0	1000
1524	'UDP-N-acetylglucosamine 2-epimerase'	UAG2E	uacgam[c]	<=>	uacmam[c]	(YPO3864)	'Cell Envelope Biosynthesis'	-1000	1000
1525	'UDP-N-acetylglucosamine acyltransferase'	UAGAAT	3hmrsACP[c] + uacgam[c]	<=>	ACP[c] + u3aga[c]	( (YPO1600) and (YPO1056) )	'Lipopolysaccharide Biosynthesis / Recycling'	-1000	1000
1526	'UDP-N-acetylglucosamine 1-carboxyvinyltransferase'	UAGCVT	uacgam[c] + pep[c]	->	pi[c] + uaccg[c]	(YPO3569)	'Cell Envelope Biosynthesis'	0	1000
1527	'UDP-N-acetylglucosamine diphosphorylase'	UAGDP	h[c] + utp[c] + acgam1p[c]	->	ppi[c] + uacgam[c]	(YPO4119)	'Cell Envelope Biosynthesis'	0	1000
1528	'UDP-N-acetylglucosamine-N-acetylmuramyl-(pentapeptide)pyrophosphoryl-undecaprenol N-acetylglucosamine transferase'	UAGPT3	uacgam[c] + uagmda[c]	->	h[c] + udp[c] + uaagmda[c]	(YPO0555)	'Cell Envelope Biosynthesis'	0	1000
1529	'UDP-N-acetylmuramoyl-L-alanyl-D-glutamate synthetase'	UAMAGS	atp[c] + glu-D[c] + uama[c]	->	pi[c] + adp[c] + h[c] + uamag[c]	(YPO0553)	'Cell Envelope Biosynthesis'	0	1000
1530	'UDP-N-acetylmuramoyl-L-alanine synthetase'	UAMAS	atp[c] + ala-L[c] + uamr[c]	->	pi[c] + adp[c] + h[c] + uama[c]	(YPO0556)	'Cell Envelope Biosynthesis'	0	1000
1531	'UDP-N-acetylenolpyruvoylglucosamine reductase'	UAPGR	h[c] + nadph[c] + uaccg[c]	->	nadp[c] + uamr[c]	(YPO3760)	'Cell Envelope Biosynthesis'	0	1000
1532	'undecaprenyl-diphosphatase'	UDCPDP	h2o[c] + udcpdp[c]	->	pi[c] + h[c] + udcpp[c]	( (YPO1324) or (YPO2223) )	'Cell Envelope Biosynthesis'	0	1000
1533	'undecaprenyl-diphosphatase (periplasm)'	UDCPDPpp	h2o[p] + udcpdp[p]	->	h[p] + pi[p] + udcpp[p]	( (YPO2223) or (YPO1324) )	'Cell Envelope Biosynthesis'	0	1000
1534	'Undecaprenyl diphosphate synthase'	UDCPDPS	8.000000 ipdp[c] + frdp[c]	->	8.000000 ppi[c] + udcpdp[c]	(YPO1049)	'Cofactor and Prosthetic Group Biosynthesis'	0	1000
1535	'UDP-N-acetyl-D-galactosamine transport via diffusion (extracellular to periplasm)'	UDPACGALtex	udpacgal[e]	<=>	udpacgal[p]	(YPO1222)	'Transport; Outer Membrane Porin'	-1000	1000
1536	'UDPglucose 4-epimerase'	UDPG4E	udpg[c]	<=>	udpgal[c]	(YPO1139)	'Alternate Carbon Metabolism'	-1000	1000
1537	'UDPgalactose transport via diffusion (extracellular to periplasm)'	UDPGALtex	udpgal[e]	<=>	udpgal[p]	(YPO1222)	'Transport; Outer Membrane Porin'	-1000	1000
1538	'UDPglucose 6-dehydrogenase'	UDPGD	h2o[c] + 2.000000 nad[c] + udpg[c]	->	3.000000 h[c] + 2.000000 nadh[c] + udpglcur[c]	(YPO2174)	'Cell Envelope Biosynthesis'	0	1000
1539	'UDP-glucuronate C-4 decarboxylase'	UDPGDC	nad[c] + udpglcur[c]	->	nadh[c] + co2[c] + udpLa4o[c]	(YPO2420)	'Lipopolysaccharide Biosynthesis / Recycling'	0	1000
1540	'UDP-D-glucuronate transport via diffusion (extracellular to periplasm)'	UDPGLCURtex	udpglcur[e]	<=>	udpglcur[p]	(YPO1222)	'Transport; Outer Membrane Porin'	-1000	1000
1541	'UDPglucose transport via diffusion (extracellular to periplasm)'	UDPGtex	udpg[e]	<=>	udpg[p]	(YPO1222)	'Transport; Outer Membrane Porin'	-1000	1000
1542	'UDP-4-ketopentose:UDP-4-amino-4-deoxy-L-arabinose aminotransferase'	UDPKAAT	glu-L[c] + udpLa4o[c]	<=>	akg[c] + udpLa4n[c]	(YPO2422)	'Lipopolysaccharide Biosynthesis / Recycling'	-1000	1000
1543	'UDPglucose--hexose-1-phosphate uridylyltransferase'	UGLT	gal1p[c] + udpg[c]	<=>	g1p[c] + udpgal[c]	(YPO1138)	'Alternate Carbon Metabolism'	-1000	1000
1544	'UDP-N-acetylmuramoyl-L-alanyl-D-glutamyl-meso-2;6-diaminopimeloyl-D-alanyl-D-alanine synthetase'	UGMDDS	atp[c] + alaala[c] + ugmd[c]	->	pi[c] + adp[c] + h[c] + ugmda[c]	(YPO0551)	'Cell Envelope Biosynthesis'	0	1000
1545	'UDP-3-O-acetylglucosamine deacetylase'	UHGADA	h2o[c] + u3aga[c]	->	ac[c] + u3hga[c]	(YPO0561)	'Lipopolysaccharide Biosynthesis / Recycling'	0	1000
1546	'UDP-L-Ara4N formyltransferase'	ULA4NFT	10fthf[c] + udpLa4n[c]	->	h[c] + thf[c] + udpLa4fn[c]	(YPO2420)	'Lipopolysaccharide Biosynthesis / Recycling'	0	1000
1547	'UDP-N-acetylmuramate:L-alanyl-gamma-D-glutamyl-meso-diaminopimelate ligase'	UM3PL	atp[c] + LalaDgluMdap[c] + uamr[c]	->	pi[c] + adp[c] + h[c] + ugmd[c]	(YPO3519)	'Murein Recycling'	0	1000
1548	'UDP-N-acetylmuramate:L-alanyl-gamma-D-glutamyl-meso-diaminopimelate-D-alanine ligase'	UM4PL	atp[c] + LalaDgluMdapDala[c] + uamr[c]	->	pi[c] + adp[c] + h[c] + um4p[c]	(YPO3519)	'Murein Recycling'	0	1000
1549	'UMP kinase'	UMPK	atp[c] + ump[c]	<=>	adp[c] + udp[c]	( (YPO1391) or (YPO1046) )	'Nucleotide Salvage Pathway'	-1000	1000
1550	'UMP transport via diffusion (extracellular to periplasm)'	UMPtex	ump[e]	<=>	ump[p]	( (YPO1222) )	'Transport; Outer Membrane Porin'	-1000	1000
1551	'undecaprenyl phosphate-L-Ara4FN transferase'	UPLA4FNT	udcpp[c] + udpLa4fn[c]	->	udp[c] + uLa4fn[c]	(YPO2421)	'Lipopolysaccharide Biosynthesis / Recycling'	0	1000
1552	'uroporphyrinogen methyltransferase'	UPP3MT	2.000000 amet[c] + uppg3[c]	->	h[c] + 2.000000 ahcys[c] + dscl[c]	( (YPO3851) or (YPO0158) )	'Cofactor and Prosthetic Group Biosynthesis'	0	1000
1553	'uroporphyrinogen-III synthase'	UPP3S	hmbil[c]	->	h2o[c] + uppg3[c]	(YPO3850)	'Cofactor and Prosthetic Group Biosynthesis'	0	1000
1554	'uroporphyrinogen decarboxylase (uroporphyrinogen III)'	UPPDC1	4.000000 h[c] + uppg3[c]	->	4.000000 co2[c] + cpppg3[c]	(YPO3734)	'Cofactor and Prosthetic Group Biosynthesis'	0	1000
1555	'uracil phosphoribosyltransferase'	UPPRT	prpp[c] + ura[c]	->	ppi[c] + ump[c]	(YPO2827)	'Nucleotide Salvage Pathway'	0	1000
1556	'uracil transport in via proton symport (periplasm)'	URAt2pp	h[p] + ura[p]	->	h[c] + ura[c]		'Transport; Inner Membrane'	0	1000
1557	'uracil transport in via proton symport; reversible (periplasm)'	URAt2rpp	h[p] + ura[p]	<=>	h[c] + ura[c]		'Transport; Inner Membrane'	-1000	1000
1558	'uracil transport via diffusion (extracellular to periplasm)'	URAtex	ura[e]	<=>	ura[p]	(YPO1222)	'Transport; Outer Membrane Porin'	-1000	1000
1559	'uridylate kinase (dUMP)'	URIDK2r	atp[c] + dump[c]	<=>	adp[c] + dudp[c]	(YPO1046)	'Nucleotide Salvage Pathway'	-1000	1000
1560	'uridine kinase (GTP:Uridine)'	URIK2	gtp[c] + uri[c]	->	h[c] + ump[c] + gdp[c]	(YPO1524)	'Nucleotide Salvage Pathway'	0	1000
1561	'uridine transport in via proton symport (periplasm)'	URIt2pp	h[p] + uri[p]	->	h[c] + uri[c]	( (YPO2983) )	'Transport; Inner Membrane'	0	1000
1562	'uridine transport in via proton symport; reversible (periplasm)'	URIt2rpp	h[p] + uri[p]	<=>	h[c] + uri[c]		'Transport; Inner Membrane'	-1000	1000
1563	'uridine transport via diffusion (extracellular to periplasm)'	URItex	uri[e]	<=>	uri[p]		'Transport; Outer Membrane'	-1000	1000
1564	'UDP-sugar hydrolase'	USHD	h2o[c] + u23ga[c]	->	2.000000 h[c] + ump[c] + lipidX[c]	(YPO3075)	'Lipopolysaccharide Biosynthesis / Recycling'	0	1000
1565	'L-valine transport via ABC system (periplasm)'	VALabcpp	h2o[c] + atp[c] + val-L[p]	->	pi[c] + adp[c] + h[c] + val-L[c]	( (YPO3804) and (YPO3805) and (YPO3807) and (YPO3808) and (YPO3806) )	'Transport; Inner Membrane'	0	1000
1566	'L-valine reversible transport via proton symport (periplasm)'	VALt2rpp	h[p] + val-L[p]	<=>	h[c] + val-L[c]	(YPO3202)	'Transport; Inner Membrane'	-1000	1000
1567	'valine transaminase'	VALTA	akg[c] + val-L[c]	<=>	glu-L[c] + 3mob[c]	(YPO3899)	'Valine; Leucine; and Isoleucine Metabolism'	-1000	1000
1568	'L-valine transport via diffusion (extracellular to periplasm)'	VALtex	val-L[e]	<=>	val-L[p]	(YPO1222)	'Transport; Outer Membrane Porin'	-1000	1000
1569	'Valyl-tRNA synthetase'	VALTRS	atp[c] + val-L[c] + trnaval[c]	->	ppi[c] + amp[c] + valtrna[c]	(YPO3443)	'tRNA charging'	0	1000
1570	'Valine-pyruvate aminotransferase'	VPAMT	ala-L[c] + 3mob[c]	<=>	pyr[c] + val-L[c]	(YPO4082)	'Alanine and Aspartate Metabolism'	-1000	1000
1571	'xanthine transport via diffusion (extracellular to periplasm)'	XANtex	xan[e]	<=>	xan[p]	(YPO1222)	'Transport; Outer Membrane Porin'	-1000	1000
1572	'xanthine reversible transport (periplasm)'	XANtpp	xan[p]	<=>	xan[c]		'Transport; Inner Membrane'	-1000	1000
1573	'XMP transport via diffusion (extracellular to periplasm)'	XMPtex	xmp[e]	<=>	xmp[p]	(YPO1222)	'Transport; Outer Membrane Porin'	-1000	1000
1574	'xanthine phosphoribosyltransferase'	XPPT	prpp[c] + xan[c]	->	ppi[c] + xmp[c]	(YPO3225)	'Nucleotide Salvage Pathway'	0	1000
1575	'Xanthosine transport via proton symport (periplasm)'	XTSNt2rpp	h[p] + xtsn[p]	<=>	h[c] + xtsn[c]		'Transport; Inner Membrane'	-1000	1000
1576	'xanthosine transport via diffusion (extracellular to periplasm)'	XTSNtex	xtsn[e]	<=>	xtsn[p]	(YPO1222)	'Transport; Outer Membrane Porin'	-1000	1000
1577	'D-xylose transport via ABC system (periplasm)'	XYLabcpp	h2o[c] + atp[c] + xyl-D[p]	->	pi[c] + adp[c] + h[c] + xyl-D[c]	( (YPO4037) and (YPO4036) and (YPO4035) )	'Transport; Inner Membrane'	0	1000
1578	'xylose isomerase'	XYLI1	xyl-D[c]	<=>	xylu-D[c]	(YPO4038)	'Alternate Carbon Metabolism'	-1000	1000
1579	'xylose isomerase'	XYLI2	glc-D[c]	<=>	fru[c]	(YPO4038)	'Alternate Carbon Metabolism'	-1000	1000
1580	'xylulokinase'	XYLK	atp[c] + xylu-D[c]	->	adp[c] + h[c] + xu5p-D[c]	(YPO4039 )	'Alternate Carbon Metabolism'	0	1000
1581	'L-xylulokinase'	XYLK2	atp[c] + xylu-L[c]	->	adp[c] + h[c] + xu5p-L[c]	(YPO3334)	'Alternate Carbon Metabolism'	0	1000
1582	'D-xylose transport via diffusion (extracellular to periplasm)'	XYLtex	xyl-D[e]	<=>	xyl-D[p]	(YPO1222)	'Transport; Outer Membrane Porin'	-1000	1000
1583	'L-xylulose transport in via proton symport (periplasm)'	XYLUt2pp	h[p] + xylu-L[p]	->	h[c] + xylu-L[c]		'Transport; Inner Membrane'	0	1000
1584	'L-xylulose transport via diffusion (extracellular to periplasm)'	XYLUtex	xylu-L[e]	<=>	xylu-L[p]	(YPO1222)	'Transport; Outer Membrane Porin'	-1000	1000
1585	'Zinc (Zn+2) ABC transporter (periplasm)'	ZN2abcpp	h2o[c] + atp[c] + zn2[c]	->	pi[c] + adp[c] + h[c] + zn2[p]	(YPO3820)	'Inorganic Ion Transport and Metabolism'	0	1000
1586	'zinc (Zn+2) transport out via proton antiport (periplasm)'	ZN2t3pp	h[p] + zn2[c]	->	h[c] + zn2[p]	( (YPO1129) )	'Inorganic Ion Transport and Metabolism'	0	1000
1587	'zinc (Zn+2) transport via diffusion (extracellular to periplasm)'	Zn2tex	zn2[e]	<=>	zn2[p]	(YPO1222)	'Transport; Outer Membrane Porin'	-1000	1000
1588	'zinc (Zn+2) transport via ABC system (periplasm)'	ZNabcpp	h2o[c] + atp[c] + zn2[p]	->	pi[c] + adp[c] + h[c] + zn2[c]	( (YPO2061) and (YPO2059) and (YPO2060) )	'Inorganic Ion Transport and Metabolism'	0	1000
1589	'pyrimidine phosphatase'	PMDPHT	h2o[c] + 5aprbu[c]	->	pi[c] + 4r5au[c]		'flavin biosynthesis'	0	1000
1590	'Nicotinate-mononucleotide adenylyltransferase'	NADS1	atp[c] + nh4[c] + dnad[c]	->	h[c] + ppi[c] + amp[c] + nad[c]	YPO2912	''	0	1000
1591	'Nicotinate-mononucleotide adenylyltransferase'	NADS2	h2o[c] + atp[c] + gln-L[c] + dnad[c]	->	h[c] + ppi[c] + amp[c] + nad[c] + glu-L[c]	YPO2912	''	0	1000
1592	'glucose-1-phosphate uridylyltransferase'	GALUi	h[c] + utp[c] + g1p[c]	->	ppi[c] + udpg[c]	YPO1539 and YPO1540	''	0	1000
1593	'CDP-diglyceride synthase'	DASYN120	h[c] + pa120[c] + ctp[c]	->	ppi[c] + cdpdddecg[c]	YPO1050 or YPO2816	''	0	1000
1594	'CDP-diglyceride synthase'	DASYN141	h[c] + pa141[c] + ctp[c]	->	ppi[c] + cdpdtdec7eg[c]	YPO1050 or YPO2816	''	0	1000
1595	'CDP-diglyceride synthase'	DASYN140	h[c] + pa140[c] + ctp[c]	->	ppi[c] + cdpdtdecg[c]	YPO1050 or YPO2816	''	0	1000
1596	'CDP-diglyceride synthase'	DASYN161	h[c] + pa161[c] + ctp[c]	->	ppi[c] + cdpdhdec9eg[c]	YPO1050 or YPO2816	''	0	1000
1597	'CDP-diglyceride synthase'	DASYN160	h[c] + pa160[c] + ctp[c]	->	ppi[c] + cdpdhdecg[c]	YPO1050 or YPO2816	''	0	1000
1598	'CDP-diglyceride synthase'	DASYN181	h[c] + pa181[c] + ctp[c]	->	ppi[c] + cdpdodec11eg[c]	YPO1050 or YPO2816	''	0	1000
1599	'CDP-diglyceride synthase'	DASYN180	h[c] + pa180[c] + ctp[c]	->	ppi[c] + cdpdodecg[c]	YPO1050 or YPO2816	''	0	1000
1600	'Alkaline phosphatase'	DNMPPA	h2o[c] + dhpmp[c]	->	pi[c] + dhnpt[c]	YPO2298	'Folate biosynthesis'	0	1000
1601	'Glycolaldehyde dehydrogenase'	GCALDD	h2o[c] + nad[c] + gcald[c]	->	2.000000 h[c] + nadh[c] + glyclt[c]		'Glyoxylate and dicarboxylate metabolism'	0	1000
1602	'Glycolate oxidase'	GLYCTO2	q8[c] + glyclt[c]	->	q8h2[c] + glx[c]		''	0	1000
1603	'Glycolate oxidase'	GLYCTO3	mqn8[c] + glyclt[c]	->	mql8[c] + glx[c]		''	0	1000
1604	'Glycolate oxidase'	GLYCTO4	2dmmq8[c] + glyclt[c]	->	2dmmql8[c] + glx[c]		''	0	1000
1605	'3-dehydroquinate dehydratase'	DHQTi	3dhq[c]	->	h2o[c] + 3dhsk[c]	YPO3660	'Amino acid metabolism'	0	1000
1606	'5-methylthioribose kinase'	MTRK	atp[c] + 5mtr[c]	->	adp[c] + h[c] + 5mdr1p[c]		''	0	1000
1607	'methylthioribose-1-phosphate isomerase'	MTRI	5mdr1p[c]	<=>	5mdru1p[c]		''	-1000	1000
1608	'methylthioribulose-1-phosphate dehydratase'	MDRPD	5mdru1p[c]	->	h2o[c] + dkmpp[c]		''	0	1000
1609	'2;3-diketo-5-methylthiopentyl-1-phosphate enolase'	23DK5MPPISO	dkmpp[c]	<=>	hkmpp[c]		''	-1000	1000
1610	'2-hydroxy-3-keto-5-methylthiopentenyl-1-phosphate phosphatase'	2OH3K5MPPISO	h2o[c] + hkmpp[c]	<=>	pi[c] + dhmtp[c]		''	-1000	1000
1611	'enolase-phosphatase E1'	ENOPH	h2o[c] + dkmpp[c]	->	pi[c] + dhmtp[c]		''	0	1000
1612	'1;2-dihydroxy-3-keto-5-methylthiopentene dioxygenase'	ARD	o2[c] + dhmtp[c]	->	2.000000 h[c] + for[c] + 2kmb[c]		''	0	1000
1613	'aromatic amino acid aminotransferase'	UNK3	glu-L[c] + 2kmb[c]	->	akg[c] + met-L[c]	YPO0322	''	0	1000
1614	'enoyl-[acyl-carrier-protein] reductase (NADH) (n-C4:0)'	EAR40x	h[c] + nadh[c] + but2eACP[c]	->	nad[c] + butACP[c]		''	0	1000
1615	'enoyl-[acyl-carrier-protein] reductase (NADH) (n-C6:0)'	EAR60x	h[c] + nadh[c] + thex2eACP[c]	->	nad[c] + hexACP[c]		''	0	1000
1616	'enoyl-[acyl-carrier-protein] reductase (NADH) (n-C8:0)'	EAR80x	h[c] + nadh[c] + toct2eACP[c]	->	nad[c] + ocACP[c]		''	0	1000
1617	'enoyl-[acyl-carrier-protein] reductase (NADH) (n-C10:0)'	EAR100x	h[c] + nadh[c] + tdec2eACP[c]	->	nad[c] + dcaACP[c]		''	0	1000
1618	'enoyl-[acyl-carrier-protein] reductase (NADH) (n-C12:0)'	EAR120x	h[c] + nadh[c] + tddec2eACP[c]	->	nad[c] + ddcaACP[c]		''	0	1000
1619	'enoyl-[acyl-carrier-protein] reductase (NADH) (n-C12:1)'	EAR121x	h[c] + nadh[c] + t3c5ddeceACP[c]	->	nad[c] + cddec5eACP[c]		''	0	1000
1620	'enoyl-[acyl-carrier-protein] reductase (NADH) (n-C14:0)'	EAR140x	h[c] + nadh[c] + tmrs2eACP[c]	->	nad[c] + myrsACP[c]		''	0	1000
1621	'enoyl-[acyl-carrier-protein] reductase (NADH) (n-C14:1)'	EAR141x	h[c] + nadh[c] + t3c7mrseACP[c]	->	nad[c] + tdeACP[c]		''	0	1000
1622	'enoyl-[acyl-carrier-protein] reductase (NADH) (n-C16:0)'	EAR160x	h[c] + nadh[c] + tpalm2eACP[c]	->	nad[c] + palmACP[c]		''	0	1000
1623	'enoyl-[acyl-carrier-protein] reductase (NADH) (n-C16:1)'	EAR161x	h[c] + nadh[c] + t3c9palmeACP[c]	->	nad[c] + hdeACP[c]		''	0	1000
1624	'enoyl-[acyl-carrier-protein] reductase (NADH) (n-C18:0)'	EAR180x	h[c] + nadh[c] + toctd2eACP[c]	->	nad[c] + ocdcaACP[c]		''	0	1000
1625	'enoyl-[acyl-carrier-protein] reductase (NADH) (n-C18:1)'	EAR181x	h[c] + nadh[c] + t3c11vaceACP[c]	->	nad[c] + octeACP[c]		''	0	1000
1626	'enoyl-[acyl-carrier-protein] reductase (NADPH) (n-C4:0)'	EAR40y	h[c] + nadph[c] + but2eACP[c]	->	nadp[c] + butACP[c]		''	0	1000
1627	'enoyl-[acyl-carrier-protein] reductase (NADPH) (n-C6:0)'	EAR60y	h[c] + nadph[c] + thex2eACP[c]	->	nadp[c] + hexACP[c]		''	0	1000
1628	'enoyl-[acyl-carrier-protein] reductase (NADPH) (n-C8:0)'	EAR80y	h[c] + nadph[c] + toct2eACP[c]	->	nadp[c] + ocACP[c]		''	0	1000
1629	'enoyl-[acyl-carrier-protein] reductase (NADPH) (n-C10:0)'	EAR100y	h[c] + nadph[c] + tdec2eACP[c]	->	nadp[c] + dcaACP[c]		''	0	1000
1630	'enoyl-[acyl-carrier-protein] reductase (NADPH) (n-C12:0)'	EAR120y	h[c] + nadph[c] + tddec2eACP[c]	->	nadp[c] + ddcaACP[c]		''	0	1000
1631	'enoyl-[acyl-carrier-protein] reductase (NADPH) (n-C12:1)'	EAR121y	h[c] + nadph[c] + t3c5ddeceACP[c]	->	nadp[c] + cddec5eACP[c]		''	0	1000
1632	'enoyl-[acyl-carrier-protein] reductase (NADPH) (n-C14:0)'	EAR140y	h[c] + nadph[c] + tmrs2eACP[c]	->	nadp[c] + myrsACP[c]		''	0	1000
1633	'enoyl-[acyl-carrier-protein] reductase (NADPH) (n-C14:1)'	EAR141y	h[c] + nadph[c] + t3c7mrseACP[c]	->	nadp[c] + tdeACP[c]		''	0	1000
1634	'enoyl-[acyl-carrier-protein] reductase (NADPH) (n-C16:0)'	EAR160y	h[c] + nadph[c] + tpalm2eACP[c]	->	nadp[c] + palmACP[c]		''	0	1000
1635	'enoyl-[acyl-carrier-protein] reductase (NADPH) (n-C16:1)'	EAR161y	h[c] + nadph[c] + t3c9palmeACP[c]	->	nadp[c] + hdeACP[c]		''	0	1000
1636	'enoyl-[acyl-carrier-protein] reductase (NADPH) (n-C18:0)'	EAR180y	h[c] + nadph[c] + toctd2eACP[c]	->	nadp[c] + ocdcaACP[c]		''	0	1000
1637	'enoyl-[acyl-carrier-protein] reductase (NADPH) (n-C18:1)'	EAR181y	h[c] + nadph[c] + t3c11vaceACP[c]	->	nadp[c] + octeACP[c]		''	0	1000
1638	'D-sedoheptulose 7-phosphate isomerase'	S7PI	s7p[c]	<=>	gmhep7p[c]	YPO3243	'Lipopolysaccharide biosynthesis'	-1000	1000
1639	'arginine decarboxylase'	ARGDC	h[c] + arg-L[c]	<=>	co2[c] + agm[c]	YPO0929	'Amino acid metabolism'	-1000	1000
1640	'glyoxalase I; Ni-dependent'	GLYOX	lgt-S[c]	<=>	mthgxl[c] + gthrd[c]	YPO2381	'pyruvate metabolism'	-1000	1000
1641	'D-arabinose 5-phosphate isomerase'	A5PISO	ru5p-D[c]	<=>	ara5p[c]	YPO3577	'carbohydrate metabolism'	-1000	1000
1642	'lauroyl acyltransferase to tetra-acyl KDO2 lipid A'	LAURTRANS	ddcaACP[c] + kdo2lipid4[c]	<=>	ACP[c] + laur-kdo2lipid4[c]	YPO2063	'Lipopolysaccharide biosynthesis'	-1000	1000
1643	'KO-KDO hexa-acyl lipid A synthesis from KDO2 hexa-acyl lipid A'	KOKDO_LIPAhexa	akg[c] + o2[c] + laur-hde-kdo2lipid4[c]	<=>	co2[c] + succ[c] + kokdo-laur-hde-lipid4[c]	YPO1650	'Lipopolysaccharide biosynthesis'	-1000	1000
1644	'palmitoleoyl acyltransferase to penta-acyl KDO2 lipid A'	PALMITTRANS	hdeACP[c] + laur-kdo2lipid4[c]	<=>	ACP[c] + laur-hde-kdo2lipid4[c]	YPO3632	'Lipopolysaccharide biosynthesis'	-1000	1000
1645	'beta-galatosidase'	LACZ	h2o[c] + lcts[c]	<=>	glc-D[c] + gal[c]	YPO1654	'galactose metabolism'	-1000	1000
1646	'salicylate synthase'	SALSYN	ichor[c]	->	pyr[c] + salc[c]	YPO1916	'siderophore biosynthesis'	0	1000
1647	'adenylate kinase'	ADK1	atp[c] + amp[c]	<=>	2.000000 adp[c]	YPO3118	'purine metabolism'	-1000	1000
1648	'adenylate kinase'	CPK1	cmp[c] + ctp[c]	<=>	2.000000 cdp[c]	YPO3118	'purine metabolism'	-1000	1000
1649	'adenylate kinase'	TPK1	tmp[c] + ttp[c]	<=>	2.000000 tdp[c]	YPO3118	'purine metabolism'	-1000	1000
1650	'adenylate kinase'	DAMPK	atp[c] + damp[c]	<=>	adp[c] + dadp[c]	YPO3118	'purine metabolism'	-1000	1000
1651	'adenylate kinase'	CYTK2	ctp[c] + dcmp[c]	<=>	cdp[c] + dcdp[c]	YPO3118	'purine metabolism'	-1000	1000
1652	'adenylate kinase'	DYTK2	dtmp[c] + ttp[c]	<=>	dtdp[c] + tdp[c]	YPO3118	'purine metabolism'	-1000	1000
1653	'alpha-D-glucose cytidylyltransferase'	G1PCTYT	h[c] + ctp[c] + g1p[c]	<=>	ppi[c] + cdpglc[c]	YPO3115	'starch and sucrose metabolism'	-1000	1000
1654	'CDP-4-keto-6-deoxy-D-glucose-3-dehydrase'	CDPGD	h[c] + nadph[c] + CDP-4keto-6deox-glc[c]	->	h2o[c] + nadp[c] + CDP-4keto-36dideox-glc[c]	YPO3113	'nucleotide sugars metabolism'	0	1000
1655	'urea transporter'	UREAtex	urea[e]	<=>	urea[p]	YPO2672	''	-1000	1000
1656	'urea transporter'	UREAtpp	urea[p]	<=>	urea[c]	YPO2672	''	-1000	1000
1657	'iron transporter'	FEex	fe[e]	<=>	fe[p]	(YPO1310 and YPO1311 and YPO1312) or (YPO2958 and YPO2959 and YPO2960) or (YPO2439 and YPO2440 and YPO2441 and YPO2442) or YPO1913 or YPO1914	'iron metabolism'	-1000	1000
1658	'iron transporter'	FEpp	fe[p]	<=>	fe[c]	(YPO1310 and YPO1311 and YPO1312) or (YPO2958 and YPO2959 and YPO2960) or (YPO2439 and YPO2440 and YPO2441 and YPO2442) or YPO1913 or YPO1914	'iron metabolism'	-1000	1000
1659	'Tetra-acyl LPS biosynthesis'	LPS_YPtetra	uacgam[c] + adphep-DD[c] + 3.000000 adphep-LD[c] + udpg[c] + kokdolipid4[c]	->	4.000000 adp[c] + 6.000000 h[c] + 2.000000 udp[c] + lps_tetra[c]	YPO0056 and YPO0057 and YPO0416	'Lipopolysaccharide biosynthesis'	0	1000
1660	'Penta-acyl LPS biosynthesis'	LPS_YPpenta	uacgam[c] + adphep-DD[c] + 3.000000 adphep-LD[c] + udpg[c] + udpgal[c] + kokdo-laur-lipid4[c]	->	4.000000 adp[c] + 7.000000 h[c] + 3.000000 udp[c] + lps_penta[c]	YPO0056 and YPO0057 and YPO0416	'Lipopolysaccharide biosynthesis'	0	1000
1661	'Hexa-acyl LPS biosynthesis'	LPS_YPhexa	uacgam[c] + adphep-DD[c] + 3.000000 adphep-LD[c] + udpg[c] + udpgal[c] + kokdo-laur-hde-lipid4[c]	->	4.000000 adp[c] + 7.000000 h[c] + 3.000000 udp[c] + lps_hexa[c]	YPO0056 and YPO0057 and YPO0416	'Lipopolysaccharide biosynthesis'	0	1000
1662	'25C biomass'	biomass_25C	45.560800 h2o[c] + 45.731800 atp[c] + 0.001000 amp[c] + 0.000050 nadh[c] + 0.002150 nad[c] + 0.000400 nadph[c] + 0.000130 nadp[c] + 0.310000 glu-L[c] + 0.000050 accoa[c] + 0.000006 coa[c] + 0.000010 fad[c] + 0.270000 gln-L[c] + 0.203000 gtp[c] + 0.320000 asp-L[c] + 0.000003 succoa[c] + 0.931000 ala-L[c] + 0.011000 pe160[p] + 0.001400 pg160[p] + 0.073000 cys-L[c] + 0.910000 gly[c] + 0.320000 pro-L…	->	45.562800 pi[c] + 45.560800 adp[c] + 45.560350 h[c] + 0.730200 ppi[c]		''	0	1000
1663	'37C biomass'	biomass_37C	45.560800 h2o[c] + 45.731800 atp[c] + 0.001000 amp[c] + 0.000050 nadh[c] + 0.002150 nad[c] + 0.000400 nadph[c] + 0.000130 nadp[c] + 0.310000 glu-L[c] + 0.000050 accoa[c] + 0.000006 coa[c] + 0.000010 fad[c] + 0.270000 gln-L[c] + 0.203000 gtp[c] + 0.320000 asp-L[c] + 0.000003 succoa[c] + 0.931000 ala-L[c] + 0.017000 pe160[p] + 0.002500 pg160[p] + 0.073000 cys-L[c] + 0.910000 gly[c] + 0.320000 pro-L…	->	45.562800 pi[c] + 45.560800 adp[c] + 45.560350 h[c] + 0.730200 ppi[c]		''	0	1000
1664	'12ppd-R[e] Exchange'	EX_12ppd-R_e	12ppd-R[e]	->			''	0	1000
1665	'12ppd-S[e] Exchange'	EX_12ppd-S_e	12ppd-S[e]	->			''	0	1000
1666	'14glucan[e] Exchange'	EX_14glucan_e	14glucan[e]	->			''	0	1000
1667	'23camp[e] Exchange'	EX_23camp_e	23camp[e]	->			''	0	1000
1668	'23ccmp[e] Exchange'	EX_23ccmp_e	23ccmp[e]	->			''	0	1000
1669	'23cgmp[e] Exchange'	EX_23cgmp_e	23cgmp[e]	->			''	0	1000
1670	'23cump[e] Exchange'	EX_23cump_e	23cump[e]	->			''	0	1000
1671	'23dappa[e] Exchange'	EX_23dappa_e	23dappa[e]	->			''	0	1000
1672	'26dap-M[e] Exchange'	EX_26dap-M_e	26dap-M[e]	->			''	0	1000
1673	'34dhpac[e] Exchange'	EX_34dhpac_e	34dhpac[e]	->			''	0	1000
1674	'3amp[e] Exchange'	EX_3amp_e	3amp[e]	->			''	0	1000
1675	'3cmp[e] Exchange'	EX_3cmp_e	3cmp[e]	->			''	0	1000
1676	'3gmp[e] Exchange'	EX_3gmp_e	3gmp[e]	->			''	0	1000
1677	'LalaDgluMdap[e] Exchange'	EX_LalaDgluMdap_e	LalaDgluMdap[e]	->			''	0	1000
1678	'3ump[e] Exchange'	EX_3ump_e	3ump[e]	->			''	0	1000
1679	'4hoxpacd[e] Exchange'	EX_4hoxpacd_e	4hoxpacd[e]	->			''	0	1000
1680	'LalaDgluMdapDala[e] Exchange'	EX_LalaDgluMdapDala_e	LalaDgluMdapDala[e]	->			''	0	1000
1681	'5dglcn[e] Exchange'	EX_5dglcn_e	5dglcn[e]	->			''	0	1000
1682	'4abut[e] Exchange'	EX_4abut_e	4abut[e]	->			''	0	1000
1683	'acac[e] Exchange'	EX_acac_e	acac[e]	->			''	0	1000
1684	'acald[e] Exchange'	EX_acald_e	acald[e]	->			''	0	1000
1685	'acgal1p[e] Exchange'	EX_acgal1p_e	acgal1p[e]	->			''	0	1000
1686	'acgal[e] Exchange'	EX_acgal_e	acgal[e]	->			''	0	1000
1687	'acgam1p[e] Exchange'	EX_acgam1p_e	acgam1p[e]	->			''	0	1000
1688	'acgam[e] Exchange'	EX_acgam_e	acgam[e]	->			''	0	1000
1689	'acmana[e] Exchange'	EX_acmana_e	acmana[e]	->			''	0	1000
1690	'acmum[e] Exchange'	EX_acmum_e	acmum[e]	->			''	0	1000
1691	'acnam[e] Exchange'	EX_acnam_e	acnam[e]	->			''	0	1000
1692	'acolipa[e] Exchange'	EX_acolipa_e	acolipa[e]	->			''	0	1000
1693	'acser[e] Exchange'	EX_acser_e	acser[e]	->			''	0	1000
1694	'ac[e] Exchange'	EX_ac_e	ac[e]	->			''	0.41	1000
1695	'ade[e] Exchange'	EX_ade_e	ade[e]	->			''	0	1000
1696	'adn[e] Exchange'	EX_adn_e	adn[e]	->			''	0	1000
1697	'adocbl[e] Exchange'	EX_adocbl_e	adocbl[e]	->			''	0	1000
1698	'agm[e] Exchange'	EX_agm_e	agm[e]	->			''	0	1000
1699	'akg[e] Exchange'	EX_akg_e	akg[e]	->			''	0	1000
1700	'alaala[e] Exchange'	EX_alaala_e	alaala[e]	->			''	0	1000
1701	'ala-L[e] Exchange'	EX_ala-L_e	ala-L[e]	->			''	0	1000
1702	'all-D[e] Exchange'	EX_all-D_e	all-D[e]	->			''	0	1000
1703	'alltn[e] Exchange'	EX_alltn_e	alltn[e]	->			''	0	1000
1704	'amp[e] Exchange'	EX_amp_e	amp[e]	->			''	0	1000
1705	'anhgm[e] Exchange'	EX_anhgm_e	anhgm[e]	->			''	0	1000
1706	'arab-L[e] Exchange'	EX_arab-L_e	arab-L[e]	->			''	0	1000
1707	'arg-L[e] Exchange'	EX_arg-L_e	arg-L[e]	->			''	0	1000
1708	'ascb-L[e] Exchange'	EX_ascb-L_e	ascb-L[e]	->			''	0	1000
1709	'asn-L[e] Exchange'	EX_asn-L_e	asn-L[e]	->			''	0	1000
1710	'aso3[e] Exchange'	EX_aso3_e	aso3[e]	->			''	0	1000
1711	'asp-L[e] Exchange'	EX_asp-L_e	asp-L[e]	->			''	0	1000
1712	'ala-B[e] Exchange'	EX_ala-B_e	ala-B[e]	->			''	0	1000
1713	'butso3[e] Exchange'	EX_butso3_e	butso3[e]	->			''	0	1000
1714	'but[e] Exchange'	EX_but_e	but[e]	->			''	0	1000
1715	'ca2[e] Exchange'	EX_ca2_e	ca2[e]	->			''	-1000	1000
1716	'cbi[e] Exchange'	EX_cbi_e	cbi[e]	->			''	0	1000
1717	'cbl1[e] Exchange'	EX_cbl1_e	cbl1[e]	->			''	0	1000
[truncated: 244 more rows]

## Sheet: E. BOFs
25-28C BOF									37C BOF
[truncated: 65 more rows]

[truncated: 7 more sheets: F. Model Comparison, G. Carbon source testing, H. Nitrogen source testing, I. Phosphorus source testing, J. Sulfur source testing, K. BCS media, L. Simulation constraints]
