# Supplementary material for: An experimentally-supported genome-scale metabolic network reconstruction for Yersinia pestis CO92
Source: BMC Syst Biol. 2011 Oct 13;5:163. doi: 10.1186/1752-0509-5-163 (PMC3220653; doi:10.1186/1752-0509-5-163)
Supplement: Additional file 2 — Gene essentiality. A. List of genes predicted to be essential in YP CO92. Homologous genes in E. coli and Salmonella Typhimurium LT2 that were predicted to be essential by the E. coli iAF1260 model [8] and the Salmonella Typhimurium LT2 consensus model [9] have been listed as well. B. List of genes predicted to be essential in E. coli only (from [8]). C. List of genes predicted to be essential in S. Typhimurium only [9]. [file 1752-0509-5-163-S2.XLSX]

## Sheet: A. CO92 essential genes
COG	Model-predicted essential genes in CO92 (37°C)	Common name	Homologous E. coli genes predicted to be essential by iAF1260 (PMID 17593909)	Homologous Salmonella LT2 genes predicted to be essentiai by Salmonella consensus reconstruction (PMID 21244678)	Notes:
E	YPO0024	glnA		STM4007	1. Empty cells in Columns D and E denote either a) neither E coli nor Salmonella has a homolog to the listed YP CO92 gene, or b) homologous genes in E. coli or Salmonella that are not predicted by their respective metabolic models to be essential for those two organisms.
F	YPO0040	gmk	b3648	STM3740	2. There are three genes predicted to be essential at 25°C but not 37°C on both glucose and gluconate BCS medium. These three genes have been noted.
F	YPO0045	pyrE	b3642	STM3733
H	YPO0048	dfp	b3639	STM3730
H	YPO0053	coaD	b3634	STM3725
M	YPO0055	kdtA	b3633	STM3724
MG	YPO0058	rfaD		STM3710
C	YPO0068	gpsA	b3608
F	YPO0117	metF	b3941	STM4105
E	YPO0152	aroB	b3389	STM3486
EH	YPO0169	pabA	b3360	STM3469
I	YPO0312	plsB	b4041	STM4235
E	YPO0322	tyrB		STM4248
I	YPO0364	psd	b4160	STM4348
F	YPO0378	purA	b4177	STM4366
H	YPO0474	ribF	b0025	STM0045
EF	YPO0481	carA
EF	YPO0482	carB
H	YPO0486	folA		STM0087
E	YPO0530	leuD	b0071
E	YPO0531	leuC	b0072
CE	YPO0532	leuB	b0073	STM0112
E	YPO0533	leuA	b0074	STM0113
M	YPO0561	lpxC	b0096	STM0134
H	YPO0648	folB	b3058	STM3206
M	YPO0654	rfaE		STM3200
H	YPO0658	ribB	b3041	STM3195
I	YPO0672	plsC	b3018?	STM3173
F	YPO0783	thyA	b2927	STM3001
G	YPO0926	tktA
H	YPO0931	metK	b2942	STM3090
E	YPO0960	speC
M	YPO1054	lpxD	b0179	STM0226
M	YPO1056	lpxA	b0181	STM0228
M	YPO1057	lpxB	b0182	STM0229
I	YPO1060	accA	b0185	STM0232
P	YPO1072	-
P	YPO1073	metN
E	YPO1074	-
G	YPO1106	ppnK	b2615
H	YPO1127	nadA	b0750	STM0756
M	YPO1139	galE		STM0776	Predicted to be essential at 25°C only
E	YPO1390	aroA	b0908	STM0978
V	YPO1395	msbA	b0914	STM0984
M	YPO1396	lpxK	b0915	STM0985
M	YPO1400	kdsB	b0918	STM0988
E	YPO1410	aspC	b0928	STM0998
F	YPO1415	pyrD	b0945	STM1058
I	YPO1430	fabA	b0954	STM1067
H	YPO1505	folE	b2153	STM2193
M	YPO1539	galU		STM1752
M	YPO1540	galF		STM2098
EE	YPO1542	hisI	b2026	STM2078
E	YPO1543	hisF	b2025	STM2077
E	YPO1544	hisA	b2024	STM2076
E	YPO1545	hisH	b2023	STM2075
EE	YPO1546	hisB	b2022	STM2074
E	YPO1547	hisC	b2021	STM2073
E	YPO1548	hisD	b2020	STM2072
E	YPO1549	hisG	b2019	STM2071
E	YPO1570	argG	b3172	STM3290.S
F	YPO1587	pyrC	b1062	STM1163
I	YPO1598	fabD	b1092	STM1194
IQR	YPO1599	fabG	b1093	STM1195
IQ	YPO1600	acpP	b1094	STM1196
IQ	YPO1601	fabF		STM1197
EH	YPO1603	pabC	b1096?	STM1198
F	YPO1605	tmk	b1098
F	YPO1636	purB		STM1232
C	YPO1641	icdA	b1131	STM1238
-	YPO1650	-
EH	YPO1773	pabB	b1812?	STM1824
I	YPO1867	pgsA		STM1945
M	YPO2063	msbB		STM1889	Predicted to be essential at 25°C only
EF	YPO2013	prsA	b1136	STM1780
M	YPO2021	kdsA	b1215	STM1772
I	YPO2188	cls
E	YPO2203	trpA	b1260	STM1727
E	YPO2204	trpB	b1261	STM1726
EE	YPO2205	trpC	b1262	STM1725
E	YPO2206	trpD	b1263	STM1724
EH	YPO2208	trpE	b1264	STM1723
H	YPO2222	ribA	b1277	STM1711
F	YPO2227	pyrF	b1281	STM1707
EH	YPO2293	ilvB
E	YPO2294	ilvN
P	YPO2298	phoA
H	YPO2391	ribE	b1662	STM1426
H	YPO2607	nadD	b0639	STM0645
G	YPO2686	pgm
H	YPO2710	nadB	b2574	STM2641
E	YPO2751	aroC	b2329	STM2384
IQ	YPO2757	fabB	b2323	STM2378
I	YPO2768	accD	b2316	STM2366
H	YPO2769	folC	b2315	STM2365
F	YPO2772	purF	b2312	STM2362
F	YPO2828	purM	b2499	STM2499.S
FF	YPO2870	guaA	b2507
FR	YPO2871	guaB		STM2511
HR	YPO2912	nadE		STM1310
FF	YPO2921	purL	b2557
F	YPO3059	purC	b2476	STM2487
S	YPO3075	-	b0524
F	YPO3076	purE	b0523	STM0534
F	YPO3077	purK	b0522	STM0533
F	YPO3118	adk		STM0488
H	YPO3182	ribH	b0415	STM0417
HH	YPO3183	ribD	b0414	STM0416
E	YPO3215	aroL
G	YPO3243	gmhA		STM0310
I	YPO3273	pssA	b2585	STM2652
E	YPO3286	aroF
F	YPO3377	pyrG	b2780	STM2953
F	YPO3384	pfs	b0159	STM0207
H	YPO3400	folK	b0142	STM0183
P	YPO3407	yadF		STM0171
E	YPO3411	speE		STM0166
E	YPO3412	speD		STM0165
H	YPO3424	nadC	b0109	STM0145
H	YPO3430	coaE	b0103
E	YPO3446	argI
G	YPO3500	glmM	b3176
H	YPO3501	folP	b3177	STM3295
RM	YPO3577	-
R	YPO3578	-	b3198
F	YPO3588	pyrB	b4245	STM4460
F	YPO3589	pyrI	b4244	STM4459
M	YPO3632	ddg			Predicted to be essential at 25°C only
I	YPO3658	accC		STM3380
I	YPO3659	accB	b3255	STM3379
E	YPO3660	aroQ
C	YPO3726	aceB
F	YPO3728	purH	b4006	STM4176
F	YPO3729	purD	b4005	STM4175
H	YPO3758	coaA	b3974	STM4139
EH	YPO3888	ilvC	b3774	STM3909
EG	YPO3897	ilvD	b3771	STM3904
EH	YPO3899	ilvE	b3770	STM3903
E	YPO3924	argH	b3960	STM4123
G	YPO3939	glgA		STM3535
G	YPO3940	glgC		STM3536
E	YPO4082	avtA
E	YPO4089	-
M	YPO4118	glmS	b3729	STM3861
M	YPO4119	glmU	b3730	STM3862
G	YPO3718 (essential on gluconate only but not glucose)

## Sheet: B. E. coli only
Predicted to essential in E.coli but not predicted to be essential in CO92. From iAF1260 (PMID 17593909)
b3850
b3256
b3196
b3189
b3187
b3040
b3018
b2838
b3939
b2762
b2752
b3990
b3991
b3992
b3993
b0085
b2530
b2515
b2478
b2103
b2320
b2400
b2472
b1693
b0175
b0174
b0173
b0166
b0154
b0134
b0133
b0131
b0091
b0090
b2599
b4407
b0088
b0087
b0003
b0004
b0029
b0031
b0052
b3359
b0086
b1210
b0421
b0420
b0417
b0386
b0369
b0475
b0529
b0907
b4040
b1208
b0423
b2763
b2564
b1288
b1415
b1740
b4013
b2600
b2687
b2746
b2747
b3997
b3994
b2751
b2750
b4039
b3972
b3967
b3959
b3958
b3957
b3809
b3804
b3607
b3956
b2764
b2818
b2827
b3805
b3368
b3433

## Sheet: C. Salmonella only
Predicted to be essential in Salmonella LT2 but not predicted to be essential in CO92. From the Salmonella consensus reconstruction (PMID 21244678)	Reason for non-essentiality in YP CO92
argA
argB
argC
argE
gltA	because citrate is in YP CO92 growth medium
lysA
metA
panB
panC
panD
pheA	not in CO92 model
proC
purG
thrB
thrC
tyrA
argD	disrupted in CO92
aroD
asd
cdsA
cysC
cysD
cysE
cysG
cysH
cysN
dapA
dapB
dapD
dapE
dapF
fabI (not present in CO92)
glmM
gltX
hemA
hemB
htrB
lpxH
luxS
manA
mraY
murA
murB
murC
murD
murE
murF
murG
murI
oafA
pgpB
rfaB
rfaC
rfaF
rfaG
rfaI
rfaJ
rfaK
rfaL
rfaP
rfaQ
rfaY
rfaZ
rfbC
rfbD
rfbF
rfbG
rfbH
rfbI
rfbJ
rfbN
rfbP
rfbU
rfbV
rfc
tdk
wzxE
yaeD
ygiE
yibR
yrbG
yrbI
