# Supplementary material for: An experimentally-supported genome-scale metabolic network reconstruction for Yersinia pestis CO92
Source: BMC Syst Biol. 2011 Oct 13;5:163. doi: 10.1186/1752-0509-5-163 (PMC3220653; doi:10.1186/1752-0509-5-163)
Supplement: Additional File 3 — The iPC815 model in SBML format. [file 1752-0509-5-163-S3.XML]

<?xml version="1.0" encoding="UTF-8"?>
<sbml xmlns="http://www.sbml.org/sbml/level2" level="2" version="1">
  <model>
    <listOfUnitDefinitions>
      <unitDefinition id="mmol_per_gDW_per_hr">
        <listOfUnits>
          <unit kind="mole" scale="-3"/>
          <unit kind="gram" exponent="-1"/>
          <unit kind="second" exponent="-1" multiplier="0.000277777777777778"/>
        </listOfUnits>
      </unitDefinition>
    </listOfUnitDefinitions>
    <listOfCompartments>
      <compartment id="p" name="periplasm" size="1"/>
      <compartment id="c" name="cytosol" size="1"/>
      <compartment id="e" name="extracellular" size="1"/>
    </listOfCompartments>
    <listOfSpecies>
      <species id="M_12ppd__R_c" name="(R)-Propane-1;2-diol" compartment="c" charge="0">
        <notes>
          <html xmlns="http://www.w3.org/1999/xhtml">
            <p>FORMULA: C3H8O2</p>
            <p>CASID: 4254-14-2</p>
            <p>CHARGE: 0</p>
            <p>KEGGID: C02912</p>
          </html>
        </notes>
      </species>
      <species id="M_dcaACP_c" name="Decanoyl-ACP (n-C10:0ACP)" compartment="c" charge="-1">
        <notes>
          <html xmlns="http://www.w3.org/1999/xhtml">
            <p>FORMULA: C21H39N2O8PRS</p>
            <p>CHARGE: -1</p>
            <p>KEGGID: C05755</p>
          </html>
        </notes>
      </species>
      <species id="M_2aobut_c" name="L-2-Amino-3-oxobutanoate" compartment="c" charge="0">
        <notes>
          <html xmlns="http://www.w3.org/1999/xhtml">
            <p>FORMULA: C4H7NO3</p>
            <p>CHARGE: 0</p>
            <p>KEGGID: C03508</p>
          </html>
        </notes>
      </species>
      <species id="M_12ppd__R_e" name="(R)-Propane-1;2-diol" compartment="e" charge="0">
        <notes>
          <html xmlns="http://www.w3.org/1999/xhtml">
            <p>FORMULA: C3H8O2</p>
            <p>CASID: 4254-14-2</p>
            <p>CHARGE: 0</p>
            <p>KEGGID: C02912</p>
          </html>
        </notes>
      </species>
      <species id="M_2pglyc_c" name="2-Phosphoglycolate" compartment="c" charge="-3">
        <notes>
          <html xmlns="http://www.w3.org/1999/xhtml">
            <p>FORMULA: C2H2O6P</p>
            <p>CHARGE: -3</p>
            <p>KEGGID: C00988</p>
          </html>
        </notes>
      </species>
      <species id="M_eig3p_c" name="D-erythro-1-(Imidazol-4-yl)glycerol 3-phosphate" compartment="c" charge="-2">
        <notes>
          <html xmlns="http://www.w3.org/1999/xhtml">
            <p>FORMULA: C6H9N2O6P</p>
            <p>CHARGE: -2</p>
            <p>KEGGID: C04666</p>
          </html>
        </notes>
      </species>
      <species id="M_12ppd__R_p" name="(R)-Propane-1;2-diol" compartment="p" charge="0">
        <notes>
          <html xmlns="http://www.w3.org/1999/xhtml">
            <p>FORMULA: C3H8O2</p>
            <p>CASID: 4254-14-2</p>
            <p>CHARGE: 0</p>
            <p>KEGGID: C02912</p>
          </html>
        </notes>
      </species>
      <species id="M_2ahbut_c" name="(S)-2-Aceto-2-hydroxybutanoate" compartment="c" charge="-1">
        <notes>
          <html xmlns="http://www.w3.org/1999/xhtml">
            <p>FORMULA: C6H9O4</p>
            <p>CHARGE: -1</p>
            <p>KEGGID: C06006</p>
          </html>
        </notes>
      </species>
      <species id="M_feoxam_p" name="ferroxamine" compartment="p" charge="1">
        <notes>
          <html xmlns="http://www.w3.org/1999/xhtml">
            <p>FORMULA: C25H46FeN6O8</p>
            <p>CHARGE: 1</p>
          </html>
        </notes>
      </species>
      <species id="M_pyr_c" name="pyruvate" compartment="c" charge="-1">
        <notes>
          <html xmlns="http://www.w3.org/1999/xhtml">
            <p>FORMULA: C3H3O3</p>
            <p>CASID: 127-17-3</p>
            <p>CHARGE: -1</p>
            <p>KEGGID: C00022</p>
          </html>
        </notes>
      </species>
      <species id="M_pyr_e" name="pyruvate" compartment="e" charge="-1">
        <notes>
          <html xmlns="http://www.w3.org/1999/xhtml">
            <p>FORMULA: C3H3O3</p>
            <p>CASID: 127-17-3</p>
            <p>CHARGE: -1</p>
            <p>KEGGID: C00022</p>
          </html>
        </notes>
      </species>
      <species id="M_pyr_p" name="pyruvate" compartment="p" charge="-1">
        <notes>
          <html xmlns="http://www.w3.org/1999/xhtml">
            <p>FORMULA: C3H3O3</p>
            <p>CASID: 127-17-3</p>
            <p>CHARGE: -1</p>
            <p>KEGGID: C00022</p>
          </html>
        </notes>
      </species>
      <species id="M_tdecoa_c" name="Tetradecenoyl-CoA (n-C14:1CoA)" compartment="c" charge="-4">
        <notes>
          <html xmlns="http://www.w3.org/1999/xhtml">
            <p>FORMULA: C35H56N7O17P3S</p>
            <p>CHARGE: -4</p>
          </html>
        </notes>
      </species>
      <species id="M_apg161_c" name="acyl phosphatidylglycerol (n-C16:1)" compartment="c" charge="-1">
        <notes>
          <html xmlns="http://www.w3.org/1999/xhtml">
            <p>FORMULA: C54H98O11P</p>
            <p>CHARGE: -1</p>
          </html>
        </notes>
      </species>
      <species id="M_octa_e" name="octanoate (n-C8:0)" compartment="e" charge="-1">
        <notes>
          <html xmlns="http://www.w3.org/1999/xhtml">
            <p>FORMULA: C8H15O2</p>
            <p>CASID: 124-07-2</p>
            <p>CHARGE: -1</p>
            <p>KEGGID: C06423</p>
          </html>
        </notes>
      </species>
      <species id="M_octa_c" name="octanoate (n-C8:0)" compartment="c" charge="-1">
        <notes>
          <html xmlns="http://www.w3.org/1999/xhtml">
            <p>FORMULA: C8H15O2</p>
            <p>CASID: 124-07-2</p>
            <p>CHARGE: -1</p>
            <p>KEGGID: C06423</p>
          </html>
        </notes>
      </species>
      <species id="M_3hmrsACP_c" name="(R)-3-Hydroxytetradecanoyl-[acyl-carrier protein]" compartment="c" charge="-1">
        <notes>
          <html xmlns="http://www.w3.org/1999/xhtml">
            <p>FORMULA: C25H47N2O9PRS</p>
            <p>CHARGE: -1</p>
            <p>KEGGID: C04688</p>
          </html>
        </notes>
      </species>
      <species id="M_octa_p" name="octanoate (n-C8:0)" compartment="p" charge="-1">
        <notes>
          <html xmlns="http://www.w3.org/1999/xhtml">
            <p>FORMULA: C8H15O2</p>
            <p>CASID: 124-07-2</p>
            <p>CHARGE: -1</p>
            <p>KEGGID: C06423</p>
          </html>
        </notes>
      </species>
      <species id="M_adn_e" name="Adenosine" compartment="e" charge="0">
        <notes>
          <html xmlns="http://www.w3.org/1999/xhtml">
            <p>FORMULA: C10H13N5O4</p>
            <p>CASID: 58-61-7</p>
            <p>CHARGE: 0</p>
            <p>KEGGID: C00212</p>
          </html>
        </notes>
      </species>
      <species id="M_8aonn_c" name="8-Amino-7-oxononanoate" compartment="c" charge="0">
        <notes>
          <html xmlns="http://www.w3.org/1999/xhtml">
            <p>FORMULA: C9H17NO3</p>
            <p>CHARGE: 0</p>
            <p>KEGGID: C01092</p>
          </html>
        </notes>
      </species>
      <species id="M_dmso_c" name="Dimethyl sulfoxide" compartment="c" charge="0">
        <notes>
          <html xmlns="http://www.w3.org/1999/xhtml">
            <p>FORMULA: C2H6OS</p>
            <p>CHARGE: 0</p>
            <p>KEGGID: C11143</p>
          </html>
        </notes>
      </species>
      <species id="M_dmso_e" name="Dimethyl sulfoxide" compartment="e" charge="0">
        <notes>
          <html xmlns="http://www.w3.org/1999/xhtml">
            <p>FORMULA: C2H6OS</p>
            <p>CHARGE: 0</p>
            <p>KEGGID: C11143</p>
          </html>
        </notes>
      </species>
      <species id="M_dca_c" name="Decanoate (n-C10:0)" compartment="c" charge="-1">
        <notes>
          <html xmlns="http://www.w3.org/1999/xhtml">
            <p>FORMULA: C10H19O2</p>
            <p>CASID: 334-48-5</p>
            <p>CHARGE: -1</p>
            <p>KEGGID: C01571</p>
          </html>
        </notes>
      </species>
      <species id="M_adn_c" name="Adenosine" compartment="c" charge="0">
        <notes>
          <html xmlns="http://www.w3.org/1999/xhtml">
            <p>FORMULA: C10H13N5O4</p>
            <p>CASID: 58-61-7</p>
            <p>CHARGE: 0</p>
            <p>KEGGID: C00212</p>
          </html>
        </notes>
      </species>
      <species id="M_2agpe180_p" name="2-Acyl-sn-glycero-3-phosphoethanolamine (n-C18:0)" compartment="p" charge="0">
        <notes>
          <html xmlns="http://www.w3.org/1999/xhtml">
            <p>FORMULA: C23H48NO7P1</p>
            <p>CHARGE: 0</p>
            <p>KEGGID: C05973</p>
          </html>
        </notes>
      </species>
      <species id="M_5dglcn_e" name="5-Dehydro-D-gluconate" compartment="e" charge="-1">
        <notes>
          <html xmlns="http://www.w3.org/1999/xhtml">
            <p>FORMULA: C6H9O7</p>
            <p>CHARGE: -1</p>
            <p>KEGGID: C01062</p>
          </html>
        </notes>
      </species>
      <species id="M_dmso_p" name="Dimethyl sulfoxide" compartment="p" charge="0">
        <notes>
          <html xmlns="http://www.w3.org/1999/xhtml">
            <p>FORMULA: C2H6OS</p>
            <p>CHARGE: 0</p>
            <p>KEGGID: C11143</p>
          </html>
        </notes>
      </species>
      <species id="M_ps141_c" name="phosphatidylserine (ditetradec-7-enoyl; n-C14:1)" compartment="c" charge="-1">
        <notes>
          <html xmlns="http://www.w3.org/1999/xhtml">
            <p>FORMULA: C34H61N1O10P1</p>
            <p>CHARGE: -1</p>
            <p>KEGGID: C02737</p>
          </html>
        </notes>
      </species>
      <species id="M_2agpe180_c" name="2-Acyl-sn-glycero-3-phosphoethanolamine (n-C18:0)" compartment="c" charge="0">
        <notes>
          <html xmlns="http://www.w3.org/1999/xhtml">
            <p>FORMULA: C23H48NO7P1</p>
            <p>CHARGE: 0</p>
            <p>KEGGID: C05973</p>
          </html>
        </notes>
      </species>
      <species id="M_uamag_c" name="UDP-N-acetylmuramoyl-L-alanyl-D-glutamate" compartment="c" charge="-4">
        <notes>
          <html xmlns="http://www.w3.org/1999/xhtml">
            <p>FORMULA: C28H39N5O23P2</p>
            <p>CHARGE: -4</p>
            <p>KEGGID: C00692</p>
          </html>
        </notes>
      </species>
      <species id="M_pmcoa_c" name="Pimeloyl-CoA" compartment="c" charge="-5">
        <notes>
          <html xmlns="http://www.w3.org/1999/xhtml">
            <p>FORMULA: C28H41N7O19P3S</p>
            <p>CHARGE: -5</p>
            <p>KEGGID: C01063</p>
          </html>
        </notes>
      </species>
      <species id="M_anhgm_p" name="N-Acetyl-D-glucosamine(anhydrous)N-Acetylmuramic acid" compartment="p" charge="-1">
        <notes>
          <html xmlns="http://www.w3.org/1999/xhtml">
            <p>FORMULA: C19H29N2O12</p>
            <p>CHARGE: -1</p>
          </html>
        </notes>
      </species>
      <species id="M_atp_c" name="ATP" compartment="c" charge="-4">
        <notes>
          <html xmlns="http://www.w3.org/1999/xhtml">
            <p>FORMULA: C10H12N5O13P3</p>
            <p>CASID: 56-65-5</p>
            <p>CHARGE: -4</p>
            <p>KEGGID: C00002</p>
          </html>
        </notes>
      </species>
      <species id="M_ump_e" name="UMP" compartment="e" charge="-2">
        <notes>
          <html xmlns="http://www.w3.org/1999/xhtml">
            <p>FORMULA: C9H11N2O9P</p>
            <p>CASID: 58-97-9</p>
            <p>CHARGE: -2</p>
            <p>KEGGID: C00105</p>
          </html>
        </notes>
      </species>
      <species id="M_anhgm_e" name="N-Acetyl-D-glucosamine(anhydrous)N-Acetylmuramic acid" compartment="e" charge="-1">
        <notes>
          <html xmlns="http://www.w3.org/1999/xhtml">
            <p>FORMULA: C19H29N2O12</p>
            <p>CHARGE: -1</p>
          </html>
        </notes>
      </species>
      <species id="M_gp4g_c" name="P1;P4-Bis(5-guanosyl) tetraphosphate" compartment="c" charge="-4">
        <notes>
          <html xmlns="http://www.w3.org/1999/xhtml">
            <p>FORMULA: C20H24N10O21P4</p>
            <p>CHARGE: -4</p>
            <p>KEGGID: C01261</p>
          </html>
        </notes>
      </species>
      <species id="M_coa_c" name="Coenzyme A" compartment="c" charge="-4">
        <notes>
          <html xmlns="http://www.w3.org/1999/xhtml">
            <p>FORMULA: C21H32N7O16P3S</p>
            <p>CASID: 85-61-0</p>
            <p>CHARGE: -4</p>
            <p>KEGGID: C00010</p>
          </html>
        </notes>
      </species>
      <species id="M_anhgm_c" name="N-Acetyl-D-glucosamine(anhydrous)N-Acetylmuramic acid" compartment="c" charge="-1">
        <notes>
          <html xmlns="http://www.w3.org/1999/xhtml">
            <p>FORMULA: C19H29N2O12</p>
            <p>CHARGE: -1</p>
          </html>
        </notes>
      </species>
      <species id="M_din_p" name="Deoxyinosine" compartment="p" charge="0">
        <notes>
          <html xmlns="http://www.w3.org/1999/xhtml">
            <p>FORMULA: C10H12N4O4</p>
            <p>CASID: 890-38-0</p>
            <p>CHARGE: 0</p>
            <p>KEGGID: C05512</p>
          </html>
        </notes>
      </species>
      <species id="M_3hbcoa_c" name="(S)-3-Hydroxybutanoyl-CoA" compartment="c" charge="-4">
        <notes>
          <html xmlns="http://www.w3.org/1999/xhtml">
            <p>FORMULA: C25H38N7O18P3S</p>
            <p>CHARGE: -4</p>
            <p>KEGGID: C01144</p>
          </html>
        </notes>
      </species>
      <species id="M_din_c" name="Deoxyinosine" compartment="c" charge="0">
        <notes>
          <html xmlns="http://www.w3.org/1999/xhtml">
            <p>FORMULA: C10H12N4O4</p>
            <p>CASID: 890-38-0</p>
            <p>CHARGE: 0</p>
            <p>KEGGID: C05512</p>
          </html>
        </notes>
      </species>
      <species id="M_din_e" name="Deoxyinosine" compartment="e" charge="0">
        <notes>
          <html xmlns="http://www.w3.org/1999/xhtml">
            <p>FORMULA: C10H12N4O4</p>
            <p>CASID: 890-38-0</p>
            <p>CHARGE: 0</p>
            <p>KEGGID: C05512</p>
          </html>
        </notes>
      </species>
      <species id="M_glcur1p_e" name="D-Glucuronate 1-phosphate" compartment="e" charge="-3">
        <notes>
          <html xmlns="http://www.w3.org/1999/xhtml">
            <p>FORMULA: C6H8O10P</p>
            <p>CHARGE: -3</p>
            <p>KEGGID: C05385</p>
          </html>
        </notes>
      </species>
      <species id="M_2ohph_c" name="2-Octaprenyl-6-hydroxyphenol" compartment="c" charge="0">
        <notes>
          <html xmlns="http://www.w3.org/1999/xhtml">
            <p>FORMULA: C46H70O2</p>
            <p>CHARGE: 0</p>
            <p>KEGGID: C05811</p>
          </html>
        </notes>
      </species>
      <species id="M_gtp_p" name="GTP" compartment="p" charge="-4">
        <notes>
          <html xmlns="http://www.w3.org/1999/xhtml">
            <p>FORMULA: C10H12N5O14P3</p>
            <p>CASID: 86-01-1</p>
            <p>CHARGE: -4</p>
            <p>KEGGID: C00044</p>
          </html>
        </notes>
      </species>
      <species id="M_amob_c" name="S-Adenosyl-4-methylthio-2-oxobutanoate" compartment="c" charge="0">
        <notes>
          <html xmlns="http://www.w3.org/1999/xhtml">
            <p>FORMULA: C15H19N5O6S</p>
            <p>CHARGE: 0</p>
            <p>KEGGID: C04425</p>
          </html>
        </notes>
      </species>
      <species id="M_gtp_e" name="GTP" compartment="e" charge="-4">
        <notes>
          <html xmlns="http://www.w3.org/1999/xhtml">
            <p>FORMULA: C10H12N5O14P3</p>
            <p>CASID: 86-01-1</p>
            <p>CHARGE: -4</p>
            <p>KEGGID: C00044</p>
          </html>
        </notes>
      </species>
      <species id="M_gtp_c" name="GTP" compartment="c" charge="-4">
        <notes>
          <html xmlns="http://www.w3.org/1999/xhtml">
            <p>FORMULA: C10H12N5O14P3</p>
            <p>CASID: 86-01-1</p>
            <p>CHARGE: -4</p>
            <p>KEGGID: C00044</p>
          </html>
        </notes>
      </species>
      <species id="M_adn_p" name="Adenosine" compartment="p" charge="0">
        <notes>
          <html xmlns="http://www.w3.org/1999/xhtml">
            <p>FORMULA: C10H13N5O4</p>
            <p>CASID: 58-61-7</p>
            <p>CHARGE: 0</p>
            <p>KEGGID: C00212</p>
          </html>
        </notes>
      </species>
      <species id="M_3mop_c" name="(S)-3-Methyl-2-oxopentanoate" compartment="c" charge="-1">
        <notes>
          <html xmlns="http://www.w3.org/1999/xhtml">
            <p>FORMULA: C6H9O3</p>
            <p>CHARGE: -1</p>
            <p>KEGGID: C00671</p>
          </html>
        </notes>
      </species>
      <species id="M_cbl1_p" name="Cob(I)alamin" compartment="p" charge="-1">
        <notes>
          <html xmlns="http://www.w3.org/1999/xhtml">
            <p>FORMULA: C62H88CoN13O14P</p>
            <p>CASID: 18534-66-2</p>
            <p>CHARGE: -1</p>
            <p>KEGGID: C00853</p>
          </html>
        </notes>
      </species>
      <species id="M_metsox__S__L_p" name="L-Methionine Sulfoxide" compartment="p" charge="0">
        <notes>
          <html xmlns="http://www.w3.org/1999/xhtml">
            <p>FORMULA: C5H11NO3S</p>
            <p>CHARGE: 0</p>
            <p>KEGGID: C02989</p>
          </html>
        </notes>
      </species>
      <species id="M_valtrna_c" name="L-Valyl-tRNA(Val)" compartment="c" charge="1">
        <notes>
          <html xmlns="http://www.w3.org/1999/xhtml">
            <p>FORMULA: C5H10NOR</p>
            <p>CHARGE: 1</p>
            <p>KEGGID: C02554</p>
          </html>
        </notes>
      </species>
      <species id="M_no2_p" name="Nitrite" compartment="p" charge="-1">
        <notes>
          <html xmlns="http://www.w3.org/1999/xhtml">
            <p>FORMULA: NO2</p>
            <p>CASID: 7697-37-2</p>
            <p>CHARGE: -1</p>
            <p>KEGGID: C00088</p>
          </html>
        </notes>
      </species>
      <species id="M_trnatrp_c" name="tRNA(Trp)" compartment="c" charge="0">
        <notes>
          <html xmlns="http://www.w3.org/1999/xhtml">
            <p>FORMULA: R</p>
            <p>CHARGE: 0</p>
            <p>KEGGID: C01652</p>
          </html>
        </notes>
      </species>
      <species id="M_metsox__S__L_c" name="L-Methionine Sulfoxide" compartment="c" charge="0">
        <notes>
          <html xmlns="http://www.w3.org/1999/xhtml">
            <p>FORMULA: C5H11NO3S</p>
            <p>CHARGE: 0</p>
            <p>KEGGID: C02989</p>
          </html>
        </notes>
      </species>
      <species id="M_cbl1_c" name="Cob(I)alamin" compartment="c" charge="-1">
        <notes>
          <html xmlns="http://www.w3.org/1999/xhtml">
            <p>FORMULA: C62H88CoN13O14P</p>
            <p>CASID: 18534-66-2</p>
            <p>CHARGE: -1</p>
            <p>KEGGID: C00853</p>
          </html>
        </notes>
      </species>
      <species id="M_cbl1_e" name="Cob(I)alamin" compartment="e" charge="-1">
        <notes>
          <html xmlns="http://www.w3.org/1999/xhtml">
            <p>FORMULA: C62H88CoN13O14P</p>
            <p>CASID: 18534-66-2</p>
            <p>CHARGE: -1</p>
            <p>KEGGID: C00853</p>
          </html>
        </notes>
      </species>
      <species id="M_metsox__S__L_e" name="L-Methionine Sulfoxide" compartment="e" charge="0">
        <notes>
          <html xmlns="http://www.w3.org/1999/xhtml">
            <p>FORMULA: C5H11NO3S</p>
            <p>CHARGE: 0</p>
            <p>KEGGID: C02989</p>
          </html>
        </notes>
      </species>
      <species id="M_no2_e" name="Nitrite" compartment="e" charge="-1">
        <notes>
          <html xmlns="http://www.w3.org/1999/xhtml">
            <p>FORMULA: NO2</p>
            <p>CASID: 7697-37-2</p>
            <p>CHARGE: -1</p>
            <p>KEGGID: C00088</p>
          </html>
        </notes>
      </species>
      <species id="M_no2_c" name="Nitrite" compartment="c" charge="-1">
        <notes>
          <html xmlns="http://www.w3.org/1999/xhtml">
            <p>FORMULA: NO2</p>
            <p>CASID: 7697-37-2</p>
            <p>CHARGE: -1</p>
            <p>KEGGID: C00088</p>
          </html>
        </notes>
      </species>
      <species id="M_2mecdp_c" name="2-C-methyl-D-erythritol 2;4-cyclodiphosphate" compartment="c" charge="-2">
        <notes>
          <html xmlns="http://www.w3.org/1999/xhtml">
            <p>FORMULA: C5H10O9P2</p>
            <p>CHARGE: -2</p>
            <p>KEGGID: C11453</p>
          </html>
        </notes>
      </species>
      <species id="M_4h2opntn_c" name="4-Hydroxy-2-oxopentanoate" compartment="c" charge="-1">
        <notes>
          <html xmlns="http://www.w3.org/1999/xhtml">
            <p>FORMULA: C5H7O4</p>
            <p>CASID: 111844-33-8</p>
            <p>CHARGE: -1</p>
            <p>KEGGID: C03589</p>
          </html>
        </notes>
      </species>
      <species id="M_ncam_c" name="Nicotinamide" compartment="c" charge="0">
        <notes>
          <html xmlns="http://www.w3.org/1999/xhtml">
            <p>FORMULA: C6H6N2O</p>
            <p>CASID: 98-92-0</p>
            <p>CHARGE: 0</p>
            <p>KEGGID: C00153</p>
          </html>
        </notes>
      </species>
      <species id="M_2ombzl_c" name="2-Octaprenyl-6-methoxy-1;4-benzoquinol" compartment="c" charge="0">
        <notes>
          <html xmlns="http://www.w3.org/1999/xhtml">
            <p>FORMULA: C47H72O3</p>
            <p>CHARGE: 0</p>
          </html>
        </notes>
      </species>
      <species id="M_ascb6p_c" name="L-ascorbate-6-phosphate" compartment="c" charge="-2">
        <notes>
          <html xmlns="http://www.w3.org/1999/xhtml">
            <p>FORMULA: C6H7O9P</p>
            <p>CHARGE: -2</p>
          </html>
        </notes>
      </species>
      <species id="M_cbp_c" name="Carbamoyl phosphate" compartment="c" charge="-2">
        <notes>
          <html xmlns="http://www.w3.org/1999/xhtml">
            <p>FORMULA: CH2NO5P</p>
            <p>CHARGE: -2</p>
            <p>KEGGID: C00169</p>
          </html>
        </notes>
      </species>
      <species id="M_alaala_p" name="D-Alanyl-D-alanine" compartment="p" charge="0">
        <notes>
          <html xmlns="http://www.w3.org/1999/xhtml">
            <p>FORMULA: C6H12N2O3</p>
            <p>CASID: 923-16-0</p>
            <p>CHARGE: 0</p>
            <p>KEGGID: C00993</p>
          </html>
        </notes>
      </species>
      <species id="M_alaala_e" name="D-Alanyl-D-alanine" compartment="e" charge="0">
        <notes>
          <html xmlns="http://www.w3.org/1999/xhtml">
            <p>FORMULA: C6H12N2O3</p>
            <p>CASID: 923-16-0</p>
            <p>CHARGE: 0</p>
            <p>KEGGID: C00993</p>
          </html>
        </notes>
      </species>
      <species id="M_2omph_c" name="2-Octaprenyl-6-methoxyphenol" compartment="c" charge="0">
        <notes>
          <html xmlns="http://www.w3.org/1999/xhtml">
            <p>FORMULA: C47H72O2</p>
            <p>CHARGE: 0</p>
            <p>KEGGID: C05812</p>
          </html>
        </notes>
      </species>
      <species id="M_pppn_c" name="Phenylpropanoate" compartment="c" charge="-1">
        <notes>
          <html xmlns="http://www.w3.org/1999/xhtml">
            <p>FORMULA: C9H9O2</p>
            <p>CASID: 2628-17-3</p>
            <p>CHARGE: -1</p>
            <p>KEGGID: C05629</p>
          </html>
        </notes>
      </species>
      <species id="M_alaala_c" name="D-Alanyl-D-alanine" compartment="c" charge="0">
        <notes>
          <html xmlns="http://www.w3.org/1999/xhtml">
            <p>FORMULA: C6H12N2O3</p>
            <p>CASID: 923-16-0</p>
            <p>CHARGE: 0</p>
            <p>KEGGID: C00993</p>
          </html>
        </notes>
      </species>
      <species id="M_h2o2_p" name="Hydrogen peroxide" compartment="p" charge="0">
        <notes>
          <html xmlns="http://www.w3.org/1999/xhtml">
            <p>FORMULA: H2O2</p>
            <p>CASID: 7722-84-1</p>
            <p>CHARGE: 0</p>
            <p>KEGGID: C00027</p>
          </html>
        </notes>
      </species>
      <species id="M_5aizc_c" name="5-amino-1-(5-phospho-D-ribosyl)imidazole-4-carboxylate" compartment="c" charge="-3">
        <notes>
          <html xmlns="http://www.w3.org/1999/xhtml">
            <p>FORMULA: C9H11N3O9P</p>
            <p>CHARGE: -3</p>
            <p>KEGGID: C04751</p>
          </html>
        </notes>
      </species>
      <species id="M_h2o2_c" name="Hydrogen peroxide" compartment="c" charge="0">
        <notes>
          <html xmlns="http://www.w3.org/1999/xhtml">
            <p>FORMULA: H2O2</p>
            <p>CASID: 7722-84-1</p>
            <p>CHARGE: 0</p>
            <p>KEGGID: C00027</p>
          </html>
        </notes>
      </species>
      <species id="M_h2o2_e" name="Hydrogen peroxide" compartment="e" charge="0">
        <notes>
          <html xmlns="http://www.w3.org/1999/xhtml">
            <p>FORMULA: H2O2</p>
            <p>CASID: 7722-84-1</p>
            <p>CHARGE: 0</p>
            <p>KEGGID: C00027</p>
          </html>
        </notes>
      </species>
      <species id="M_3hddecACP_c" name="(R)-3-Hydroxydodecanoyl-[acyl-carrier protein]" compartment="c" charge="-1">
        <notes>
          <html xmlns="http://www.w3.org/1999/xhtml">
            <p>FORMULA: C23H43N2O9PRS</p>
            <p>CASID: 7783-08-6</p>
            <p>CHARGE: -1</p>
            <p>KEGGID: C05757</p>
          </html>
        </notes>
      </species>
      <species id="M_hom__L_p" name="L-Homoserine" compartment="p" charge="0">
        <notes>
          <html xmlns="http://www.w3.org/1999/xhtml">
            <p>FORMULA: C4H9NO3</p>
            <p>CASID: 672-15-1</p>
            <p>CHARGE: 0</p>
            <p>KEGGID: C00263</p>
          </html>
        </notes>
      </species>
      <species id="M_hom__L_e" name="L-Homoserine" compartment="e" charge="0">
        <notes>
          <html xmlns="http://www.w3.org/1999/xhtml">
            <p>FORMULA: C4H9NO3</p>
            <p>CASID: 672-15-1</p>
            <p>CHARGE: 0</p>
            <p>KEGGID: C00263</p>
          </html>
        </notes>
      </species>
      <species id="M_hom__L_c" name="L-Homoserine" compartment="c" charge="0">
        <notes>
          <html xmlns="http://www.w3.org/1999/xhtml">
            <p>FORMULA: C4H9NO3</p>
            <p>CASID: 672-15-1</p>
            <p>CHARGE: 0</p>
            <p>KEGGID: C00263</p>
          </html>
        </notes>
      </species>
      <species id="M_xtsn_e" name="Xanthosine" compartment="e" charge="0">
        <notes>
          <html xmlns="http://www.w3.org/1999/xhtml">
            <p>FORMULA: C10H12N4O6</p>
            <p>CASID: 146-80-5</p>
            <p>CHARGE: 0</p>
            <p>KEGGID: C01762</p>
          </html>
        </notes>
      </species>
      <species id="M_acglu_c" name="N-Acetyl-L-glutamate" compartment="c" charge="-2">
        <notes>
          <html xmlns="http://www.w3.org/1999/xhtml">
            <p>FORMULA: C7H9NO5</p>
            <p>CASID: 1188-37-0</p>
            <p>CHARGE: -2</p>
            <p>KEGGID: C00624</p>
          </html>
        </notes>
      </species>
      <species id="M_phe__L_p" name="L-Phenylalanine" compartment="p" charge="0">
        <notes>
          <html xmlns="http://www.w3.org/1999/xhtml">
            <p>FORMULA: C9H11NO2</p>
            <p>CASID: 63-91-2</p>
            <p>CHARGE: 0</p>
            <p>KEGGID: C00079</p>
          </html>
        </notes>
      </species>
      <species id="M_ttdca_p" name="tetradecanoate (n-C14:0)" compartment="p" charge="-1">
        <notes>
          <html xmlns="http://www.w3.org/1999/xhtml">
            <p>FORMULA: C14H27O2</p>
            <p>CASID: 544-63-8</p>
            <p>CHARGE: -1</p>
            <p>KEGGID: C06424</p>
          </html>
        </notes>
      </species>
      <species id="M_cddec5eACP_c" name="cis-dodec-5-enoyl-[acyl-carrier protein] (n-C12:1)" compartment="c" charge="-1">
        <notes>
          <html xmlns="http://www.w3.org/1999/xhtml">
            <p>FORMULA: C23H41N2O8PRS</p>
            <p>CHARGE: -1</p>
          </html>
        </notes>
      </species>
      <species id="M_phe__L_e" name="L-Phenylalanine" compartment="e" charge="0">
        <notes>
          <html xmlns="http://www.w3.org/1999/xhtml">
            <p>FORMULA: C9H11NO2</p>
            <p>CASID: 63-91-2</p>
            <p>CHARGE: 0</p>
            <p>KEGGID: C00079</p>
          </html>
        </notes>
      </species>
      <species id="M_xtsn_c" name="Xanthosine" compartment="c" charge="0">
        <notes>
          <html xmlns="http://www.w3.org/1999/xhtml">
            <p>FORMULA: C10H12N4O6</p>
            <p>CASID: 146-80-5</p>
            <p>CHARGE: 0</p>
            <p>KEGGID: C01762</p>
          </html>
        </notes>
      </species>
      <species id="M_aconm_c" name="E-3-carboxy-2-pentenedioate 6-methyl ester" compartment="c" charge="-2">
        <notes>
          <html xmlns="http://www.w3.org/1999/xhtml">
            <p>FORMULA: C7H6O6</p>
            <p>CHARGE: -2</p>
          </html>
        </notes>
      </species>
      <species id="M_phe__L_c" name="L-Phenylalanine" compartment="c" charge="0">
        <notes>
          <html xmlns="http://www.w3.org/1999/xhtml">
            <p>FORMULA: C9H11NO2</p>
            <p>CASID: 63-91-2</p>
            <p>CHARGE: 0</p>
            <p>KEGGID: C00079</p>
          </html>
        </notes>
      </species>
      <species id="M_ura_c" name="Uracil" compartment="c" charge="0">
        <notes>
          <html xmlns="http://www.w3.org/1999/xhtml">
            <p>FORMULA: C4H4N2O2</p>
            <p>CASID: 66-22-8</p>
            <p>CHARGE: 0</p>
            <p>KEGGID: C00106</p>
          </html>
        </notes>
      </species>
      <species id="M_glyc_e" name="Glycerol" compartment="e" charge="0">
        <notes>
          <html xmlns="http://www.w3.org/1999/xhtml">
            <p>FORMULA: C3H8O3</p>
            <p>CASID: 56-81-5</p>
            <p>CHARGE: 0</p>
            <p>KEGGID: C00116</p>
          </html>
        </notes>
      </species>
      <species id="M_glyc_c" name="Glycerol" compartment="c" charge="0">
        <notes>
          <html xmlns="http://www.w3.org/1999/xhtml">
            <p>FORMULA: C3H8O3</p>
            <p>CASID: 56-81-5</p>
            <p>CHARGE: 0</p>
            <p>KEGGID: C00116</p>
          </html>
        </notes>
      </species>
      <species id="M_ura_e" name="Uracil" compartment="e" charge="0">
        <notes>
          <html xmlns="http://www.w3.org/1999/xhtml">
            <p>FORMULA: C4H4N2O2</p>
            <p>CASID: 66-22-8</p>
            <p>CHARGE: 0</p>
            <p>KEGGID: C00106</p>
          </html>
        </notes>
      </species>
      <species id="M_xylu__L_p" name="L-Xylulose" compartment="p" charge="0">
        <notes>
          <html xmlns="http://www.w3.org/1999/xhtml">
            <p>FORMULA: C5H10O5</p>
            <p>CASID: 527-50-4</p>
            <p>CHARGE: 0</p>
            <p>KEGGID: C00312</p>
          </html>
        </notes>
      </species>
      <species id="M_acmum_p" name="N-Acetylmuramate" compartment="p" charge="-1">
        <notes>
          <html xmlns="http://www.w3.org/1999/xhtml">
            <p>FORMULA: C11H18NO8</p>
            <p>CASID: 61633-75-8</p>
            <p>CHARGE: -1</p>
            <p>KEGGID: C02713</p>
          </html>
        </notes>
      </species>
      <species id="M_ura_p" name="Uracil" compartment="p" charge="0">
        <notes>
          <html xmlns="http://www.w3.org/1999/xhtml">
            <p>FORMULA: C4H4N2O2</p>
            <p>CASID: 66-22-8</p>
            <p>CHARGE: 0</p>
            <p>KEGGID: C00106</p>
          </html>
        </notes>
      </species>
      <species id="M_glyc_p" name="Glycerol" compartment="p" charge="0">
        <notes>
          <html xmlns="http://www.w3.org/1999/xhtml">
            <p>FORMULA: C3H8O3</p>
            <p>CASID: 56-81-5</p>
            <p>CHARGE: 0</p>
            <p>KEGGID: C00116</p>
          </html>
        </notes>
      </species>
      <species id="M_xylu__L_c" name="L-Xylulose" compartment="c" charge="0">
        <notes>
          <html xmlns="http://www.w3.org/1999/xhtml">
            <p>FORMULA: C5H10O5</p>
            <p>CASID: 527-50-4</p>
            <p>CHARGE: 0</p>
            <p>KEGGID: C00312</p>
          </html>
        </notes>
      </species>
      <species id="M_xylu__L_e" name="L-Xylulose" compartment="e" charge="0">
        <notes>
          <html xmlns="http://www.w3.org/1999/xhtml">
            <p>FORMULA: C5H10O5</p>
            <p>CASID: 527-50-4</p>
            <p>CHARGE: 0</p>
            <p>KEGGID: C00312</p>
          </html>
        </notes>
      </species>
      <species id="M_tre_p" name="Trehalose" compartment="p" charge="0">
        <notes>
          <html xmlns="http://www.w3.org/1999/xhtml">
            <p>FORMULA: C12H22O11</p>
            <p>CASID: 99-20-7</p>
            <p>CHARGE: 0</p>
            <p>KEGGID: C01083</p>
          </html>
        </notes>
      </species>
      <species id="M_lys__L_p" name="L-Lysine" compartment="p" charge="1">
        <notes>
          <html xmlns="http://www.w3.org/1999/xhtml">
            <p>FORMULA: C6H15N2O2</p>
            <p>CASID: 56-87-1</p>
            <p>CHARGE: 1</p>
            <p>KEGGID: C00047</p>
          </html>
        </notes>
      </species>
      <species id="M_cdpglc_c" name="CDP-glucose" compartment="c" charge="-2">
        <notes>
          <html xmlns="http://www.w3.org/1999/xhtml">
            <p>FORMULA: C15H23N3O16P2</p>
            <p>CHARGE: -2</p>
          </html>
        </notes>
      </species>
      <species id="M_tre_e" name="Trehalose" compartment="e" charge="0">
        <notes>
          <html xmlns="http://www.w3.org/1999/xhtml">
            <p>FORMULA: C12H22O11</p>
            <p>CASID: 99-20-7</p>
            <p>CHARGE: 0</p>
            <p>KEGGID: C01083</p>
          </html>
        </notes>
      </species>
      <species id="M_ac_p" name="Acetate" compartment="p" charge="-1">
        <notes>
          <html xmlns="http://www.w3.org/1999/xhtml">
            <p>FORMULA: C2H3O2</p>
            <p>CASID: 71-50-1</p>
            <p>CHARGE: -1</p>
            <p>KEGGID: C00033</p>
          </html>
        </notes>
      </species>
      <species id="M_4ahmmp_c" name="4-Amino-5-hydroxymethyl-2-methylpyrimidine" compartment="c" charge="0">
        <notes>
          <html xmlns="http://www.w3.org/1999/xhtml">
            <p>FORMULA: C6H9N3O</p>
            <p>CASID: 73-67-6</p>
            <p>CHARGE: 0</p>
            <p>KEGGID: C01279</p>
          </html>
        </notes>
      </species>
      <species id="M_23dhmb_c" name="(R)-2;3-Dihydroxy-3-methylbutanoate" compartment="c" charge="-1">
        <notes>
          <html xmlns="http://www.w3.org/1999/xhtml">
            <p>FORMULA: C5H9O4</p>
            <p>CHARGE: -1</p>
            <p>KEGGID: C04272</p>
          </html>
        </notes>
      </species>
      <species id="M_ac_c" name="Acetate" compartment="c" charge="-1">
        <notes>
          <html xmlns="http://www.w3.org/1999/xhtml">
            <p>FORMULA: C2H3O2</p>
            <p>CASID: 71-50-1</p>
            <p>CHARGE: -1</p>
            <p>KEGGID: C00033</p>
          </html>
        </notes>
      </species>
      <species id="M_ac_e" name="Acetate" compartment="e" charge="-1">
        <notes>
          <html xmlns="http://www.w3.org/1999/xhtml">
            <p>FORMULA: C2H3O2</p>
            <p>CASID: 71-50-1</p>
            <p>CHARGE: -1</p>
            <p>KEGGID: C00033</p>
          </html>
        </notes>
      </species>
      <species id="M_2odecg3p_c" name="2-octadecanoyl-sn-glycerol 3-phosphate" compartment="c" charge="-1">
        <notes>
          <html xmlns="http://www.w3.org/1999/xhtml">
            <p>FORMULA: C21H42O7P1</p>
            <p>CHARGE: -1</p>
            <p>KEGGID: C03974</p>
          </html>
        </notes>
      </species>
      <species id="M_5mtr_c" name="5-Methylthio-D-ribose" compartment="c" charge="0">
        <notes>
          <html xmlns="http://www.w3.org/1999/xhtml">
            <p>FORMULA: C6H12O4S</p>
            <p>CHARGE: 0</p>
            <p>KEGGID: C03089</p>
          </html>
        </notes>
      </species>
      <species id="M_2dmmql8_c" name="2-Demethylmenaquinol 8" compartment="c" charge="0">
        <notes>
          <html xmlns="http://www.w3.org/1999/xhtml">
            <p>FORMULA: C50H72O2</p>
            <p>CHARGE: 0</p>
          </html>
        </notes>
      </species>
      <species id="M_ps161_c" name="phosphatidylserine (dihexadec-9-enoyl; n-C16:1)" compartment="c" charge="-1">
        <notes>
          <html xmlns="http://www.w3.org/1999/xhtml">
            <p>FORMULA: C38H69N1O10P1</p>
            <p>CHARGE: -1</p>
            <p>KEGGID: C02737</p>
          </html>
        </notes>
      </species>
      <species id="M_eca2und_p" name="(enterobacterial common antigen)x2 undecaprenyl-diphosphate" compartment="p" charge="-4">
        <notes>
          <html xmlns="http://www.w3.org/1999/xhtml">
            <p>FORMULA: C103H162N6O37P2</p>
            <p>CHARGE: -4</p>
          </html>
        </notes>
      </species>
      <species id="M_tcynt_e" name="Thiocyanate" compartment="e" charge="-1">
        <notes>
          <html xmlns="http://www.w3.org/1999/xhtml">
            <p>FORMULA: CNS</p>
            <p>CASID: 463-56-9</p>
            <p>CHARGE: -1</p>
            <p>KEGGID: C01755</p>
          </html>
        </notes>
      </species>
      <species id="M_tcynt_c" name="Thiocyanate" compartment="c" charge="-1">
        <notes>
          <html xmlns="http://www.w3.org/1999/xhtml">
            <p>FORMULA: CNS</p>
            <p>CASID: 463-56-9</p>
            <p>CHARGE: -1</p>
            <p>KEGGID: C01755</p>
          </html>
        </notes>
      </species>
      <species id="M_cbi_p" name="Cobinamide" compartment="p" charge="0">
        <notes>
          <html xmlns="http://www.w3.org/1999/xhtml">
            <p>FORMULA: C48H72CoN11O8</p>
            <p>CASID: 1867-62-5</p>
            <p>CHARGE: 0</p>
            <p>KEGGID: C05774</p>
          </html>
        </notes>
      </species>
      <species id="M_anhgm3p_p" name="N-Acetyl-D-glucosamine(anhydrous)N-Acetylmuramyl-tripeptide" compartment="p" charge="-2">
        <notes>
          <html xmlns="http://www.w3.org/1999/xhtml">
            <p>FORMULA: C34H52N6O19</p>
            <p>CHARGE: -2</p>
          </html>
        </notes>
      </species>
      <species id="M_acald_c" name="acetaldehyde" compartment="c" charge="0">
        <notes>
          <html xmlns="http://www.w3.org/1999/xhtml">
            <p>FORMULA: C2H4O</p>
            <p>CASID: 75-07-0</p>
            <p>CHARGE: 0</p>
            <p>KEGGID: C00084</p>
          </html>
        </notes>
      </species>
      <species id="M_colipa_p" name="core oligosaccharide lipid A" compartment="p" charge="-11">
        <notes>
          <html xmlns="http://www.w3.org/1999/xhtml">
            <p>FORMULA: C176H303N2O100P4</p>
            <p>CHARGE: -11</p>
          </html>
        </notes>
      </species>
      <species id="M_12dgr141_c" name="1;2-Diacyl-sn-glycerol (ditetradec-7-enoyl; n-C14:1)" compartment="c" charge="0">
        <notes>
          <html xmlns="http://www.w3.org/1999/xhtml">
            <p>FORMULA: C31H56O5</p>
            <p>CHARGE: 0</p>
            <p>KEGGID: C00641</p>
          </html>
        </notes>
      </species>
      <species id="M_lipidX_c" name="2;3-Bis(3-hydroxytetradecanoyl)-beta-D-glucosaminyl 1-phosphate" compartment="c" charge="-2">
        <notes>
          <html xmlns="http://www.w3.org/1999/xhtml">
            <p>FORMULA: C34H64NO12P</p>
            <p>CASID: None</p>
            <p>CHARGE: -2</p>
            <p>KEGGID: C04824</p>
          </html>
        </notes>
      </species>
      <species id="M_cbi_c" name="Cobinamide" compartment="c" charge="0">
        <notes>
          <html xmlns="http://www.w3.org/1999/xhtml">
            <p>FORMULA: C48H72CoN11O8</p>
            <p>CASID: 1867-62-5</p>
            <p>CHARGE: 0</p>
            <p>KEGGID: C05774</p>
          </html>
        </notes>
      </species>
      <species id="M_cbi_e" name="Cobinamide" compartment="e" charge="0">
        <notes>
          <html xmlns="http://www.w3.org/1999/xhtml">
            <p>FORMULA: C48H72CoN11O8</p>
            <p>CASID: 1867-62-5</p>
            <p>CHARGE: 0</p>
            <p>KEGGID: C05774</p>
          </html>
        </notes>
      </species>
      <species id="M_colipa_c" name="core oligosaccharide lipid A" compartment="c" charge="-11">
        <notes>
          <html xmlns="http://www.w3.org/1999/xhtml">
            <p>FORMULA: C176H303N2O100P4</p>
            <p>CHARGE: -11</p>
          </html>
        </notes>
      </species>
      <species id="M_pser__L_e" name="O-Phospho-L-serine" compartment="e" charge="-2">
        <notes>
          <html xmlns="http://www.w3.org/1999/xhtml">
            <p>FORMULA: C3H6NO6P</p>
            <p>CASID: 407-41-0</p>
            <p>CHARGE: -2</p>
            <p>KEGGID: C01005</p>
          </html>
        </notes>
      </species>
      <species id="M_acald_p" name="acetaldehyde" compartment="p" charge="0">
        <notes>
          <html xmlns="http://www.w3.org/1999/xhtml">
            <p>FORMULA: C2H4O</p>
            <p>CASID: 75-07-0</p>
            <p>CHARGE: 0</p>
            <p>KEGGID: C00084</p>
          </html>
        </notes>
      </species>
      <species id="M_colipa_e" name="core oligosaccharide lipid A" compartment="e" charge="-11">
        <notes>
          <html xmlns="http://www.w3.org/1999/xhtml">
            <p>FORMULA: C176H303N2O100P4</p>
            <p>CHARGE: -11</p>
          </html>
        </notes>
      </species>
      <species id="M_12dgr141_p" name="1;2-Diacyl-sn-glycerol (ditetradec-7-enoyl; n-C14:1)" compartment="p" charge="0">
        <notes>
          <html xmlns="http://www.w3.org/1999/xhtml">
            <p>FORMULA: C31H56O5</p>
            <p>CHARGE: 0</p>
            <p>KEGGID: C00641</p>
          </html>
        </notes>
      </species>
      <species id="M_xmp_c" name="Xanthosine 5-phosphate" compartment="c" charge="-2">
        <notes>
          <html xmlns="http://www.w3.org/1999/xhtml">
            <p>FORMULA: C10H11N4O9P</p>
            <p>CASID: 523-98-8</p>
            <p>CHARGE: -2</p>
            <p>KEGGID: C00655</p>
          </html>
        </notes>
      </species>
      <species id="M_xmp_e" name="Xanthosine 5-phosphate" compartment="e" charge="-2">
        <notes>
          <html xmlns="http://www.w3.org/1999/xhtml">
            <p>FORMULA: C10H11N4O9P</p>
            <p>CASID: 523-98-8</p>
            <p>CHARGE: -2</p>
            <p>KEGGID: C00655</p>
          </html>
        </notes>
      </species>
      <species id="M_trp__L_p" name="L-Tryptophan" compartment="p" charge="0">
        <notes>
          <html xmlns="http://www.w3.org/1999/xhtml">
            <p>FORMULA: C11H12N2O2</p>
            <p>CASID: 73-22-3</p>
            <p>CHARGE: 0</p>
            <p>KEGGID: C00078</p>
          </html>
        </notes>
      </species>
      <species id="M_mg2_p" name="magnesium" compartment="p" charge="2">
        <notes>
          <html xmlns="http://www.w3.org/1999/xhtml">
            <p>FORMULA: Mg</p>
            <p>CHARGE: 2</p>
            <p>KEGGID: C00305</p>
          </html>
        </notes>
      </species>
      <species id="M_trp__L_e" name="L-Tryptophan" compartment="e" charge="0">
        <notes>
          <html xmlns="http://www.w3.org/1999/xhtml">
            <p>FORMULA: C11H12N2O2</p>
            <p>CASID: 73-22-3</p>
            <p>CHARGE: 0</p>
            <p>KEGGID: C00078</p>
          </html>
        </notes>
      </species>
      <species id="M_xmp_p" name="Xanthosine 5-phosphate" compartment="p" charge="-2">
        <notes>
          <html xmlns="http://www.w3.org/1999/xhtml">
            <p>FORMULA: C10H11N4O9P</p>
            <p>CASID: 523-98-8</p>
            <p>CHARGE: -2</p>
            <p>KEGGID: C00655</p>
          </html>
        </notes>
      </species>
      <species id="M_trp__L_c" name="L-Tryptophan" compartment="c" charge="0">
        <notes>
          <html xmlns="http://www.w3.org/1999/xhtml">
            <p>FORMULA: C11H12N2O2</p>
            <p>CASID: 73-22-3</p>
            <p>CHARGE: 0</p>
            <p>KEGGID: C00078</p>
          </html>
        </notes>
      </species>
      <species id="M_dhpmp_c" name="Dihydroneopterin monophosphate" compartment="c" charge="-2">
        <notes>
          <html xmlns="http://www.w3.org/1999/xhtml">
            <p>FORMULA: C9H12N5O7P</p>
            <p>CHARGE: -2</p>
            <p>KEGGID: C05925</p>
          </html>
        </notes>
      </species>
      <species id="M_mg2_e" name="magnesium" compartment="e" charge="2">
        <notes>
          <html xmlns="http://www.w3.org/1999/xhtml">
            <p>FORMULA: Mg</p>
            <p>CHARGE: 2</p>
            <p>KEGGID: C00305</p>
          </html>
        </notes>
      </species>
      <species id="M_mg2_c" name="magnesium" compartment="c" charge="2">
        <notes>
          <html xmlns="http://www.w3.org/1999/xhtml">
            <p>FORMULA: Mg</p>
            <p>CHARGE: 2</p>
            <p>KEGGID: C00305</p>
          </html>
        </notes>
      </species>
      <species id="M_3dhq_c" name="3-Dehydroquinate" compartment="c" charge="-1">
        <notes>
          <html xmlns="http://www.w3.org/1999/xhtml">
            <p>FORMULA: C7H9O6</p>
            <p>CHARGE: -1</p>
            <p>KEGGID: C00944</p>
          </html>
        </notes>
      </species>
      <species id="M_dhptd_c" name="4;5-dihydroxy-2;3-pentanedione" compartment="c" charge="0">
        <notes>
          <html xmlns="http://www.w3.org/1999/xhtml">
            <p>FORMULA: C5H8O4</p>
            <p>CHARGE: 0</p>
            <p>KEGGID: C11838</p>
          </html>
        </notes>
      </species>
      <species id="M_uLa4n_p" name="undecaprenyl phosphate-4-amino-4-deoxy-L-arabinose" compartment="p" charge="0">
        <notes>
          <html xmlns="http://www.w3.org/1999/xhtml">
            <p>FORMULA: C60H100N1O7P1</p>
            <p>CHARGE: 0</p>
          </html>
        </notes>
      </species>
      <species id="M_minohp_p" name="myo-Inositol hexakisphosphate" compartment="p" charge="-12">
        <notes>
          <html xmlns="http://www.w3.org/1999/xhtml">
            <p>FORMULA: C6H6O24P6</p>
            <p>CHARGE: -12</p>
            <p>KEGGID: C01204</p>
          </html>
        </notes>
      </species>
      <species id="M_nh4_p" name="Ammonium" compartment="p" charge="1">
        <notes>
          <html xmlns="http://www.w3.org/1999/xhtml">
            <p>FORMULA: H4N</p>
            <p>CASID: 14798-03-9</p>
            <p>CHARGE: 1</p>
            <p>KEGGID: C01342</p>
          </html>
        </notes>
      </species>
      <species id="M_ins_c" name="Inosine" compartment="c" charge="0">
        <notes>
          <html xmlns="http://www.w3.org/1999/xhtml">
            <p>FORMULA: C10H12N4O5</p>
            <p>CASID: 58-63-9</p>
            <p>CHARGE: 0</p>
            <p>KEGGID: C00294</p>
          </html>
        </notes>
      </species>
      <species id="M_nh4_e" name="Ammonium" compartment="e" charge="1">
        <notes>
          <html xmlns="http://www.w3.org/1999/xhtml">
            <p>FORMULA: H4N</p>
            <p>CASID: 14798-03-9</p>
            <p>CHARGE: 1</p>
            <p>KEGGID: C01342</p>
          </html>
        </notes>
      </species>
      <species id="M_nh4_c" name="Ammonium" compartment="c" charge="1">
        <notes>
          <html xmlns="http://www.w3.org/1999/xhtml">
            <p>FORMULA: H4N</p>
            <p>CASID: 14798-03-9</p>
            <p>CHARGE: 1</p>
            <p>KEGGID: C01342</p>
          </html>
        </notes>
      </species>
      <species id="M_minohp_e" name="myo-Inositol hexakisphosphate" compartment="e" charge="-12">
        <notes>
          <html xmlns="http://www.w3.org/1999/xhtml">
            <p>FORMULA: C6H6O24P6</p>
            <p>CHARGE: -12</p>
            <p>KEGGID: C01204</p>
          </html>
        </notes>
      </species>
      <species id="M_5mdru1p_c" name="5-Methylthio-5-deoxy-D-ribulose 1-phosphate" compartment="c" charge="-2">
        <notes>
          <html xmlns="http://www.w3.org/1999/xhtml">
            <p>FORMULA: C6H11O7PS</p>
            <p>CHARGE: -2</p>
            <p>KEGGID: C04582</p>
          </html>
        </notes>
      </species>
      <species id="M_2dr5p_c" name="2-Deoxy-D-ribose 5-phosphate" compartment="c" charge="-2">
        <notes>
          <html xmlns="http://www.w3.org/1999/xhtml">
            <p>FORMULA: C5H9O7P</p>
            <p>CASID: 102916-66-5</p>
            <p>CHARGE: -2</p>
            <p>KEGGID: C00673</p>
          </html>
        </notes>
      </species>
      <species id="M_pe160_p" name="phosphatidylethanolamine (dihexadecanoyl; n-C16:0)" compartment="p" charge="0">
        <notes>
          <html xmlns="http://www.w3.org/1999/xhtml">
            <p>FORMULA: C37H74N1O8P1</p>
            <p>CHARGE: 0</p>
            <p>KEGGID: C00350</p>
          </html>
        </notes>
      </species>
      <species id="M_murein5p5p_p" name="two linked disacharide pentapeptide murein units (uncrosslinked; middle of chain)" compartment="p" charge="-4">
        <notes>
          <html xmlns="http://www.w3.org/1999/xhtml">
            <p>FORMULA: C80H124N16O42</p>
            <p>CHARGE: -4</p>
          </html>
        </notes>
      </species>
      <species id="M_pe160_c" name="phosphatidylethanolamine (dihexadecanoyl; n-C16:0)" compartment="c" charge="0">
        <notes>
          <html xmlns="http://www.w3.org/1999/xhtml">
            <p>FORMULA: C37H74N1O8P1</p>
            <p>CHARGE: 0</p>
            <p>KEGGID: C00350</p>
          </html>
        </notes>
      </species>
      <species id="M_gdp_e" name="GDP" compartment="e" charge="-3">
        <notes>
          <html xmlns="http://www.w3.org/1999/xhtml">
            <p>FORMULA: C10H12N5O11P2</p>
            <p>CASID: 146-91-8</p>
            <p>CHARGE: -3</p>
            <p>KEGGID: C00035</p>
          </html>
        </notes>
      </species>
      <species id="M_leu__L_p" name="L-Leucine" compartment="p" charge="0">
        <notes>
          <html xmlns="http://www.w3.org/1999/xhtml">
            <p>FORMULA: C6H13NO2</p>
            <p>CASID: 61-90-5</p>
            <p>CHARGE: 0</p>
            <p>KEGGID: C00123</p>
          </html>
        </notes>
      </species>
      <species id="M_gdp_c" name="GDP" compartment="c" charge="-3">
        <notes>
          <html xmlns="http://www.w3.org/1999/xhtml">
            <p>FORMULA: C10H12N5O11P2</p>
            <p>CASID: 146-91-8</p>
            <p>CHARGE: -3</p>
            <p>KEGGID: C00035</p>
          </html>
        </notes>
      </species>
      <species id="M_tre6p_c" name="alpha;alpha-Trehalose 6-phosphate" compartment="c" charge="-2">
        <notes>
          <html xmlns="http://www.w3.org/1999/xhtml">
            <p>FORMULA: C12H21O14P</p>
            <p>CASID: 4484-88-2</p>
            <p>CHARGE: -2</p>
            <p>KEGGID: C00689</p>
          </html>
        </notes>
      </species>
      <species id="M_5aop_c" name="5-Amino-4-oxopentanoate" compartment="c" charge="0">
        <notes>
          <html xmlns="http://www.w3.org/1999/xhtml">
            <p>FORMULA: C5H9NO3</p>
            <p>CASID: 106-60-5</p>
            <p>CHARGE: 0</p>
            <p>KEGGID: C00430</p>
          </html>
        </notes>
      </species>
      <species id="M_leu__L_e" name="L-Leucine" compartment="e" charge="0">
        <notes>
          <html xmlns="http://www.w3.org/1999/xhtml">
            <p>FORMULA: C6H13NO2</p>
            <p>CASID: 61-90-5</p>
            <p>CHARGE: 0</p>
            <p>KEGGID: C00123</p>
          </html>
        </notes>
      </species>
      <species id="M_gdp_p" name="GDP" compartment="p" charge="-3">
        <notes>
          <html xmlns="http://www.w3.org/1999/xhtml">
            <p>FORMULA: C10H12N5O11P2</p>
            <p>CASID: 146-91-8</p>
            <p>CHARGE: -3</p>
            <p>KEGGID: C00035</p>
          </html>
        </notes>
      </species>
      <species id="M_5mta_c" name="5-Methylthioadenosine" compartment="c" charge="0">
        <notes>
          <html xmlns="http://www.w3.org/1999/xhtml">
            <p>FORMULA: C11H15N5O3S</p>
            <p>CASID: 2457-80-9</p>
            <p>CHARGE: 0</p>
            <p>KEGGID: C00170</p>
          </html>
        </notes>
      </species>
      <species id="M_1tdecg3p_c" name="1-tetradecanoyl-sn-glycerol 3-phosphate" compartment="c" charge="-2">
        <notes>
          <html xmlns="http://www.w3.org/1999/xhtml">
            <p>FORMULA: C17H33O7P1</p>
            <p>CHARGE: -2</p>
            <p>KEGGID: C00681</p>
          </html>
        </notes>
      </species>
      <species id="M_5dglcn_c" name="5-Dehydro-D-gluconate" compartment="c" charge="-1">
        <notes>
          <html xmlns="http://www.w3.org/1999/xhtml">
            <p>FORMULA: C6H9O7</p>
            <p>CHARGE: -1</p>
            <p>KEGGID: C01062</p>
          </html>
        </notes>
      </species>
      <species id="M_nad_c" name="Nicotinamide adenine dinucleotide" compartment="c" charge="-1">
        <notes>
          <html xmlns="http://www.w3.org/1999/xhtml">
            <p>FORMULA: C21H26N7O14P2</p>
            <p>CASID: 53-84-9</p>
            <p>CHARGE: -1</p>
            <p>KEGGID: C00003</p>
          </html>
        </notes>
      </species>
      <species id="M_ddcacoa_c" name="Dodecanoyl-CoA (n-C12:0CoA)" compartment="c" charge="-4">
        <notes>
          <html xmlns="http://www.w3.org/1999/xhtml">
            <p>FORMULA: C33H54N7O17P3S</p>
            <p>CASID: 6244-92-4</p>
            <p>CHARGE: -4</p>
            <p>KEGGID: C01832</p>
          </html>
        </notes>
      </species>
      <species id="M_1tdecg3p_p" name="1-tetradecanoyl-sn-glycerol 3-phosphate" compartment="p" charge="-2">
        <notes>
          <html xmlns="http://www.w3.org/1999/xhtml">
            <p>FORMULA: C17H33O7P1</p>
            <p>CHARGE: -2</p>
            <p>KEGGID: C00681</p>
          </html>
        </notes>
      </species>
      <species id="M_murein5p4p_p" name="two linked disacharide pentapeptide and tetrapeptide murein units (uncrosslinked; middle of chain)" compartment="p" charge="-4">
        <notes>
          <html xmlns="http://www.w3.org/1999/xhtml">
            <p>FORMULA: C77H119N15O41</p>
            <p>CHARGE: -4</p>
          </html>
        </notes>
      </species>
      <species id="M_trnaarg_c" name="tRNA(Arg)" compartment="c" charge="0">
        <notes>
          <html xmlns="http://www.w3.org/1999/xhtml">
            <p>FORMULA: R</p>
            <p>CHARGE: 0</p>
            <p>KEGGID: C01636</p>
          </html>
        </notes>
      </species>
      <species id="M_4pasp_c" name="4-Phospho-L-aspartate" compartment="c" charge="-2">
        <notes>
          <html xmlns="http://www.w3.org/1999/xhtml">
            <p>FORMULA: C4H6NO7P</p>
            <p>CHARGE: -2</p>
            <p>KEGGID: C03082</p>
          </html>
        </notes>
      </species>
      <species id="M_cpppg3_c" name="Coproporphyrinogen III" compartment="c" charge="-4">
        <notes>
          <html xmlns="http://www.w3.org/1999/xhtml">
            <p>FORMULA: C36H40N4O8</p>
            <p>CASID: 2624-63-7</p>
            <p>CHARGE: -4</p>
            <p>KEGGID: C03263</p>
          </html>
        </notes>
      </species>
      <species id="M_LalaDgluMdapDala_c" name="L-alanine-D-glutamate-meso-2;6-diaminoheptanedioate-D-alanine" compartment="c" charge="-1">
        <notes>
          <html xmlns="http://www.w3.org/1999/xhtml">
            <p>FORMULA: C18H30N5O9</p>
            <p>CHARGE: -1</p>
          </html>
        </notes>
      </species>
      <species id="M_LalaDgluMdapDala_e" name="L-alanine-D-glutamate-meso-2;6-diaminoheptanedioate-D-alanine" compartment="e" charge="-1">
        <notes>
          <html xmlns="http://www.w3.org/1999/xhtml">
            <p>FORMULA: C18H30N5O9</p>
            <p>CHARGE: -1</p>
          </html>
        </notes>
      </species>
      <species id="M_csn_p" name="Cytosine" compartment="p" charge="0">
        <notes>
          <html xmlns="http://www.w3.org/1999/xhtml">
            <p>FORMULA: C4H5N3O</p>
            <p>CASID: 71-30-7</p>
            <p>CHARGE: 0</p>
            <p>KEGGID: C00380</p>
          </html>
        </notes>
      </species>
      <species id="M_LalaDgluMdapDala_p" name="L-alanine-D-glutamate-meso-2;6-diaminoheptanedioate-D-alanine" compartment="p" charge="-1">
        <notes>
          <html xmlns="http://www.w3.org/1999/xhtml">
            <p>FORMULA: C18H30N5O9</p>
            <p>CHARGE: -1</p>
          </html>
        </notes>
      </species>
      <species id="M_gam1p_c" name="D-Glucosamine 1-phosphate" compartment="c" charge="-1">
        <notes>
          <html xmlns="http://www.w3.org/1999/xhtml">
            <p>FORMULA: C6H13NO8P</p>
            <p>CHARGE: -1</p>
            <p>KEGGID: C06156</p>
          </html>
        </notes>
      </species>
      <species id="M_csn_c" name="Cytosine" compartment="c" charge="0">
        <notes>
          <html xmlns="http://www.w3.org/1999/xhtml">
            <p>FORMULA: C4H5N3O</p>
            <p>CASID: 71-30-7</p>
            <p>CHARGE: 0</p>
            <p>KEGGID: C00380</p>
          </html>
        </notes>
      </species>
      <species id="M_csn_e" name="Cytosine" compartment="e" charge="0">
        <notes>
          <html xmlns="http://www.w3.org/1999/xhtml">
            <p>FORMULA: C4H5N3O</p>
            <p>CASID: 71-30-7</p>
            <p>CHARGE: 0</p>
            <p>KEGGID: C00380</p>
          </html>
        </notes>
      </species>
      <species id="M_acorn_c" name="N2-Acetyl-L-ornithine" compartment="c" charge="0">
        <notes>
          <html xmlns="http://www.w3.org/1999/xhtml">
            <p>FORMULA: C7H14N2O3</p>
            <p>CASID: None</p>
            <p>CHARGE: 0</p>
            <p>KEGGID: C00437</p>
          </html>
        </notes>
      </species>
      <species id="M_gal1p_p" name="alpha-D-Galactose 1-phosphate" compartment="p" charge="-2">
        <notes>
          <html xmlns="http://www.w3.org/1999/xhtml">
            <p>FORMULA: C6H11O9P</p>
            <p>CASID: 2255-14-3</p>
            <p>CHARGE: -2</p>
            <p>KEGGID: C00446</p>
          </html>
        </notes>
      </species>
      <species id="M_dtbt_c" name="Dethiobiotin" compartment="c" charge="-1">
        <notes>
          <html xmlns="http://www.w3.org/1999/xhtml">
            <p>FORMULA: C10H17N2O3</p>
            <p>CHARGE: -1</p>
            <p>KEGGID: C01909</p>
          </html>
        </notes>
      </species>
      <species id="M_3mob_c" name="3-Methyl-2-oxobutanoate" compartment="c" charge="-1">
        <notes>
          <html xmlns="http://www.w3.org/1999/xhtml">
            <p>FORMULA: C5H7O3</p>
            <p>CHARGE: -1</p>
            <p>KEGGID: C00141</p>
          </html>
        </notes>
      </species>
      <species id="M_gal1p_e" name="alpha-D-Galactose 1-phosphate" compartment="e" charge="-2">
        <notes>
          <html xmlns="http://www.w3.org/1999/xhtml">
            <p>FORMULA: C6H11O9P</p>
            <p>CASID: 2255-14-3</p>
            <p>CHARGE: -2</p>
            <p>KEGGID: C00446</p>
          </html>
        </notes>
      </species>
      <species id="M_25drapp_c" name="2;5-Diamino-6-(ribosylamino)-4-(3H)-pyrimidinone 5-phosphate" compartment="c" charge="-2">
        <notes>
          <html xmlns="http://www.w3.org/1999/xhtml">
            <p>FORMULA: C9H14N5O8P</p>
            <p>CHARGE: -2</p>
          </html>
        </notes>
      </species>
      <species id="M_gal1p_c" name="alpha-D-Galactose 1-phosphate" compartment="c" charge="-2">
        <notes>
          <html xmlns="http://www.w3.org/1999/xhtml">
            <p>FORMULA: C6H11O9P</p>
            <p>CASID: 2255-14-3</p>
            <p>CHARGE: -2</p>
            <p>KEGGID: C00446</p>
          </html>
        </notes>
      </species>
      <species id="M_ump_c" name="UMP" compartment="c" charge="-2">
        <notes>
          <html xmlns="http://www.w3.org/1999/xhtml">
            <p>FORMULA: C9H11N2O9P</p>
            <p>CASID: 58-97-9</p>
            <p>CHARGE: -2</p>
            <p>KEGGID: C00105</p>
          </html>
        </notes>
      </species>
      <species id="M_1agpg160_p" name="1-Acyl-sn-glycero-3-phosphoglycerol (n-C16:0)" compartment="p" charge="-1">
        <notes>
          <html xmlns="http://www.w3.org/1999/xhtml">
            <p>FORMULA: C22H44O9P1</p>
            <p>CHARGE: -1</p>
          </html>
        </notes>
      </species>
      <species id="M_ppap_c" name="Propanoyl phosphate" compartment="c" charge="-2">
        <notes>
          <html xmlns="http://www.w3.org/1999/xhtml">
            <p>FORMULA: C3H5O5P</p>
            <p>CHARGE: -2</p>
            <p>KEGGID: C02876</p>
          </html>
        </notes>
      </species>
      <species id="M_trnagly_c" name="tRNA(Gly)" compartment="c" charge="0">
        <notes>
          <html xmlns="http://www.w3.org/1999/xhtml">
            <p>FORMULA: R</p>
            <p>CHARGE: 0</p>
            <p>KEGGID: C01642</p>
          </html>
        </notes>
      </species>
      <species id="M_xan_e" name="Xanthine" compartment="e" charge="0">
        <notes>
          <html xmlns="http://www.w3.org/1999/xhtml">
            <p>FORMULA: C5H4N4O2</p>
            <p>CASID: 69-89-6</p>
            <p>CHARGE: 0</p>
            <p>KEGGID: C00385</p>
          </html>
        </notes>
      </species>
      <species id="M_xan_c" name="Xanthine" compartment="c" charge="0">
        <notes>
          <html xmlns="http://www.w3.org/1999/xhtml">
            <p>FORMULA: C5H4N4O2</p>
            <p>CASID: 69-89-6</p>
            <p>CHARGE: 0</p>
            <p>KEGGID: C00385</p>
          </html>
        </notes>
      </species>
      <species id="M_6hmhpt_c" name="6-hydroxymethyl dihydropterin" compartment="c" charge="0">
        <notes>
          <html xmlns="http://www.w3.org/1999/xhtml">
            <p>FORMULA: C7H9N5O2</p>
            <p>CHARGE: 0</p>
          </html>
        </notes>
      </species>
      <species id="M_xan_p" name="Xanthine" compartment="p" charge="0">
        <notes>
          <html xmlns="http://www.w3.org/1999/xhtml">
            <p>FORMULA: C5H4N4O2</p>
            <p>CASID: 69-89-6</p>
            <p>CHARGE: 0</p>
            <p>KEGGID: C00385</p>
          </html>
        </notes>
      </species>
      <species id="M_acmum6p_c" name="N-acetylmuramate 6-phosphate" compartment="c" charge="-3">
        <notes>
          <html xmlns="http://www.w3.org/1999/xhtml">
            <p>FORMULA: C11H17NO11P</p>
            <p>CHARGE: -3</p>
          </html>
        </notes>
      </species>
      <species id="M_iasp_c" name="Iminoaspartate" compartment="c" charge="-2">
        <notes>
          <html xmlns="http://www.w3.org/1999/xhtml">
            <p>FORMULA: C4H3NO4</p>
            <p>CHARGE: -2</p>
            <p>KEGGID: C05840</p>
          </html>
        </notes>
      </species>
      <species id="M_2agpg161_c" name="2-Acyl-sn-glycero-3-phosphoglycerol (n-C16:1)" compartment="c" charge="-1">
        <notes>
          <html xmlns="http://www.w3.org/1999/xhtml">
            <p>FORMULA: C22H42O9P1</p>
            <p>CHARGE: -1</p>
          </html>
        </notes>
      </species>
      <species id="M_hxan_e" name="Hypoxanthine" compartment="e" charge="0">
        <notes>
          <html xmlns="http://www.w3.org/1999/xhtml">
            <p>FORMULA: C5H4N4O</p>
            <p>CASID: 68-94-0</p>
            <p>CHARGE: 0</p>
            <p>KEGGID: C00262</p>
          </html>
        </notes>
      </species>
      <species id="M_hxan_c" name="Hypoxanthine" compartment="c" charge="0">
        <notes>
          <html xmlns="http://www.w3.org/1999/xhtml">
            <p>FORMULA: C5H4N4O</p>
            <p>CASID: 68-94-0</p>
            <p>CHARGE: 0</p>
            <p>KEGGID: C00262</p>
          </html>
        </notes>
      </species>
      <species id="M_ala__B_c" name="beta-Alanine" compartment="c" charge="0">
        <notes>
          <html xmlns="http://www.w3.org/1999/xhtml">
            <p>FORMULA: C3H7NO2</p>
            <p>CASID: 107-95-9</p>
            <p>CHARGE: 0</p>
            <p>KEGGID: C00099</p>
          </html>
        </notes>
      </species>
      <species id="M_2agpg161_p" name="2-Acyl-sn-glycero-3-phosphoglycerol (n-C16:1)" compartment="p" charge="-1">
        <notes>
          <html xmlns="http://www.w3.org/1999/xhtml">
            <p>FORMULA: C22H42O9P1</p>
            <p>CHARGE: -1</p>
          </html>
        </notes>
      </species>
      <species id="M_ala__B_e" name="beta-Alanine" compartment="e" charge="0">
        <notes>
          <html xmlns="http://www.w3.org/1999/xhtml">
            <p>FORMULA: C3H7NO2</p>
            <p>CASID: 107-95-9</p>
            <p>CHARGE: 0</p>
            <p>KEGGID: C00099</p>
          </html>
        </notes>
      </species>
      <species id="M_ppa_p" name="Propionate (n-C3:0)" compartment="p" charge="-1">
        <notes>
          <html xmlns="http://www.w3.org/1999/xhtml">
            <p>FORMULA: C3H5O2</p>
            <p>CASID: 79-09-4</p>
            <p>CHARGE: -1</p>
            <p>KEGGID: C00163</p>
          </html>
        </notes>
      </species>
      <species id="M_ala__D_c" name="D-Alanine" compartment="c" charge="0">
        <notes>
          <html xmlns="http://www.w3.org/1999/xhtml">
            <p>FORMULA: C3H7NO2</p>
            <p>CASID: 338-69-2</p>
            <p>CHARGE: 0</p>
            <p>KEGGID: C00133</p>
          </html>
        </notes>
      </species>
      <species id="M_ala__D_e" name="D-Alanine" compartment="e" charge="0">
        <notes>
          <html xmlns="http://www.w3.org/1999/xhtml">
            <p>FORMULA: C3H7NO2</p>
            <p>CASID: 338-69-2</p>
            <p>CHARGE: 0</p>
            <p>KEGGID: C00133</p>
          </html>
        </notes>
      </species>
      <species id="M_ump_p" name="UMP" compartment="p" charge="-2">
        <notes>
          <html xmlns="http://www.w3.org/1999/xhtml">
            <p>FORMULA: C9H11N2O9P</p>
            <p>CASID: 58-97-9</p>
            <p>CHARGE: -2</p>
            <p>KEGGID: C00105</p>
          </html>
        </notes>
      </species>
      <species id="M_spmd_p" name="Spermidine" compartment="p" charge="3">
        <notes>
          <html xmlns="http://www.w3.org/1999/xhtml">
            <p>FORMULA: C7H22N3</p>
            <p>CASID: 124-20-9</p>
            <p>CHARGE: 3</p>
            <p>KEGGID: C00315</p>
          </html>
        </notes>
      </species>
      <species id="M_ppa_c" name="Propionate (n-C3:0)" compartment="c" charge="-1">
        <notes>
          <html xmlns="http://www.w3.org/1999/xhtml">
            <p>FORMULA: C3H5O2</p>
            <p>CASID: 79-09-4</p>
            <p>CHARGE: -1</p>
            <p>KEGGID: C00163</p>
          </html>
        </notes>
      </species>
      <species id="M_ppa_e" name="Propionate (n-C3:0)" compartment="e" charge="-1">
        <notes>
          <html xmlns="http://www.w3.org/1999/xhtml">
            <p>FORMULA: C3H5O2</p>
            <p>CASID: 79-09-4</p>
            <p>CHARGE: -1</p>
            <p>KEGGID: C00163</p>
          </html>
        </notes>
      </species>
      <species id="M_dsbgrd_p" name="periplasmic disulfide isomerase/thiol-disulphide oxidase (reduced)" compartment="p" charge="0">
        <notes>
          <html xmlns="http://www.w3.org/1999/xhtml">
            <p>FORMULA: XH2</p>
            <p>CHARGE: 0</p>
          </html>
        </notes>
      </species>
      <species id="M_hexACP_c" name="Hexanoyl-ACP (n-C6:0ACP)" compartment="c" charge="-1">
        <notes>
          <html xmlns="http://www.w3.org/1999/xhtml">
            <p>FORMULA: C17H31N2O8PRS</p>
            <p>CASID: 7783-08-6</p>
            <p>CHARGE: -1</p>
            <p>KEGGID: C05749</p>
          </html>
        </notes>
      </species>
      <species id="M_dcmp_c" name="dCMP" compartment="c" charge="-2">
        <notes>
          <html xmlns="http://www.w3.org/1999/xhtml">
            <p>FORMULA: C9H12N3O7P</p>
            <p>CASID: 1032-65-1</p>
            <p>CHARGE: -2</p>
            <p>KEGGID: C00239</p>
          </html>
        </notes>
      </species>
      <species id="M_dcmp_e" name="dCMP" compartment="e" charge="-2">
        <notes>
          <html xmlns="http://www.w3.org/1999/xhtml">
            <p>FORMULA: C9H12N3O7P</p>
            <p>CASID: 1032-65-1</p>
            <p>CHARGE: -2</p>
            <p>KEGGID: C00239</p>
          </html>
        </notes>
      </species>
      <species id="M_2agpg120_p" name="2-Acyl-sn-glycero-3-phosphoglycerol (n-C12:0)" compartment="p" charge="-1">
        <notes>
          <html xmlns="http://www.w3.org/1999/xhtml">
            <p>FORMULA: C18H36O9P1</p>
            <p>CHARGE: -1</p>
          </html>
        </notes>
      </species>
      <species id="M_dcmp_p" name="dCMP" compartment="p" charge="-2">
        <notes>
          <html xmlns="http://www.w3.org/1999/xhtml">
            <p>FORMULA: C9H12N3O7P</p>
            <p>CASID: 1032-65-1</p>
            <p>CHARGE: -2</p>
            <p>KEGGID: C00239</p>
          </html>
        </notes>
      </species>
      <species id="M_2agpg120_c" name="2-Acyl-sn-glycero-3-phosphoglycerol (n-C12:0)" compartment="c" charge="-1">
        <notes>
          <html xmlns="http://www.w3.org/1999/xhtml">
            <p>FORMULA: C18H36O9P1</p>
            <p>CHARGE: -1</p>
          </html>
        </notes>
      </species>
      <species id="M_3ocpalm9eACP_c" name="3-oxo-cis-palm-9-eoyl-[acyl-carrier protein]" compartment="c" charge="-1">
        <notes>
          <html xmlns="http://www.w3.org/1999/xhtml">
            <p>FORMULA: C27H47N2O9PRS</p>
            <p>CHARGE: -1</p>
          </html>
        </notes>
      </species>
      <species id="M_ppi_c" name="Diphosphate" compartment="c" charge="-3">
        <notes>
          <html xmlns="http://www.w3.org/1999/xhtml">
            <p>FORMULA: HO7P2</p>
            <p>CASID: 2466-09-3</p>
            <p>CHARGE: -3</p>
            <p>KEGGID: C00013</p>
          </html>
        </notes>
      </species>
      <species id="M_malACP_c" name="Malonyl-[acyl-carrier protein]" compartment="c" charge="-2">
        <notes>
          <html xmlns="http://www.w3.org/1999/xhtml">
            <p>FORMULA: C14H22N2O10PRS</p>
            <p>CASID: None</p>
            <p>CHARGE: -2</p>
            <p>KEGGID: C01209</p>
          </html>
        </notes>
      </species>
      <species id="M_uaagmda_c" name="Undecaprenyl-diphospho-N-acetylmuramoyl-(N-acetylglucosamine)-L-ala-D-glu-meso-2;6-diaminopimeloyl-D-ala-D-ala" compartment="c" charge="-4">
        <notes>
          <html xmlns="http://www.w3.org/1999/xhtml">
            <p>FORMULA: C95H152N8O28P2</p>
            <p>CHARGE: -4</p>
            <p>KEGGID: C05898</p>
          </html>
        </notes>
      </species>
      <species id="M_5apru_c" name="5-Amino-6-(5-phosphoribosylamino)uracil" compartment="c" charge="-2">
        <notes>
          <html xmlns="http://www.w3.org/1999/xhtml">
            <p>FORMULA: C9H13N4O9P</p>
            <p>CHARGE: -2</p>
            <p>KEGGID: C01268</p>
          </html>
        </notes>
      </species>
      <species id="M_cys__L_p" name="L-Cysteine" compartment="p" charge="0">
        <notes>
          <html xmlns="http://www.w3.org/1999/xhtml">
            <p>FORMULA: C3H7NO2S</p>
            <p>CASID: 52-90-4</p>
            <p>CHARGE: 0</p>
            <p>KEGGID: C00097</p>
          </html>
        </notes>
      </species>
      <species id="M_fprica_c" name="5-Formamido-1-(5-phospho-D-ribosyl)imidazole-4-carboxamide" compartment="c" charge="-2">
        <notes>
          <html xmlns="http://www.w3.org/1999/xhtml">
            <p>FORMULA: C10H13N4O9P</p>
            <p>CHARGE: -2</p>
            <p>KEGGID: C04734</p>
          </html>
        </notes>
      </species>
      <species id="M_cys__L_c" name="L-Cysteine" compartment="c" charge="0">
        <notes>
          <html xmlns="http://www.w3.org/1999/xhtml">
            <p>FORMULA: C3H7NO2S</p>
            <p>CASID: 52-90-4</p>
            <p>CHARGE: 0</p>
            <p>KEGGID: C00097</p>
          </html>
        </notes>
      </species>
      <species id="M_cys__L_e" name="L-Cysteine" compartment="e" charge="0">
        <notes>
          <html xmlns="http://www.w3.org/1999/xhtml">
            <p>FORMULA: C3H7NO2S</p>
            <p>CASID: 52-90-4</p>
            <p>CHARGE: 0</p>
            <p>KEGGID: C00097</p>
          </html>
        </notes>
      </species>
      <species id="M_glu5sa_c" name="L-Glutamate 5-semialdehyde" compartment="c" charge="0">
        <notes>
          <html xmlns="http://www.w3.org/1999/xhtml">
            <p>FORMULA: C5H9NO3</p>
            <p>CASID: None</p>
            <p>CHARGE: 0</p>
            <p>KEGGID: C01165</p>
          </html>
        </notes>
      </species>
      <species id="M_mmet_p" name="S-Methyl-L-methionine" compartment="p" charge="1">
        <notes>
          <html xmlns="http://www.w3.org/1999/xhtml">
            <p>FORMULA: C6H14NO2S</p>
            <p>CHARGE: 1</p>
            <p>KEGGID: C03172</p>
          </html>
        </notes>
      </species>
      <species id="M_gal_c" name="D-Galactose" compartment="c" charge="0">
        <notes>
          <html xmlns="http://www.w3.org/1999/xhtml">
            <p>FORMULA: C6H12O6</p>
            <p>CASID: 59-23-4</p>
            <p>CHARGE: 0</p>
            <p>KEGGID: C00124</p>
          </html>
        </notes>
      </species>
      <species id="M_gal_e" name="D-Galactose" compartment="e" charge="0">
        <notes>
          <html xmlns="http://www.w3.org/1999/xhtml">
            <p>FORMULA: C6H12O6</p>
            <p>CASID: 59-23-4</p>
            <p>CHARGE: 0</p>
            <p>KEGGID: C00124</p>
          </html>
        </notes>
      </species>
      <species id="M_mmet_e" name="S-Methyl-L-methionine" compartment="e" charge="1">
        <notes>
          <html xmlns="http://www.w3.org/1999/xhtml">
            <p>FORMULA: C6H14NO2S</p>
            <p>CHARGE: 1</p>
            <p>KEGGID: C03172</p>
          </html>
        </notes>
      </species>
      <species id="M_mmet_c" name="S-Methyl-L-methionine" compartment="c" charge="1">
        <notes>
          <html xmlns="http://www.w3.org/1999/xhtml">
            <p>FORMULA: C6H14NO2S</p>
            <p>CHARGE: 1</p>
            <p>KEGGID: C03172</p>
          </html>
        </notes>
      </species>
      <species id="M_gal_p" name="D-Galactose" compartment="p" charge="0">
        <notes>
          <html xmlns="http://www.w3.org/1999/xhtml">
            <p>FORMULA: C6H12O6</p>
            <p>CASID: 59-23-4</p>
            <p>CHARGE: 0</p>
            <p>KEGGID: C00124</p>
          </html>
        </notes>
      </species>
      <species id="M_grxox_c" name="glutaredoxin (oxidized)" compartment="c" charge="0">
        <notes>
          <html xmlns="http://www.w3.org/1999/xhtml">
            <p>FORMULA: X</p>
            <p>CHARGE: 0</p>
          </html>
        </notes>
      </species>
      <species id="M_glcur1p_p" name="D-Glucuronate 1-phosphate" compartment="p" charge="-3">
        <notes>
          <html xmlns="http://www.w3.org/1999/xhtml">
            <p>FORMULA: C6H8O10P</p>
            <p>CHARGE: -3</p>
            <p>KEGGID: C05385</p>
          </html>
        </notes>
      </species>
      <species id="M_cys__D_p" name="D-Cysteine" compartment="p" charge="0">
        <notes>
          <html xmlns="http://www.w3.org/1999/xhtml">
            <p>FORMULA: C3H7NO2S</p>
            <p>CASID: 921-01-7</p>
            <p>CHARGE: 0</p>
            <p>KEGGID: C00793</p>
          </html>
        </notes>
      </species>
      <species id="M_cytd_p" name="Cytidine" compartment="p" charge="0">
        <notes>
          <html xmlns="http://www.w3.org/1999/xhtml">
            <p>FORMULA: C9H13N3O5</p>
            <p>CASID: 65-46-3</p>
            <p>CHARGE: 0</p>
            <p>KEGGID: C00475</p>
          </html>
        </notes>
      </species>
      <species id="M_cytd_c" name="Cytidine" compartment="c" charge="0">
        <notes>
          <html xmlns="http://www.w3.org/1999/xhtml">
            <p>FORMULA: C9H13N3O5</p>
            <p>CASID: 65-46-3</p>
            <p>CHARGE: 0</p>
            <p>KEGGID: C00475</p>
          </html>
        </notes>
      </species>
      <species id="M_cys__D_c" name="D-Cysteine" compartment="c" charge="0">
        <notes>
          <html xmlns="http://www.w3.org/1999/xhtml">
            <p>FORMULA: C3H7NO2S</p>
            <p>CASID: 921-01-7</p>
            <p>CHARGE: 0</p>
            <p>KEGGID: C00793</p>
          </html>
        </notes>
      </species>
      <species id="M_cdigmp_c" name="cyclic diguanosine monophosphate" compartment="c" charge="-2">
        <notes>
          <html xmlns="http://www.w3.org/1999/xhtml">
            <p>FORMULA: C20H22N10O14P2</p>
            <p>CHARGE: -2</p>
            <p>KEGGID: C16463</p>
          </html>
        </notes>
      </species>
      <species id="M_cytd_e" name="Cytidine" compartment="e" charge="0">
        <notes>
          <html xmlns="http://www.w3.org/1999/xhtml">
            <p>FORMULA: C9H13N3O5</p>
            <p>CASID: 65-46-3</p>
            <p>CHARGE: 0</p>
            <p>KEGGID: C00475</p>
          </html>
        </notes>
      </species>
      <species id="M_cys__D_e" name="D-Cysteine" compartment="e" charge="0">
        <notes>
          <html xmlns="http://www.w3.org/1999/xhtml">
            <p>FORMULA: C3H7NO2S</p>
            <p>CASID: 921-01-7</p>
            <p>CHARGE: 0</p>
            <p>KEGGID: C00793</p>
          </html>
        </notes>
      </species>
      <species id="M_pg180_c" name="Phosphatidylglycerol (dioctadecanoyl; n-C18:0)" compartment="c" charge="-1">
        <notes>
          <html xmlns="http://www.w3.org/1999/xhtml">
            <p>FORMULA: C42H82O10P1</p>
            <p>CHARGE: -1</p>
            <p>KEGGID: C00344</p>
          </html>
        </notes>
      </species>
      <species id="M_clpn120_p" name="cardiolipin (tetradodecanoyl; n-C12:0)" compartment="p" charge="-2">
        <notes>
          <html xmlns="http://www.w3.org/1999/xhtml">
            <p>FORMULA: C57H108O17P2</p>
            <p>CHARGE: -2</p>
            <p>KEGGID: C05980</p>
          </html>
        </notes>
      </species>
      <species id="M_ala__L_c" name="L-Alanine" compartment="c" charge="0">
        <notes>
          <html xmlns="http://www.w3.org/1999/xhtml">
            <p>FORMULA: C3H7NO2</p>
            <p>CASID: 56-41-7</p>
            <p>CHARGE: 0</p>
            <p>KEGGID: C00041</p>
          </html>
        </notes>
      </species>
      <species id="M_ala__L_e" name="L-Alanine" compartment="e" charge="0">
        <notes>
          <html xmlns="http://www.w3.org/1999/xhtml">
            <p>FORMULA: C3H7NO2</p>
            <p>CASID: 56-41-7</p>
            <p>CHARGE: 0</p>
            <p>KEGGID: C00041</p>
          </html>
        </notes>
      </species>
      <species id="M_gua_c" name="Guanine" compartment="c" charge="0">
        <notes>
          <html xmlns="http://www.w3.org/1999/xhtml">
            <p>FORMULA: C5H5N5O</p>
            <p>CASID: 73-40-5</p>
            <p>CHARGE: 0</p>
            <p>KEGGID: C00242</p>
          </html>
        </notes>
      </species>
      <species id="M_dsbaox_p" name="periplasmic protein disulfide isomerase I (oxidized)" compartment="p" charge="0">
        <notes>
          <html xmlns="http://www.w3.org/1999/xhtml">
            <p>FORMULA: X</p>
            <p>CHARGE: 0</p>
          </html>
        </notes>
      </species>
      <species id="M_ala__L_p" name="L-Alanine" compartment="p" charge="0">
        <notes>
          <html xmlns="http://www.w3.org/1999/xhtml">
            <p>FORMULA: C3H7NO2</p>
            <p>CASID: 56-41-7</p>
            <p>CHARGE: 0</p>
            <p>KEGGID: C00041</p>
          </html>
        </notes>
      </species>
      <species id="M_dtdp4d6dg_c" name="dTDP-4-dehydro-6-deoxy-D-glucose" compartment="c" charge="-2">
        <notes>
          <html xmlns="http://www.w3.org/1999/xhtml">
            <p>FORMULA: C16H22N2O15P2</p>
            <p>CHARGE: -2</p>
            <p>KEGGID: C00687</p>
          </html>
        </notes>
      </species>
      <species id="M_sbt__D_e" name="D-Sorbitol" compartment="e" charge="0">
        <notes>
          <html xmlns="http://www.w3.org/1999/xhtml">
            <p>FORMULA: C6H14O6</p>
            <p>CASID: 50-70-4</p>
            <p>CHARGE: 0</p>
            <p>KEGGID: C00794</p>
          </html>
        </notes>
      </species>
      <species id="M_sbt__D_p" name="D-Sorbitol" compartment="p" charge="0">
        <notes>
          <html xmlns="http://www.w3.org/1999/xhtml">
            <p>FORMULA: C6H14O6</p>
            <p>CASID: 50-70-4</p>
            <p>CHARGE: 0</p>
            <p>KEGGID: C00794</p>
          </html>
        </notes>
      </species>
      <species id="M_trdox_c" name="Oxidized thioredoxin" compartment="c" charge="0">
        <notes>
          <html xmlns="http://www.w3.org/1999/xhtml">
            <p>FORMULA: X</p>
            <p>CHARGE: 0</p>
            <p>KEGGID: C00343</p>
          </html>
        </notes>
      </species>
      <species id="M_lac__L_e" name="L-Lactate" compartment="e" charge="-1">
        <notes>
          <html xmlns="http://www.w3.org/1999/xhtml">
            <p>FORMULA: C3H5O3</p>
            <p>CASID: 79-33-4</p>
            <p>CHARGE: -1</p>
            <p>KEGGID: C00186</p>
          </html>
        </notes>
      </species>
      <species id="M_rbl__L_c" name="L-Ribulose" compartment="c" charge="0">
        <notes>
          <html xmlns="http://www.w3.org/1999/xhtml">
            <p>FORMULA: C5H10O5</p>
            <p>CHARGE: 0</p>
            <p>KEGGID: C00508</p>
          </html>
        </notes>
      </species>
      <species id="M_lac__L_p" name="L-Lactate" compartment="p" charge="-1">
        <notes>
          <html xmlns="http://www.w3.org/1999/xhtml">
            <p>FORMULA: C3H5O3</p>
            <p>CASID: 79-33-4</p>
            <p>CHARGE: -1</p>
            <p>KEGGID: C00186</p>
          </html>
        </notes>
      </species>
      <species id="M_pa140_c" name="1;2-ditetradecanoyl-sn-glycerol 3-phosphate" compartment="c" charge="-2">
        <notes>
          <html xmlns="http://www.w3.org/1999/xhtml">
            <p>FORMULA: C31H59O8P1</p>
            <p>CHARGE: -2</p>
            <p>KEGGID: C00416</p>
          </html>
        </notes>
      </species>
      <species id="M_1hdecg3p_p" name="1-hexadecanoyl-sn-glycerol 3-phosphate" compartment="p" charge="-2">
        <notes>
          <html xmlns="http://www.w3.org/1999/xhtml">
            <p>FORMULA: C19H37O7P1</p>
            <p>CHARGE: -2</p>
            <p>KEGGID: C00681</p>
          </html>
        </notes>
      </species>
      <species id="M_adpglc_c" name="ADPglucose" compartment="c" charge="-2">
        <notes>
          <html xmlns="http://www.w3.org/1999/xhtml">
            <p>FORMULA: C16H23N5O15P2</p>
            <p>CHARGE: -2</p>
            <p>KEGGID: C00498</p>
          </html>
        </notes>
      </species>
      <species id="M_acg5sa_c" name="N-Acetyl-L-glutamate 5-semialdehyde" compartment="c" charge="-1">
        <notes>
          <html xmlns="http://www.w3.org/1999/xhtml">
            <p>FORMULA: C7H10NO4</p>
            <p>CASID: None</p>
            <p>CHARGE: -1</p>
            <p>KEGGID: C01250</p>
          </html>
        </notes>
      </species>
      <species id="M_pa140_p" name="1;2-ditetradecanoyl-sn-glycerol 3-phosphate" compartment="p" charge="-2">
        <notes>
          <html xmlns="http://www.w3.org/1999/xhtml">
            <p>FORMULA: C31H59O8P1</p>
            <p>CHARGE: -2</p>
            <p>KEGGID: C00416</p>
          </html>
        </notes>
      </species>
      <species id="M_2me4p_c" name="2-C-methyl-D-erythritol 4-phosphate" compartment="c" charge="-2">
        <notes>
          <html xmlns="http://www.w3.org/1999/xhtml">
            <p>FORMULA: C5H11O7P</p>
            <p>CHARGE: -2</p>
            <p>KEGGID: C11434</p>
          </html>
        </notes>
      </species>
      <species id="M_malt6p_c" name="Maltose 6-phosphate" compartment="c" charge="-2">
        <notes>
          <html xmlns="http://www.w3.org/1999/xhtml">
            <p>FORMULA: C12H21O14P</p>
            <p>CASID: None</p>
            <p>CHARGE: -2</p>
            <p>KEGGID: C02995</p>
          </html>
        </notes>
      </species>
      <species id="M_murein4p4p_p" name="two linked disacharide tetrapeptide murein units (uncrosslinked; middle of chain)" compartment="p" charge="-4">
        <notes>
          <html xmlns="http://www.w3.org/1999/xhtml">
            <p>FORMULA: C74H114N14O40</p>
            <p>CHARGE: -4</p>
          </html>
        </notes>
      </species>
      <species id="M_lac__D_c" name="D-Lactate" compartment="c" charge="-1">
        <notes>
          <html xmlns="http://www.w3.org/1999/xhtml">
            <p>FORMULA: C3H5O3</p>
            <p>CASID: 10326-41-7</p>
            <p>CHARGE: -1</p>
            <p>KEGGID: C00256</p>
          </html>
        </notes>
      </species>
      <species id="M_lac__D_e" name="D-Lactate" compartment="e" charge="-1">
        <notes>
          <html xmlns="http://www.w3.org/1999/xhtml">
            <p>FORMULA: C3H5O3</p>
            <p>CASID: 10326-41-7</p>
            <p>CHARGE: -1</p>
            <p>KEGGID: C00256</p>
          </html>
        </notes>
      </species>
      <species id="M_thm_p" name="Thiamin" compartment="p" charge="1">
        <notes>
          <html xmlns="http://www.w3.org/1999/xhtml">
            <p>FORMULA: C12H17N4OS</p>
            <p>CASID: 67-03-8</p>
            <p>CHARGE: 1</p>
            <p>KEGGID: C00378</p>
          </html>
        </notes>
      </species>
      <species id="M_g6p_e" name="D-Glucose 6-phosphate" compartment="e" charge="-2">
        <notes>
          <html xmlns="http://www.w3.org/1999/xhtml">
            <p>FORMULA: C6H11O9P</p>
            <p>CASID: 56-73-5</p>
            <p>CHARGE: -2</p>
            <p>KEGGID: C00092</p>
          </html>
        </notes>
      </species>
      <species id="M_skm_e" name="Shikimate" compartment="e" charge="-1">
        <notes>
          <html xmlns="http://www.w3.org/1999/xhtml">
            <p>FORMULA: C7H9O5</p>
            <p>CASID: 138-59-0</p>
            <p>CHARGE: -1</p>
            <p>KEGGID: C00493</p>
          </html>
        </notes>
      </species>
      <species id="M_skm_c" name="Shikimate" compartment="c" charge="-1">
        <notes>
          <html xmlns="http://www.w3.org/1999/xhtml">
            <p>FORMULA: C7H9O5</p>
            <p>CASID: 138-59-0</p>
            <p>CHARGE: -1</p>
            <p>KEGGID: C00493</p>
          </html>
        </notes>
      </species>
      <species id="M_lac__D_p" name="D-Lactate" compartment="p" charge="-1">
        <notes>
          <html xmlns="http://www.w3.org/1999/xhtml">
            <p>FORMULA: C3H5O3</p>
            <p>CASID: 10326-41-7</p>
            <p>CHARGE: -1</p>
            <p>KEGGID: C00256</p>
          </html>
        </notes>
      </species>
      <species id="M_skm_p" name="Shikimate" compartment="p" charge="-1">
        <notes>
          <html xmlns="http://www.w3.org/1999/xhtml">
            <p>FORMULA: C7H9O5</p>
            <p>CASID: 138-59-0</p>
            <p>CHARGE: -1</p>
            <p>KEGGID: C00493</p>
          </html>
        </notes>
      </species>
      <species id="M_h_p" name="H+" compartment="p" charge="1">
        <notes>
          <html xmlns="http://www.w3.org/1999/xhtml">
            <p>FORMULA: H</p>
            <p>CASID: 12408-02-5</p>
            <p>CHARGE: 1</p>
            <p>KEGGID: C00080</p>
          </html>
        </notes>
      </species>
      <species id="M_lcts_c" name="Lactose" compartment="c" charge="0">
        <notes>
          <html xmlns="http://www.w3.org/1999/xhtml">
            <p>FORMULA: C12H22O11</p>
            <p>CASID: 63-42-3</p>
            <p>CHARGE: 0</p>
            <p>KEGGID: C00243</p>
          </html>
        </notes>
      </species>
      <species id="M_ppt_e" name="Phosphonate" compartment="e" charge="-2">
        <notes>
          <html xmlns="http://www.w3.org/1999/xhtml">
            <p>FORMULA: HO3P</p>
            <p>CASID: 13598-36-2</p>
            <p>CHARGE: -2</p>
            <p>KEGGID: C06701</p>
          </html>
        </notes>
      </species>
      <species id="M_fe3dcit_p" name="Fe(III)dicitrate" compartment="p" charge="-3">
        <notes>
          <html xmlns="http://www.w3.org/1999/xhtml">
            <p>FORMULA: C12H10FeO14</p>
            <p>CHARGE: -3</p>
            <p>KEGGID: C06229</p>
          </html>
        </notes>
      </species>
      <species id="M_15dap_p" name="1;5-Diaminopentane" compartment="p" charge="2">
        <notes>
          <html xmlns="http://www.w3.org/1999/xhtml">
            <p>FORMULA: C5H16N2</p>
            <p>CASID: 462-94-2</p>
            <p>CHARGE: 2</p>
            <p>KEGGID: C01672</p>
          </html>
        </notes>
      </species>
      <species id="M_lcts_e" name="Lactose" compartment="e" charge="0">
        <notes>
          <html xmlns="http://www.w3.org/1999/xhtml">
            <p>FORMULA: C12H22O11</p>
            <p>CASID: 63-42-3</p>
            <p>CHARGE: 0</p>
            <p>KEGGID: C00243</p>
          </html>
        </notes>
      </species>
      <species id="M_h_e" name="H+" compartment="e" charge="1">
        <notes>
          <html xmlns="http://www.w3.org/1999/xhtml">
            <p>FORMULA: H</p>
            <p>CASID: 12408-02-5</p>
            <p>CHARGE: 1</p>
            <p>KEGGID: C00080</p>
          </html>
        </notes>
      </species>
      <species id="M_h_c" name="H+" compartment="c" charge="1">
        <notes>
          <html xmlns="http://www.w3.org/1999/xhtml">
            <p>FORMULA: H</p>
            <p>CASID: 12408-02-5</p>
            <p>CHARGE: 1</p>
            <p>KEGGID: C00080</p>
          </html>
        </notes>
      </species>
      <species id="M_sucorn_c" name="N2-Succinyl-L-ornithine" compartment="c" charge="-1">
        <notes>
          <html xmlns="http://www.w3.org/1999/xhtml">
            <p>FORMULA: C9H15N2O5</p>
            <p>CASID: 80102-04-1</p>
            <p>CHARGE: -1</p>
            <p>KEGGID: C03415</p>
          </html>
        </notes>
      </species>
      <species id="M_lcts_p" name="Lactose" compartment="p" charge="0">
        <notes>
          <html xmlns="http://www.w3.org/1999/xhtml">
            <p>FORMULA: C12H22O11</p>
            <p>CASID: 63-42-3</p>
            <p>CHARGE: 0</p>
            <p>KEGGID: C00243</p>
          </html>
        </notes>
      </species>
      <species id="M_ppt_p" name="Phosphonate" compartment="p" charge="-2">
        <notes>
          <html xmlns="http://www.w3.org/1999/xhtml">
            <p>FORMULA: HO3P</p>
            <p>CASID: 13598-36-2</p>
            <p>CHARGE: -2</p>
            <p>KEGGID: C06701</p>
          </html>
        </notes>
      </species>
      <species id="M_15dap_e" name="1;5-Diaminopentane" compartment="e" charge="2">
        <notes>
          <html xmlns="http://www.w3.org/1999/xhtml">
            <p>FORMULA: C5H16N2</p>
            <p>CASID: 462-94-2</p>
            <p>CHARGE: 2</p>
            <p>KEGGID: C01672</p>
          </html>
        </notes>
      </species>
      <species id="M_fe3dcit_e" name="Fe(III)dicitrate" compartment="e" charge="-3">
        <notes>
          <html xmlns="http://www.w3.org/1999/xhtml">
            <p>FORMULA: C12H10FeO14</p>
            <p>CHARGE: -3</p>
            <p>KEGGID: C06229</p>
          </html>
        </notes>
      </species>
      <species id="M_malcoa_c" name="Malonyl-CoA" compartment="c" charge="-5">
        <notes>
          <html xmlns="http://www.w3.org/1999/xhtml">
            <p>FORMULA: C24H33N7O19P3S</p>
            <p>CASID: 524-14-1</p>
            <p>CHARGE: -5</p>
            <p>KEGGID: C00083</p>
          </html>
        </notes>
      </species>
      <species id="M_fldrd_c" name="flavodoxin (reduced)" compartment="c" charge="0">
        <notes>
          <html xmlns="http://www.w3.org/1999/xhtml">
            <p>FORMULA: XH2</p>
            <p>CHARGE: 0</p>
            <p>KEGGID: C02745</p>
          </html>
        </notes>
      </species>
      <species id="M_fe_c" name="iron" compartment="c" charge="0">
        <notes>
          <html xmlns="http://www.w3.org/1999/xhtml">
            <p>FORMULA: Fe</p>
            <p>CHARGE: 0</p>
          </html>
        </notes>
      </species>
      <species id="M_gthox_p" name="Oxidized glutathione" compartment="p" charge="-2">
        <notes>
          <html xmlns="http://www.w3.org/1999/xhtml">
            <p>FORMULA: C20H30N6O12S2</p>
            <p>CHARGE: -2</p>
            <p>KEGGID: C00127</p>
          </html>
        </notes>
      </species>
      <species id="M_fe_e" name="iron" compartment="e" charge="0">
        <notes>
          <html xmlns="http://www.w3.org/1999/xhtml">
            <p>FORMULA: Fe</p>
            <p>CHARGE: 0</p>
          </html>
        </notes>
      </species>
      <species id="M_adp_c" name="ADP" compartment="c" charge="-3">
        <notes>
          <html xmlns="http://www.w3.org/1999/xhtml">
            <p>FORMULA: C10H12N5O10P2</p>
            <p>CASID: 58-64-0</p>
            <p>CHARGE: -3</p>
            <p>KEGGID: C00008</p>
          </html>
        </notes>
      </species>
      <species id="M_citr__L_c" name="L-Citrulline" compartment="c" charge="0">
        <notes>
          <html xmlns="http://www.w3.org/1999/xhtml">
            <p>FORMULA: C6H13N3O3</p>
            <p>CASID: 372-75-8</p>
            <p>CHARGE: 0</p>
            <p>KEGGID: C00327</p>
          </html>
        </notes>
      </species>
      <species id="M_gthox_e" name="Oxidized glutathione" compartment="e" charge="-2">
        <notes>
          <html xmlns="http://www.w3.org/1999/xhtml">
            <p>FORMULA: C20H30N6O12S2</p>
            <p>CHARGE: -2</p>
            <p>KEGGID: C00127</p>
          </html>
        </notes>
      </species>
      <species id="M_fe_p" name="iron" compartment="p" charge="0">
        <notes>
          <html xmlns="http://www.w3.org/1999/xhtml">
            <p>FORMULA: Fe</p>
            <p>CHARGE: 0</p>
          </html>
        </notes>
      </species>
      <species id="M_ugmd_c" name="UDP-N-acetylmuramoyl-L-alanyl-D-gamma-glutamyl-meso-2;6-diaminopimelate" compartment="c" charge="-4">
        <notes>
          <html xmlns="http://www.w3.org/1999/xhtml">
            <p>FORMULA: C35H51N7O26P2</p>
            <p>CHARGE: -4</p>
            <p>KEGGID: C04877</p>
          </html>
        </notes>
      </species>
      <species id="M_2agpe141_p" name="2-Acyl-sn-glycero-3-phosphoethanolamine (n-C14:1)" compartment="p" charge="0">
        <notes>
          <html xmlns="http://www.w3.org/1999/xhtml">
            <p>FORMULA: C19H38NO7P1</p>
            <p>CHARGE: 0</p>
            <p>KEGGID: C05973</p>
          </html>
        </notes>
      </species>
      <species id="M_pheme_e" name="Protoheme" compartment="e" charge="-2">
        <notes>
          <html xmlns="http://www.w3.org/1999/xhtml">
            <p>FORMULA: C34H30FeN4O4</p>
            <p>CASID: 14875-96-8</p>
            <p>CHARGE: -2</p>
            <p>KEGGID: C00032</p>
          </html>
        </notes>
      </species>
      <species id="M_tdeACP_c" name="cis-tetradec-7-enoyl-[acyl-carrier protein] (n-C14:1)" compartment="c" charge="-1">
        <notes>
          <html xmlns="http://www.w3.org/1999/xhtml">
            <p>FORMULA: C25H45N2O8PRS</p>
            <p>CHARGE: -1</p>
          </html>
        </notes>
      </species>
      <species id="M_pheme_c" name="Protoheme" compartment="c" charge="-2">
        <notes>
          <html xmlns="http://www.w3.org/1999/xhtml">
            <p>FORMULA: C34H30FeN4O4</p>
            <p>CASID: 14875-96-8</p>
            <p>CHARGE: -2</p>
            <p>KEGGID: C00032</p>
          </html>
        </notes>
      </species>
      <species id="M_1agpe120_p" name="1-Acyl-sn-glycero-3-phosphoethanolamine (n-C12:0)" compartment="p" charge="0">
        <notes>
          <html xmlns="http://www.w3.org/1999/xhtml">
            <p>FORMULA: C17H36NO7P1</p>
            <p>CHARGE: 0</p>
            <p>KEGGID: C04438</p>
          </html>
        </notes>
      </species>
      <species id="M_2agpe141_c" name="2-Acyl-sn-glycero-3-phosphoethanolamine (n-C14:1)" compartment="c" charge="0">
        <notes>
          <html xmlns="http://www.w3.org/1999/xhtml">
            <p>FORMULA: C19H38NO7P1</p>
            <p>CHARGE: 0</p>
            <p>KEGGID: C05973</p>
          </html>
        </notes>
      </species>
      <species id="M_3psme_c" name="5-O-(1-Carboxyvinyl)-3-phosphoshikimate" compartment="c" charge="-4">
        <notes>
          <html xmlns="http://www.w3.org/1999/xhtml">
            <p>FORMULA: C10H9O10P</p>
            <p>CHARGE: -4</p>
            <p>KEGGID: C01269</p>
          </html>
        </notes>
      </species>
      <species id="M_pheme_p" name="Protoheme" compartment="p" charge="-2">
        <notes>
          <html xmlns="http://www.w3.org/1999/xhtml">
            <p>FORMULA: C34H30FeN4O4</p>
            <p>CASID: 14875-96-8</p>
            <p>CHARGE: -2</p>
            <p>KEGGID: C00032</p>
          </html>
        </notes>
      </species>
      <species id="M_fum_c" name="Fumarate" compartment="c" charge="-2">
        <notes>
          <html xmlns="http://www.w3.org/1999/xhtml">
            <p>FORMULA: C4H2O4</p>
            <p>CASID: 110-17-8</p>
            <p>CHARGE: -2</p>
            <p>KEGGID: C00122</p>
          </html>
        </notes>
      </species>
      <species id="M_fum_e" name="Fumarate" compartment="e" charge="-2">
        <notes>
          <html xmlns="http://www.w3.org/1999/xhtml">
            <p>FORMULA: C4H2O4</p>
            <p>CASID: 110-17-8</p>
            <p>CHARGE: -2</p>
            <p>KEGGID: C00122</p>
          </html>
        </notes>
      </species>
      <species id="M_5caiz_c" name="5-phosphoribosyl-5-carboxyaminoimidazole" compartment="c" charge="-3">
        <notes>
          <html xmlns="http://www.w3.org/1999/xhtml">
            <p>FORMULA: C9H11N3O9P</p>
            <p>CHARGE: -3</p>
          </html>
        </notes>
      </species>
      <species id="M_r5p_p" name="alpha-D-Ribose 5-phosphate" compartment="p" charge="-2">
        <notes>
          <html xmlns="http://www.w3.org/1999/xhtml">
            <p>FORMULA: C5H9O8P</p>
            <p>CASID: 4300-28-1</p>
            <p>CHARGE: -2</p>
            <p>KEGGID: C00117</p>
          </html>
        </notes>
      </species>
      <species id="M_23cgmp_e" name="2;3-Cyclic GMP" compartment="e" charge="-1">
        <notes>
          <html xmlns="http://www.w3.org/1999/xhtml">
            <p>FORMULA: C10H11N5O7P</p>
            <p>CHARGE: -1</p>
            <p>KEGGID: C06194</p>
          </html>
        </notes>
      </species>
      <species id="M_fum_p" name="Fumarate" compartment="p" charge="-2">
        <notes>
          <html xmlns="http://www.w3.org/1999/xhtml">
            <p>FORMULA: C4H2O4</p>
            <p>CASID: 110-17-8</p>
            <p>CHARGE: -2</p>
            <p>KEGGID: C00122</p>
          </html>
        </notes>
      </species>
      <species id="M_23cgmp_p" name="2;3-Cyclic GMP" compartment="p" charge="-1">
        <notes>
          <html xmlns="http://www.w3.org/1999/xhtml">
            <p>FORMULA: C10H11N5O7P</p>
            <p>CHARGE: -1</p>
            <p>KEGGID: C06194</p>
          </html>
        </notes>
      </species>
      <species id="M_r5p_c" name="alpha-D-Ribose 5-phosphate" compartment="c" charge="-2">
        <notes>
          <html xmlns="http://www.w3.org/1999/xhtml">
            <p>FORMULA: C5H9O8P</p>
            <p>CASID: 4300-28-1</p>
            <p>CHARGE: -2</p>
            <p>KEGGID: C00117</p>
          </html>
        </notes>
      </species>
      <species id="M_r5p_e" name="alpha-D-Ribose 5-phosphate" compartment="e" charge="-2">
        <notes>
          <html xmlns="http://www.w3.org/1999/xhtml">
            <p>FORMULA: C5H9O8P</p>
            <p>CASID: 4300-28-1</p>
            <p>CHARGE: -2</p>
            <p>KEGGID: C00117</p>
          </html>
        </notes>
      </species>
      <species id="M_trnalys_c" name="tRNA(Lys)" compartment="c" charge="0">
        <notes>
          <html xmlns="http://www.w3.org/1999/xhtml">
            <p>FORMULA: R</p>
            <p>CHARGE: 0</p>
            <p>KEGGID: C01646</p>
          </html>
        </notes>
      </species>
      <species id="M_pgp160_p" name="Phosphatidylglycerophosphate (dihexadecanoyl; n-C16:0)" compartment="p" charge="-3">
        <notes>
          <html xmlns="http://www.w3.org/1999/xhtml">
            <p>FORMULA: C38H73O13P2</p>
            <p>CHARGE: -3</p>
            <p>KEGGID: C03892</p>
          </html>
        </notes>
      </species>
      <species id="M_pgp160_c" name="Phosphatidylglycerophosphate (dihexadecanoyl; n-C16:0)" compartment="c" charge="-3">
        <notes>
          <html xmlns="http://www.w3.org/1999/xhtml">
            <p>FORMULA: C38H73O13P2</p>
            <p>CHARGE: -3</p>
            <p>KEGGID: C03892</p>
          </html>
        </notes>
      </species>
      <species id="M_apoACP_c" name="apoprotein [acyl carrier protein]" compartment="c" charge="0">
        <notes>
          <html xmlns="http://www.w3.org/1999/xhtml">
            <p>FORMULA: RHO</p>
            <p>CHARGE: 0</p>
          </html>
        </notes>
      </species>
      <species id="M_dmpp_c" name="Dimethylallyl diphosphate" compartment="c" charge="-3">
        <notes>
          <html xmlns="http://www.w3.org/1999/xhtml">
            <p>FORMULA: C5H9O7P2</p>
            <p>CASID: 358-71-4</p>
            <p>CHARGE: -3</p>
            <p>KEGGID: C00235</p>
          </html>
        </notes>
      </species>
      <species id="M_xtp_c" name="XTP" compartment="c" charge="-4">
        <notes>
          <html xmlns="http://www.w3.org/1999/xhtml">
            <p>FORMULA: C10H11N4O15P3</p>
            <p>CHARGE: -4</p>
            <p>KEGGID: C00700</p>
          </html>
        </notes>
      </species>
      <species id="M_ade_c" name="Adenine" compartment="c" charge="0">
        <notes>
          <html xmlns="http://www.w3.org/1999/xhtml">
            <p>FORMULA: C5H5N5</p>
            <p>CASID: 73-24-5</p>
            <p>CHARGE: 0</p>
            <p>KEGGID: C00147</p>
          </html>
        </notes>
      </species>
      <species id="M_ade_e" name="Adenine" compartment="e" charge="0">
        <notes>
          <html xmlns="http://www.w3.org/1999/xhtml">
            <p>FORMULA: C5H5N5</p>
            <p>CASID: 73-24-5</p>
            <p>CHARGE: 0</p>
            <p>KEGGID: C00147</p>
          </html>
        </notes>
      </species>
      <species id="M_galt_p" name="Galactitol" compartment="p" charge="0">
        <notes>
          <html xmlns="http://www.w3.org/1999/xhtml">
            <p>FORMULA: C6H14O6</p>
            <p>CASID: 608-66-2</p>
            <p>CHARGE: 0</p>
            <p>KEGGID: C01697</p>
          </html>
        </notes>
      </species>
      <species id="M_cpg160_c" name="cyclopropane phosphatidylglycerol (dihexadec-9;10-cyclo-anoyl; n-C16:0 cyclo)" compartment="c" charge="-1">
        <notes>
          <html xmlns="http://www.w3.org/1999/xhtml">
            <p>FORMULA: C40H74O10P1</p>
            <p>CHARGE: -1</p>
          </html>
        </notes>
      </species>
      <species id="M_ade_p" name="Adenine" compartment="p" charge="0">
        <notes>
          <html xmlns="http://www.w3.org/1999/xhtml">
            <p>FORMULA: C5H5N5</p>
            <p>CASID: 73-24-5</p>
            <p>CHARGE: 0</p>
            <p>KEGGID: C00147</p>
          </html>
        </notes>
      </species>
      <species id="M_galt_e" name="Galactitol" compartment="e" charge="0">
        <notes>
          <html xmlns="http://www.w3.org/1999/xhtml">
            <p>FORMULA: C6H14O6</p>
            <p>CASID: 608-66-2</p>
            <p>CHARGE: 0</p>
            <p>KEGGID: C01697</p>
          </html>
        </notes>
      </species>
      <species id="M_odecoa_c" name="Octadecenoyl-CoA (n-C18:1CoA)" compartment="c" charge="-4">
        <notes>
          <html xmlns="http://www.w3.org/1999/xhtml">
            <p>FORMULA: C39H64N7O17P3S</p>
            <p>CHARGE: -4</p>
          </html>
        </notes>
      </species>
      <species id="M_2odecg3p_p" name="2-octadecanoyl-sn-glycerol 3-phosphate" compartment="p" charge="-1">
        <notes>
          <html xmlns="http://www.w3.org/1999/xhtml">
            <p>FORMULA: C21H42O7P1</p>
            <p>CHARGE: -1</p>
            <p>KEGGID: C03974</p>
          </html>
        </notes>
      </species>
      <species id="M_ppp9_c" name="Protoporphyrin" compartment="c" charge="-2">
        <notes>
          <html xmlns="http://www.w3.org/1999/xhtml">
            <p>FORMULA: C34H32N4O4</p>
            <p>CASID: 553-12-8</p>
            <p>CHARGE: -2</p>
            <p>KEGGID: C02191</p>
          </html>
        </notes>
      </species>
      <species id="M_23dappa_p" name="2;3-diaminopropionate" compartment="p" charge="1">
        <notes>
          <html xmlns="http://www.w3.org/1999/xhtml">
            <p>FORMULA: C3H9N2O2</p>
            <p>CHARGE: 1</p>
            <p>KEGGID: C06393</p>
          </html>
        </notes>
      </species>
      <species id="M_4hthr_c" name="4-Hydroxy-L-threonine" compartment="c" charge="0">
        <notes>
          <html xmlns="http://www.w3.org/1999/xhtml">
            <p>FORMULA: C4H9NO4</p>
            <p>CHARGE: 0</p>
            <p>KEGGID: C06056</p>
          </html>
        </notes>
      </species>
      <species id="M_lald__L_c" name="L-Lactaldehyde" compartment="c" charge="0">
        <notes>
          <html xmlns="http://www.w3.org/1999/xhtml">
            <p>FORMULA: C3H6O2</p>
            <p>CASID: 598-35-6</p>
            <p>CHARGE: 0</p>
            <p>KEGGID: C00424</p>
          </html>
        </notes>
      </species>
      <species id="M_air_c" name="5-amino-1-(5-phospho-D-ribosyl)imidazole" compartment="c" charge="-2">
        <notes>
          <html xmlns="http://www.w3.org/1999/xhtml">
            <p>FORMULA: C8H12N3O7P</p>
            <p>CASID: 25635-88-5</p>
            <p>CHARGE: -2</p>
            <p>KEGGID: C03373</p>
          </html>
        </notes>
      </species>
      <species id="M_23dappa_e" name="2;3-diaminopropionate" compartment="e" charge="1">
        <notes>
          <html xmlns="http://www.w3.org/1999/xhtml">
            <p>FORMULA: C3H9N2O2</p>
            <p>CHARGE: 1</p>
            <p>KEGGID: C06393</p>
          </html>
        </notes>
      </species>
      <species id="M_23dappa_c" name="2;3-diaminopropionate" compartment="c" charge="1">
        <notes>
          <html xmlns="http://www.w3.org/1999/xhtml">
            <p>FORMULA: C3H9N2O2</p>
            <p>CHARGE: 1</p>
            <p>KEGGID: C06393</p>
          </html>
        </notes>
      </species>
      <species id="M_urdglyc_c" name="(-)-Ureidoglycolate" compartment="c" charge="-1">
        <notes>
          <html xmlns="http://www.w3.org/1999/xhtml">
            <p>FORMULA: C3H5N2O4</p>
            <p>CHARGE: -1</p>
            <p>KEGGID: C00603</p>
          </html>
        </notes>
      </species>
      <species id="M_ocdca_p" name="octadecanoate (n-C18:0)" compartment="p" charge="-1">
        <notes>
          <html xmlns="http://www.w3.org/1999/xhtml">
            <p>FORMULA: C18H35O2</p>
            <p>CASID: 57-11-4</p>
            <p>CHARGE: -1</p>
            <p>KEGGID: C01530</p>
          </html>
        </notes>
      </species>
      <species id="M_gthrd_p" name="(reduced) Glutathione" compartment="p" charge="-1">
        <notes>
          <html xmlns="http://www.w3.org/1999/xhtml">
            <p>FORMULA: C10H16N3O6S</p>
            <p>CASID: 70-18-8</p>
            <p>CHARGE: -1</p>
            <p>KEGGID: C00051</p>
          </html>
        </notes>
      </species>
      <species id="M_ocdca_e" name="octadecanoate (n-C18:0)" compartment="e" charge="-1">
        <notes>
          <html xmlns="http://www.w3.org/1999/xhtml">
            <p>FORMULA: C18H35O2</p>
            <p>CASID: 57-11-4</p>
            <p>CHARGE: -1</p>
            <p>KEGGID: C01530</p>
          </html>
        </notes>
      </species>
      <species id="M_ocdca_c" name="octadecanoate (n-C18:0)" compartment="c" charge="-1">
        <notes>
          <html xmlns="http://www.w3.org/1999/xhtml">
            <p>FORMULA: C18H35O2</p>
            <p>CASID: 57-11-4</p>
            <p>CHARGE: -1</p>
            <p>KEGGID: C01530</p>
          </html>
        </notes>
      </species>
      <species id="M_gthrd_e" name="(reduced) Glutathione" compartment="e" charge="-1">
        <notes>
          <html xmlns="http://www.w3.org/1999/xhtml">
            <p>FORMULA: C10H16N3O6S</p>
            <p>CASID: 70-18-8</p>
            <p>CHARGE: -1</p>
            <p>KEGGID: C00051</p>
          </html>
        </notes>
      </species>
      <species id="M_gthrd_c" name="(reduced) Glutathione" compartment="c" charge="-1">
        <notes>
          <html xmlns="http://www.w3.org/1999/xhtml">
            <p>FORMULA: C10H16N3O6S</p>
            <p>CASID: 70-18-8</p>
            <p>CHARGE: -1</p>
            <p>KEGGID: C00051</p>
          </html>
        </notes>
      </species>
      <species id="M_so2_c" name="sulfur dioxide" compartment="c" charge="0">
        <notes>
          <html xmlns="http://www.w3.org/1999/xhtml">
            <p>FORMULA: O2S</p>
            <p>CHARGE: 0</p>
            <p>KEGGID: C09306</p>
          </html>
        </notes>
      </species>
      <species id="M_scl_c" name="sirohydrochlorin" compartment="c" charge="-7">
        <notes>
          <html xmlns="http://www.w3.org/1999/xhtml">
            <p>FORMULA: C42H39N4O16</p>
            <p>CHARGE: -7</p>
            <p>KEGGID: C05778</p>
          </html>
        </notes>
      </species>
      <species id="M_selnp_c" name="Selenophosphate" compartment="c" charge="-1">
        <notes>
          <html xmlns="http://www.w3.org/1999/xhtml">
            <p>FORMULA: H2O3PSe</p>
            <p>CHARGE: -1</p>
            <p>KEGGID: C05172</p>
          </html>
        </notes>
      </species>
      <species id="M_so2_p" name="sulfur dioxide" compartment="p" charge="0">
        <notes>
          <html xmlns="http://www.w3.org/1999/xhtml">
            <p>FORMULA: O2S</p>
            <p>CHARGE: 0</p>
            <p>KEGGID: C09306</p>
          </html>
        </notes>
      </species>
      <species id="M_3ophb_c" name="3-Octaprenyl-4-hydroxybenzoate" compartment="c" charge="-1">
        <notes>
          <html xmlns="http://www.w3.org/1999/xhtml">
            <p>FORMULA: C47H69O3</p>
            <p>CHARGE: -1</p>
            <p>KEGGID: C05809</p>
          </html>
        </notes>
      </species>
      <species id="M_anhm3p_c" name="1;6-anhydrous-N-Acetylmuramyl-tripeptide" compartment="c" charge="-2">
        <notes>
          <html xmlns="http://www.w3.org/1999/xhtml">
            <p>FORMULA: C26H39N5O14</p>
            <p>CHARGE: -2</p>
          </html>
        </notes>
      </species>
      <species id="M_phpyr_c" name="Phenylpyruvate" compartment="c" charge="-1">
        <notes>
          <html xmlns="http://www.w3.org/1999/xhtml">
            <p>FORMULA: C9H7O3</p>
            <p>CASID: 156-06-9</p>
            <p>CHARGE: -1</p>
            <p>KEGGID: C00166</p>
          </html>
        </notes>
      </species>
      <species id="M_5mthf_c" name="5-Methyltetrahydrofolate" compartment="c" charge="-1">
        <notes>
          <html xmlns="http://www.w3.org/1999/xhtml">
            <p>FORMULA: C20H24N7O6</p>
            <p>CHARGE: -1</p>
            <p>KEGGID: C00440</p>
          </html>
        </notes>
      </species>
      <species id="M_stys_c" name="stachyose" compartment="c" charge="0">
        <notes>
          <html xmlns="http://www.w3.org/1999/xhtml">
            <p>FORMULA: C24H42O21</p>
            <p>CASID: 470-55-3</p>
            <p>CHARGE: 0</p>
            <p>KEGGID: C01613</p>
          </html>
        </notes>
      </species>
      <species id="M_ptrc_p" name="Putrescine" compartment="p" charge="2">
        <notes>
          <html xmlns="http://www.w3.org/1999/xhtml">
            <p>FORMULA: C4H14N2</p>
            <p>CASID: 110-60-1</p>
            <p>CHARGE: 2</p>
            <p>KEGGID: C00134</p>
          </html>
        </notes>
      </species>
      <species id="M_mnl1p_c" name="D-Mannitol 1-phosphate" compartment="c" charge="-2">
        <notes>
          <html xmlns="http://www.w3.org/1999/xhtml">
            <p>FORMULA: C6H13O9P</p>
            <p>CHARGE: -2</p>
            <p>KEGGID: C00644</p>
          </html>
        </notes>
      </species>
      <species id="M_betald_c" name="Betaine aldehyde" compartment="c" charge="1">
        <notes>
          <html xmlns="http://www.w3.org/1999/xhtml">
            <p>FORMULA: C5H12NO</p>
            <p>CHARGE: 1</p>
            <p>KEGGID: C00576</p>
          </html>
        </notes>
      </species>
      <species id="M_melib_c" name="Melibiose" compartment="c" charge="0">
        <notes>
          <html xmlns="http://www.w3.org/1999/xhtml">
            <p>FORMULA: C12H22O11</p>
            <p>CASID: 585-99-9</p>
            <p>CHARGE: 0</p>
            <p>KEGGID: C05402</p>
          </html>
        </notes>
      </species>
      <species id="M_uama_c" name="UDP-N-acetylmuramoyl-L-alanine" compartment="c" charge="-3">
        <notes>
          <html xmlns="http://www.w3.org/1999/xhtml">
            <p>FORMULA: C23H33N4O20P2</p>
            <p>CHARGE: -3</p>
            <p>KEGGID: C01212</p>
          </html>
        </notes>
      </species>
      <species id="M_ptrc_e" name="Putrescine" compartment="e" charge="2">
        <notes>
          <html xmlns="http://www.w3.org/1999/xhtml">
            <p>FORMULA: C4H14N2</p>
            <p>CASID: 110-60-1</p>
            <p>CHARGE: 2</p>
            <p>KEGGID: C00134</p>
          </html>
        </notes>
      </species>
      <species id="M_kokdolipid4_c" name="KO-KDO-LIPID A" compartment="c" charge="-6">
        <notes>
          <html xmlns="http://www.w3.org/1999/xhtml">
            <p>FORMULA: C84H148N2O38P2</p>
            <p>CHARGE: -6</p>
          </html>
        </notes>
      </species>
      <species id="M_mi1p__D_c" name="D-myo-Inositol 1-phosphate" compartment="c" charge="-2">
        <notes>
          <html xmlns="http://www.w3.org/1999/xhtml">
            <p>FORMULA: C6H11O9P</p>
            <p>CHARGE: -2</p>
            <p>KEGGID: C01177</p>
          </html>
        </notes>
      </species>
      <species id="M_13dpg_c" name="3-Phospho-D-glyceroyl phosphate" compartment="c" charge="-4">
        <notes>
          <html xmlns="http://www.w3.org/1999/xhtml">
            <p>FORMULA: C3H4O10P2</p>
            <p>CASID: None</p>
            <p>CHARGE: -4</p>
            <p>KEGGID: C00236</p>
          </html>
        </notes>
      </species>
      <species id="M_glu1sa_c" name="L-Glutamate 1-semialdehyde" compartment="c" charge="0">
        <notes>
          <html xmlns="http://www.w3.org/1999/xhtml">
            <p>FORMULA: C5H9NO3</p>
            <p>CASID: None</p>
            <p>CHARGE: 0</p>
            <p>KEGGID: C03741</p>
          </html>
        </notes>
      </species>
      <species id="M_thmmp_c" name="Thiamin monophosphate" compartment="c" charge="-1">
        <notes>
          <html xmlns="http://www.w3.org/1999/xhtml">
            <p>FORMULA: C12H16N4O4PS</p>
            <p>CASID: 532-40-1</p>
            <p>CHARGE: -1</p>
            <p>KEGGID: C01081</p>
          </html>
        </notes>
      </species>
      <species id="M_dad__2_c" name="Deoxyadenosine" compartment="c" charge="0">
        <notes>
          <html xmlns="http://www.w3.org/1999/xhtml">
            <p>FORMULA: C10H13N5O3</p>
            <p>CASID: 958-09-8</p>
            <p>CHARGE: 0</p>
            <p>KEGGID: C00559</p>
          </html>
        </notes>
      </species>
      <species id="M_dad__2_e" name="Deoxyadenosine" compartment="e" charge="0">
        <notes>
          <html xmlns="http://www.w3.org/1999/xhtml">
            <p>FORMULA: C10H13N5O3</p>
            <p>CASID: 958-09-8</p>
            <p>CHARGE: 0</p>
            <p>KEGGID: C00559</p>
          </html>
        </notes>
      </species>
      <species id="M_cdp_c" name="CDP" compartment="c" charge="-3">
        <notes>
          <html xmlns="http://www.w3.org/1999/xhtml">
            <p>FORMULA: C9H12N3O11P2</p>
            <p>CASID: 63-38-7</p>
            <p>CHARGE: -3</p>
            <p>KEGGID: C00112</p>
          </html>
        </notes>
      </species>
      <species id="M_dad__2_p" name="Deoxyadenosine" compartment="p" charge="0">
        <notes>
          <html xmlns="http://www.w3.org/1999/xhtml">
            <p>FORMULA: C10H13N5O3</p>
            <p>CASID: 958-09-8</p>
            <p>CHARGE: 0</p>
            <p>KEGGID: C00559</p>
          </html>
        </notes>
      </species>
      <species id="M_mso3_e" name="methanesulfonate" compartment="e" charge="-1">
        <notes>
          <html xmlns="http://www.w3.org/1999/xhtml">
            <p>FORMULA: CH3O3S</p>
            <p>CHARGE: -1</p>
          </html>
        </notes>
      </species>
      <species id="M_pg140_p" name="Phosphatidylglycerol (ditetradecanoyl; n-C14:0)" compartment="p" charge="-1">
        <notes>
          <html xmlns="http://www.w3.org/1999/xhtml">
            <p>FORMULA: C34H66O10P1</p>
            <p>CHARGE: -1</p>
            <p>KEGGID: C00344</p>
          </html>
        </notes>
      </species>
      <species id="M_g3ps_e" name="Glycerophosphoserine" compartment="e" charge="-1">
        <notes>
          <html xmlns="http://www.w3.org/1999/xhtml">
            <p>FORMULA: C6H13NO8P</p>
            <p>CHARGE: -1</p>
          </html>
        </notes>
      </species>
      <species id="M_g3ps_c" name="Glycerophosphoserine" compartment="c" charge="-1">
        <notes>
          <html xmlns="http://www.w3.org/1999/xhtml">
            <p>FORMULA: C6H13NO8P</p>
            <p>CHARGE: -1</p>
          </html>
        </notes>
      </species>
      <species id="M_mso3_c" name="methanesulfonate" compartment="c" charge="-1">
        <notes>
          <html xmlns="http://www.w3.org/1999/xhtml">
            <p>FORMULA: CH3O3S</p>
            <p>CHARGE: -1</p>
          </html>
        </notes>
      </species>
      <species id="M_tsul_p" name="Thiosulfate" compartment="p" charge="-2">
        <notes>
          <html xmlns="http://www.w3.org/1999/xhtml">
            <p>FORMULA: O3S2</p>
            <p>CHARGE: -2</p>
            <p>KEGGID: C00320</p>
          </html>
        </notes>
      </species>
      <species id="M_pg140_c" name="Phosphatidylglycerol (ditetradecanoyl; n-C14:0)" compartment="c" charge="-1">
        <notes>
          <html xmlns="http://www.w3.org/1999/xhtml">
            <p>FORMULA: C34H66O10P1</p>
            <p>CHARGE: -1</p>
            <p>KEGGID: C00344</p>
          </html>
        </notes>
      </species>
      <species id="M_trdrd_c" name="Reduced thioredoxin" compartment="c" charge="0">
        <notes>
          <html xmlns="http://www.w3.org/1999/xhtml">
            <p>FORMULA: XH2</p>
            <p>CHARGE: 0</p>
            <p>KEGGID: C00342</p>
          </html>
        </notes>
      </species>
      <species id="M_g3ps_p" name="Glycerophosphoserine" compartment="p" charge="-1">
        <notes>
          <html xmlns="http://www.w3.org/1999/xhtml">
            <p>FORMULA: C6H13NO8P</p>
            <p>CHARGE: -1</p>
          </html>
        </notes>
      </species>
      <species id="M_tsul_e" name="Thiosulfate" compartment="e" charge="-2">
        <notes>
          <html xmlns="http://www.w3.org/1999/xhtml">
            <p>FORMULA: O3S2</p>
            <p>CHARGE: -2</p>
            <p>KEGGID: C00320</p>
          </html>
        </notes>
      </species>
      <species id="M_tsul_c" name="Thiosulfate" compartment="c" charge="-2">
        <notes>
          <html xmlns="http://www.w3.org/1999/xhtml">
            <p>FORMULA: O3S2</p>
            <p>CHARGE: -2</p>
            <p>KEGGID: C00320</p>
          </html>
        </notes>
      </species>
      <species id="M_dudp_c" name="dUDP" compartment="c" charge="-3">
        <notes>
          <html xmlns="http://www.w3.org/1999/xhtml">
            <p>FORMULA: C9H11N2O11P2</p>
            <p>CHARGE: -3</p>
            <p>KEGGID: C01346</p>
          </html>
        </notes>
      </species>
      <species id="M_glcr_e" name="D-Glucarate" compartment="e" charge="-2">
        <notes>
          <html xmlns="http://www.w3.org/1999/xhtml">
            <p>FORMULA: C6H8O8</p>
            <p>CASID: 87-73-0</p>
            <p>CHARGE: -2</p>
            <p>KEGGID: C00818</p>
          </html>
        </notes>
      </species>
      <species id="M_pe180_p" name="phosphatidylethanolamine (dioctadecanoyl; n-C18:0)" compartment="p" charge="0">
        <notes>
          <html xmlns="http://www.w3.org/1999/xhtml">
            <p>FORMULA: C41H82N1O8P1</p>
            <p>CHARGE: 0</p>
            <p>KEGGID: C00350</p>
          </html>
        </notes>
      </species>
      <species id="M_glcr_c" name="D-Glucarate" compartment="c" charge="-2">
        <notes>
          <html xmlns="http://www.w3.org/1999/xhtml">
            <p>FORMULA: C6H8O8</p>
            <p>CASID: 87-73-0</p>
            <p>CHARGE: -2</p>
            <p>KEGGID: C00818</p>
          </html>
        </notes>
      </species>
      <species id="M_cit_e" name="Citrate" compartment="e" charge="-3">
        <notes>
          <html xmlns="http://www.w3.org/1999/xhtml">
            <p>FORMULA: C6H5O7</p>
            <p>CASID: 77-92-9</p>
            <p>CHARGE: -3</p>
            <p>KEGGID: C00158</p>
          </html>
        </notes>
      </species>
      <species id="M_cdpdodecg_c" name="CDP-1;2-dioctadecanoylglycerol" compartment="c" charge="-2">
        <notes>
          <html xmlns="http://www.w3.org/1999/xhtml">
            <p>FORMULA: C48H87N3O15P2</p>
            <p>CHARGE: -2</p>
            <p>KEGGID: C00269</p>
          </html>
        </notes>
      </species>
      <species id="M_cit_c" name="Citrate" compartment="c" charge="-3">
        <notes>
          <html xmlns="http://www.w3.org/1999/xhtml">
            <p>FORMULA: C6H5O7</p>
            <p>CASID: 77-92-9</p>
            <p>CHARGE: -3</p>
            <p>KEGGID: C00158</p>
          </html>
        </notes>
      </species>
      <species id="M_glcr_p" name="D-Glucarate" compartment="p" charge="-2">
        <notes>
          <html xmlns="http://www.w3.org/1999/xhtml">
            <p>FORMULA: C6H8O8</p>
            <p>CASID: 87-73-0</p>
            <p>CHARGE: -2</p>
            <p>KEGGID: C00818</p>
          </html>
        </notes>
      </species>
      <species id="M_cit_p" name="Citrate" compartment="p" charge="-3">
        <notes>
          <html xmlns="http://www.w3.org/1999/xhtml">
            <p>FORMULA: C6H5O7</p>
            <p>CASID: 77-92-9</p>
            <p>CHARGE: -3</p>
            <p>KEGGID: C00158</p>
          </html>
        </notes>
      </species>
      <species id="M_fdp_c" name="D-Fructose 1;6-bisphosphate" compartment="c" charge="-4">
        <notes>
          <html xmlns="http://www.w3.org/1999/xhtml">
            <p>FORMULA: C6H10O12P2</p>
            <p>CASID: 488-69-7</p>
            <p>CHARGE: -4</p>
            <p>KEGGID: C00354</p>
          </html>
        </notes>
      </species>
      <species id="M_isetac_c" name="Isethionic acid" compartment="c" charge="-1">
        <notes>
          <html xmlns="http://www.w3.org/1999/xhtml">
            <p>FORMULA: C2H5O4S</p>
            <p>CASID: 107-36-8</p>
            <p>CHARGE: -1</p>
            <p>KEGGID: C05123</p>
          </html>
        </notes>
      </species>
      <species id="M_3ohcoa_c" name="3-Oxohexanoyl-CoA" compartment="c" charge="-4">
        <notes>
          <html xmlns="http://www.w3.org/1999/xhtml">
            <p>FORMULA: C27H40N7O18P3S</p>
            <p>CASID: 5096-70-8</p>
            <p>CHARGE: -4</p>
            <p>KEGGID: C05269</p>
          </html>
        </notes>
      </species>
      <species id="M_rib__D_e" name="D-Ribose" compartment="e" charge="0">
        <notes>
          <html xmlns="http://www.w3.org/1999/xhtml">
            <p>FORMULA: C5H10O5</p>
            <p>CASID: 50-69-1</p>
            <p>CHARGE: 0</p>
            <p>KEGGID: C00121</p>
          </html>
        </notes>
      </species>
      <species id="M_rib__D_c" name="D-Ribose" compartment="c" charge="0">
        <notes>
          <html xmlns="http://www.w3.org/1999/xhtml">
            <p>FORMULA: C5H10O5</p>
            <p>CASID: 50-69-1</p>
            <p>CHARGE: 0</p>
            <p>KEGGID: C00121</p>
          </html>
        </notes>
      </species>
      <species id="M_pg181_p" name="Phosphatidylglycerol (dioctadec-11-enoyl; n-C18:1)" compartment="p" charge="-1">
        <notes>
          <html xmlns="http://www.w3.org/1999/xhtml">
            <p>FORMULA: C42H78O10P1</p>
            <p>CHARGE: -1</p>
            <p>KEGGID: C00344</p>
          </html>
        </notes>
      </species>
      <species id="M_aacoa_c" name="Acetoacetyl-CoA" compartment="c" charge="-4">
        <notes>
          <html xmlns="http://www.w3.org/1999/xhtml">
            <p>FORMULA: C25H36N7O18P3S</p>
            <p>CASID: 1420-36-6</p>
            <p>CHARGE: -4</p>
            <p>KEGGID: C00332</p>
          </html>
        </notes>
      </species>
      <species id="M_isetac_p" name="Isethionic acid" compartment="p" charge="-1">
        <notes>
          <html xmlns="http://www.w3.org/1999/xhtml">
            <p>FORMULA: C2H5O4S</p>
            <p>CASID: 107-36-8</p>
            <p>CHARGE: -1</p>
            <p>KEGGID: C05123</p>
          </html>
        </notes>
      </species>
      <species id="M_pg181_c" name="Phosphatidylglycerol (dioctadec-11-enoyl; n-C18:1)" compartment="c" charge="-1">
        <notes>
          <html xmlns="http://www.w3.org/1999/xhtml">
            <p>FORMULA: C42H78O10P1</p>
            <p>CHARGE: -1</p>
            <p>KEGGID: C00344</p>
          </html>
        </notes>
      </species>
      <species id="M_rib__D_p" name="D-Ribose" compartment="p" charge="0">
        <notes>
          <html xmlns="http://www.w3.org/1999/xhtml">
            <p>FORMULA: C5H10O5</p>
            <p>CASID: 50-69-1</p>
            <p>CHARGE: 0</p>
            <p>KEGGID: C00121</p>
          </html>
        </notes>
      </species>
      <species id="M_acser_p" name="O-Acetyl-L-serine" compartment="p" charge="0">
        <notes>
          <html xmlns="http://www.w3.org/1999/xhtml">
            <p>FORMULA: C5H9NO4</p>
            <p>CASID: 66638-22-0</p>
            <p>CHARGE: 0</p>
            <p>KEGGID: C00979</p>
          </html>
        </notes>
      </species>
      <species id="M_1odec11eg3p_p" name="1-octadec-11-enoyl-sn-glycerol 3-phosphate" compartment="p" charge="-2">
        <notes>
          <html xmlns="http://www.w3.org/1999/xhtml">
            <p>FORMULA: C21H39O7P1</p>
            <p>CHARGE: -2</p>
          </html>
        </notes>
      </species>
      <species id="M_4ampm_c" name="4-Amino-2-methyl-5-phosphomethylpyrimidine" compartment="c" charge="-2">
        <notes>
          <html xmlns="http://www.w3.org/1999/xhtml">
            <p>FORMULA: C6H8N3O4P</p>
            <p>CHARGE: -2</p>
            <p>KEGGID: C04556</p>
          </html>
        </notes>
      </species>
      <species id="M_1odec11eg3p_c" name="1-octadec-11-enoyl-sn-glycerol 3-phosphate" compartment="c" charge="-2">
        <notes>
          <html xmlns="http://www.w3.org/1999/xhtml">
            <p>FORMULA: C21H39O7P1</p>
            <p>CHARGE: -2</p>
          </html>
        </notes>
      </species>
      <species id="M_cpe180_c" name="cyclopropane phosphatidylethanolamine (dioctadec-11;12-cyclo-anoyl; n-C18:0 cyclo)" compartment="c" charge="0">
        <notes>
          <html xmlns="http://www.w3.org/1999/xhtml">
            <p>FORMULA: C43H82N1O8P1</p>
            <p>CHARGE: 0</p>
          </html>
        </notes>
      </species>
      <species id="M_4adcho_c" name="4-amino-4-deoxychorismate" compartment="c" charge="-1">
        <notes>
          <html xmlns="http://www.w3.org/1999/xhtml">
            <p>FORMULA: C10H10NO5</p>
            <p>CHARGE: -1</p>
            <p>KEGGID: C11355</p>
          </html>
        </notes>
      </species>
      <species id="M_3hpalmACP_c" name="R-3-hydroxypalmitoyl-[acyl-carrier protein]" compartment="c" charge="-1">
        <notes>
          <html xmlns="http://www.w3.org/1999/xhtml">
            <p>FORMULA: C27H51N2O9PRS</p>
            <p>CHARGE: -1</p>
            <p>KEGGID: C04633</p>
          </html>
        </notes>
      </species>
      <species id="M_arg__L_c" name="L-arginine" compartment="c" charge="1">
        <notes>
          <html xmlns="http://www.w3.org/1999/xhtml">
            <p>FORMULA: C6H15N4O2</p>
            <p>CASID: 74-79-3</p>
            <p>CHARGE: 1</p>
            <p>KEGGID: C00062</p>
          </html>
        </notes>
      </species>
      <species id="M_hdcea_p" name="Hexadecenoate (n-C16:1)" compartment="p" charge="-1">
        <notes>
          <html xmlns="http://www.w3.org/1999/xhtml">
            <p>FORMULA: C16H29O2</p>
            <p>CHARGE: -1</p>
          </html>
        </notes>
      </species>
      <species id="M_arg__L_e" name="L-arginine" compartment="e" charge="1">
        <notes>
          <html xmlns="http://www.w3.org/1999/xhtml">
            <p>FORMULA: C6H15N4O2</p>
            <p>CASID: 74-79-3</p>
            <p>CHARGE: 1</p>
            <p>KEGGID: C00062</p>
          </html>
        </notes>
      </species>
      <species id="M_pgp180_c" name="Phosphatidylglycerophosphate (dioctadecanoyl; n-C18:0)" compartment="c" charge="-3">
        <notes>
          <html xmlns="http://www.w3.org/1999/xhtml">
            <p>FORMULA: C42H81O13P2</p>
            <p>CHARGE: -3</p>
            <p>KEGGID: C03892</p>
          </html>
        </notes>
      </species>
      <species id="M_galur_p" name="D-Galacturonate" compartment="p" charge="-1">
        <notes>
          <html xmlns="http://www.w3.org/1999/xhtml">
            <p>FORMULA: C6H9O7</p>
            <p>CASID: 685-73-4</p>
            <p>CHARGE: -1</p>
            <p>KEGGID: C00333</p>
          </html>
        </notes>
      </species>
      <species id="M_hdcea_c" name="Hexadecenoate (n-C16:1)" compartment="c" charge="-1">
        <notes>
          <html xmlns="http://www.w3.org/1999/xhtml">
            <p>FORMULA: C16H29O2</p>
            <p>CHARGE: -1</p>
          </html>
        </notes>
      </species>
      <species id="M_arg__L_p" name="L-arginine" compartment="p" charge="1">
        <notes>
          <html xmlns="http://www.w3.org/1999/xhtml">
            <p>FORMULA: C6H15N4O2</p>
            <p>CASID: 74-79-3</p>
            <p>CHARGE: 1</p>
            <p>KEGGID: C00062</p>
          </html>
        </notes>
      </species>
      <species id="M_pphn_c" name="Prephenate" compartment="c" charge="-2">
        <notes>
          <html xmlns="http://www.w3.org/1999/xhtml">
            <p>FORMULA: C10H8O6</p>
            <p>CASID: 126-49-8</p>
            <p>CHARGE: -2</p>
            <p>KEGGID: C00254</p>
          </html>
        </notes>
      </species>
      <species id="M_hdcea_e" name="Hexadecenoate (n-C16:1)" compartment="e" charge="-1">
        <notes>
          <html xmlns="http://www.w3.org/1999/xhtml">
            <p>FORMULA: C16H29O2</p>
            <p>CHARGE: -1</p>
          </html>
        </notes>
      </species>
      <species id="M_galur_e" name="D-Galacturonate" compartment="e" charge="-1">
        <notes>
          <html xmlns="http://www.w3.org/1999/xhtml">
            <p>FORMULA: C6H9O7</p>
            <p>CASID: 685-73-4</p>
            <p>CHARGE: -1</p>
            <p>KEGGID: C00333</p>
          </html>
        </notes>
      </species>
      <species id="M_galur_c" name="D-Galacturonate" compartment="c" charge="-1">
        <notes>
          <html xmlns="http://www.w3.org/1999/xhtml">
            <p>FORMULA: C6H9O7</p>
            <p>CASID: 685-73-4</p>
            <p>CHARGE: -1</p>
            <p>KEGGID: C00333</p>
          </html>
        </notes>
      </species>
      <species id="M_pgp180_p" name="Phosphatidylglycerophosphate (dioctadecanoyl; n-C18:0)" compartment="p" charge="-3">
        <notes>
          <html xmlns="http://www.w3.org/1999/xhtml">
            <p>FORMULA: C42H81O13P2</p>
            <p>CHARGE: -3</p>
            <p>KEGGID: C03892</p>
          </html>
        </notes>
      </species>
      <species id="M_xu5p__D_c" name="D-Xylulose 5-phosphate" compartment="c" charge="-2">
        <notes>
          <html xmlns="http://www.w3.org/1999/xhtml">
            <p>FORMULA: C5H9O8P</p>
            <p>CASID: None</p>
            <p>CHARGE: -2</p>
            <p>KEGGID: C00231</p>
          </html>
        </notes>
      </species>
      <species id="M_12dgr181_c" name="1;2-Diacyl-sn-glycerol (dioctadec-11-enoyl; n-C18:1)" compartment="c" charge="0">
        <notes>
          <html xmlns="http://www.w3.org/1999/xhtml">
            <p>FORMULA: C39H72O5</p>
            <p>CHARGE: 0</p>
            <p>KEGGID: C00641</p>
          </html>
        </notes>
      </species>
      <species id="M_trnacys_c" name="tRNA(Cys)" compartment="c" charge="0">
        <notes>
          <html xmlns="http://www.w3.org/1999/xhtml">
            <p>FORMULA: R</p>
            <p>CHARGE: 0</p>
            <p>KEGGID: C01639</p>
          </html>
        </notes>
      </species>
      <species id="M_psclys_e" name="psicoselysine" compartment="e" charge="1">
        <notes>
          <html xmlns="http://www.w3.org/1999/xhtml">
            <p>FORMULA: C12H25N2O7</p>
            <p>CHARGE: 1</p>
          </html>
        </notes>
      </species>
      <species id="M_psclys_c" name="psicoselysine" compartment="c" charge="1">
        <notes>
          <html xmlns="http://www.w3.org/1999/xhtml">
            <p>FORMULA: C12H25N2O7</p>
            <p>CHARGE: 1</p>
          </html>
        </notes>
      </species>
      <species id="M_ppgpp_c" name="Guanosine 3;5-bis(diphosphate)" compartment="c" charge="-6">
        <notes>
          <html xmlns="http://www.w3.org/1999/xhtml">
            <p>FORMULA: C10H11N5O17P4</p>
            <p>CHARGE: -6</p>
            <p>KEGGID: C01228</p>
          </html>
        </notes>
      </species>
      <species id="M_psclys_p" name="psicoselysine" compartment="p" charge="1">
        <notes>
          <html xmlns="http://www.w3.org/1999/xhtml">
            <p>FORMULA: C12H25N2O7</p>
            <p>CHARGE: 1</p>
          </html>
        </notes>
      </species>
      <species id="M_g3pi_p" name="sn-Glycero-3-phospho-1-inositol" compartment="p" charge="-1">
        <notes>
          <html xmlns="http://www.w3.org/1999/xhtml">
            <p>FORMULA: C9H18O11P</p>
            <p>CHARGE: -1</p>
            <p>KEGGID: C01225</p>
          </html>
        </notes>
      </species>
      <species id="M_gln__L_e" name="L-Glutamine" compartment="e" charge="0">
        <notes>
          <html xmlns="http://www.w3.org/1999/xhtml">
            <p>FORMULA: C5H10N2O3</p>
            <p>CASID: 56-85-9</p>
            <p>CHARGE: 0</p>
            <p>KEGGID: C00064</p>
          </html>
        </notes>
      </species>
      <species id="M_dhmtp_c" name="1,2-Dihydroxy-5-(methylthio)pent-1-en-3-one" compartment="c" charge="0">
        <notes>
          <html xmlns="http://www.w3.org/1999/xhtml">
            <p>FORMULA: C6H10O3S</p>
            <p>CHARGE: 0</p>
            <p>KEGGID: C15606</p>
          </html>
        </notes>
      </species>
      <species id="M_gln__L_c" name="L-Glutamine" compartment="c" charge="0">
        <notes>
          <html xmlns="http://www.w3.org/1999/xhtml">
            <p>FORMULA: C5H10N2O3</p>
            <p>CASID: 56-85-9</p>
            <p>CHARGE: 0</p>
            <p>KEGGID: C00064</p>
          </html>
        </notes>
      </species>
      <species id="M_CDP__4keto__6deox__glc_c" name="CDP-4-keto-6-deoxy-D-glucose" compartment="c" charge="0">
        <notes>
          <html xmlns="http://www.w3.org/1999/xhtml">
            <p>FORMULA: C15H21N3O16P2</p>
            <p>CHARGE: 0</p>
          </html>
        </notes>
      </species>
      <species id="M_g3pi_c" name="sn-Glycero-3-phospho-1-inositol" compartment="c" charge="-1">
        <notes>
          <html xmlns="http://www.w3.org/1999/xhtml">
            <p>FORMULA: C9H18O11P</p>
            <p>CHARGE: -1</p>
            <p>KEGGID: C01225</p>
          </html>
        </notes>
      </species>
      <species id="M_gln__L_p" name="L-Glutamine" compartment="p" charge="0">
        <notes>
          <html xmlns="http://www.w3.org/1999/xhtml">
            <p>FORMULA: C5H10N2O3</p>
            <p>CASID: 56-85-9</p>
            <p>CHARGE: 0</p>
            <p>KEGGID: C00064</p>
          </html>
        </notes>
      </species>
      <species id="M_g3pi_e" name="sn-Glycero-3-phospho-1-inositol" compartment="e" charge="-1">
        <notes>
          <html xmlns="http://www.w3.org/1999/xhtml">
            <p>FORMULA: C9H18O11P</p>
            <p>CHARGE: -1</p>
            <p>KEGGID: C01225</p>
          </html>
        </notes>
      </species>
      <species id="M_etoh_p" name="Ethanol" compartment="p" charge="0">
        <notes>
          <html xmlns="http://www.w3.org/1999/xhtml">
            <p>FORMULA: C2H6O</p>
            <p>CASID: 64-17-5</p>
            <p>CHARGE: 0</p>
            <p>KEGGID: C00469</p>
          </html>
        </notes>
      </species>
      <species id="M_apg141_c" name="acyl phosphatidylglycerol (n-C14:1)" compartment="c" charge="-1">
        <notes>
          <html xmlns="http://www.w3.org/1999/xhtml">
            <p>FORMULA: C48H86O11P</p>
            <p>CHARGE: -1</p>
          </html>
        </notes>
      </species>
      <species id="M_etoh_e" name="Ethanol" compartment="e" charge="0">
        <notes>
          <html xmlns="http://www.w3.org/1999/xhtml">
            <p>FORMULA: C2H6O</p>
            <p>CASID: 64-17-5</p>
            <p>CHARGE: 0</p>
            <p>KEGGID: C00469</p>
          </html>
        </notes>
      </species>
      <species id="M_etoh_c" name="Ethanol" compartment="c" charge="0">
        <notes>
          <html xmlns="http://www.w3.org/1999/xhtml">
            <p>FORMULA: C2H6O</p>
            <p>CASID: 64-17-5</p>
            <p>CHARGE: 0</p>
            <p>KEGGID: C00469</p>
          </html>
        </notes>
      </species>
      <species id="M_pydx_c" name="Pyridoxal" compartment="c" charge="0">
        <notes>
          <html xmlns="http://www.w3.org/1999/xhtml">
            <p>FORMULA: C8H9NO3</p>
            <p>CASID: 66-72-8</p>
            <p>CHARGE: 0</p>
            <p>KEGGID: C00250</p>
          </html>
        </notes>
      </species>
      <species id="M_glcur_e" name="D-Glucuronate" compartment="e" charge="-1">
        <notes>
          <html xmlns="http://www.w3.org/1999/xhtml">
            <p>FORMULA: C6H9O7</p>
            <p>CASID: 6556-12-3</p>
            <p>CHARGE: -1</p>
            <p>KEGGID: C00191</p>
          </html>
        </notes>
      </species>
      <species id="M_glcur_c" name="D-Glucuronate" compartment="c" charge="-1">
        <notes>
          <html xmlns="http://www.w3.org/1999/xhtml">
            <p>FORMULA: C6H9O7</p>
            <p>CASID: 6556-12-3</p>
            <p>CHARGE: -1</p>
            <p>KEGGID: C00191</p>
          </html>
        </notes>
      </species>
      <species id="M_hisp_c" name="L-Histidinol phosphate" compartment="c" charge="-1">
        <notes>
          <html xmlns="http://www.w3.org/1999/xhtml">
            <p>FORMULA: C6H11N3O4P</p>
            <p>CASID: 25679-93-0</p>
            <p>CHARGE: -1</p>
            <p>KEGGID: C01100</p>
          </html>
        </notes>
      </species>
      <species id="M_acg5p_c" name="N-Acetyl-L-glutamyl 5-phosphate" compartment="c" charge="-3">
        <notes>
          <html xmlns="http://www.w3.org/1999/xhtml">
            <p>FORMULA: C7H9NO8P</p>
            <p>CHARGE: -3</p>
            <p>KEGGID: C04133</p>
          </html>
        </notes>
      </species>
      <species id="M_sectrna_c" name="L-Selenocysteinyl-tRNA(Sec)" compartment="c" charge="1">
        <notes>
          <html xmlns="http://www.w3.org/1999/xhtml">
            <p>FORMULA: C3H6NOSeR</p>
            <p>CHARGE: 1</p>
            <p>KEGGID: C05173</p>
          </html>
        </notes>
      </species>
      <species id="M_tdp_c" name="tdp" compartment="c" charge="-3">
        <notes>
          <html xmlns="http://www.w3.org/1999/xhtml">
            <p>FORMULA: C10H13N2O11P2</p>
            <p>CHARGE: -3</p>
          </html>
        </notes>
      </species>
      <species id="M_glcur_p" name="D-Glucuronate" compartment="p" charge="-1">
        <notes>
          <html xmlns="http://www.w3.org/1999/xhtml">
            <p>FORMULA: C6H9O7</p>
            <p>CASID: 6556-12-3</p>
            <p>CHARGE: -1</p>
            <p>KEGGID: C00191</p>
          </html>
        </notes>
      </species>
      <species id="M_amet_c" name="S-Adenosyl-L-methionine" compartment="c" charge="1">
        <notes>
          <html xmlns="http://www.w3.org/1999/xhtml">
            <p>FORMULA: C15H23N6O5S</p>
            <p>CASID: 29908-03-0</p>
            <p>CHARGE: 1</p>
            <p>KEGGID: C00019</p>
          </html>
        </notes>
      </species>
      <species id="M_mlthf_c" name="5;10-Methylenetetrahydrofolate" compartment="c" charge="-2">
        <notes>
          <html xmlns="http://www.w3.org/1999/xhtml">
            <p>FORMULA: C20H21N7O6</p>
            <p>CHARGE: -2</p>
            <p>KEGGID: C00143</p>
          </html>
        </notes>
      </species>
      <species id="M_u23ga_c" name="UDP-2;3-bis(3-hydroxytetradecanoyl)glucosamine" compartment="c" charge="-2">
        <notes>
          <html xmlns="http://www.w3.org/1999/xhtml">
            <p>FORMULA: C43H75N3O20P2</p>
            <p>CHARGE: -2</p>
            <p>KEGGID: C04652</p>
          </html>
        </notes>
      </species>
      <species id="M_clpn181_p" name="cardiolipin (tetraoctadec-11-enoyl; n-C18:1)" compartment="p" charge="-2">
        <notes>
          <html xmlns="http://www.w3.org/1999/xhtml">
            <p>FORMULA: C81H148O17P2</p>
            <p>CHARGE: -2</p>
            <p>KEGGID: C05980</p>
          </html>
        </notes>
      </species>
      <species id="M_xu5p__L_c" name="L-Xylulose 5-phosphate" compartment="c" charge="-2">
        <notes>
          <html xmlns="http://www.w3.org/1999/xhtml">
            <p>FORMULA: C5H9O8P</p>
            <p>CASID: None</p>
            <p>CHARGE: -2</p>
            <p>KEGGID: C03291</p>
          </html>
        </notes>
      </species>
      <species id="M_3c4mop_c" name="3-Carboxy-4-methyl-2-oxopentanoate" compartment="c" charge="-2">
        <notes>
          <html xmlns="http://www.w3.org/1999/xhtml">
            <p>FORMULA: C7H8O5</p>
            <p>CHARGE: -2</p>
            <p>KEGGID: C04236</p>
          </html>
        </notes>
      </species>
      <species id="M_gmhep1p_c" name="D-Glycero-D-manno-heptose 1-phosphate" compartment="c" charge="-2">
        <notes>
          <html xmlns="http://www.w3.org/1999/xhtml">
            <p>FORMULA: C7H13O10P</p>
            <p>CHARGE: -2</p>
            <p>KEGGID: C07838</p>
          </html>
        </notes>
      </species>
      <species id="M_4ppan_c" name="D-4-Phosphopantothenate" compartment="c" charge="-3">
        <notes>
          <html xmlns="http://www.w3.org/1999/xhtml">
            <p>FORMULA: C9H15NO8P</p>
            <p>CHARGE: -3</p>
            <p>KEGGID: C03492</p>
          </html>
        </notes>
      </species>
      <species id="M_2shchc_c" name="2-Succinyl-6-hydroxy-2;4-cyclohexadiene-1-carboxylate" compartment="c" charge="-2">
        <notes>
          <html xmlns="http://www.w3.org/1999/xhtml">
            <p>FORMULA: C11H10O6</p>
            <p>CHARGE: -2</p>
            <p>KEGGID: C05817</p>
          </html>
        </notes>
      </species>
      <species id="M_cmp_e" name="CMP" compartment="e" charge="-2">
        <notes>
          <html xmlns="http://www.w3.org/1999/xhtml">
            <p>FORMULA: C9H12N3O8P</p>
            <p>CHARGE: -2</p>
            <p>KEGGID: C00055</p>
          </html>
        </notes>
      </species>
      <species id="M_cmp_c" name="CMP" compartment="c" charge="-2">
        <notes>
          <html xmlns="http://www.w3.org/1999/xhtml">
            <p>FORMULA: C9H12N3O8P</p>
            <p>CHARGE: -2</p>
            <p>KEGGID: C00055</p>
          </html>
        </notes>
      </species>
      <species id="M_dscl_c" name="dihydrosirohydrochlorin" compartment="c" charge="-7">
        <notes>
          <html xmlns="http://www.w3.org/1999/xhtml">
            <p>FORMULA: C42H41N4O16</p>
            <p>CASID: 65207-12-7</p>
            <p>CHARGE: -7</p>
            <p>KEGGID: C02463</p>
          </html>
        </notes>
      </species>
      <species id="M_clpn161_p" name="cardiolipin (tetrahexadec-9-enoyl; n-C16:1)" compartment="p" charge="-2">
        <notes>
          <html xmlns="http://www.w3.org/1999/xhtml">
            <p>FORMULA: C73H132O17P2</p>
            <p>CHARGE: -2</p>
            <p>KEGGID: C05980</p>
          </html>
        </notes>
      </species>
      <species id="M_cmp_p" name="CMP" compartment="p" charge="-2">
        <notes>
          <html xmlns="http://www.w3.org/1999/xhtml">
            <p>FORMULA: C9H12N3O8P</p>
            <p>CHARGE: -2</p>
            <p>KEGGID: C00055</p>
          </html>
        </notes>
      </species>
      <species id="M_ru5p__D_c" name="D-ribulose 5-phosphate" compartment="c" charge="-2">
        <notes>
          <html xmlns="http://www.w3.org/1999/xhtml">
            <p>FORMULA: C5H9O8P</p>
            <p>CASID: 4151-19-3</p>
            <p>CHARGE: -2</p>
            <p>KEGGID: C00199</p>
          </html>
        </notes>
      </species>
      <species id="M_kdo_c" name="3-Deoxy-D-manno-2-octulosonate" compartment="c" charge="-1">
        <notes>
          <html xmlns="http://www.w3.org/1999/xhtml">
            <p>FORMULA: C8H13O8</p>
            <p>CHARGE: -1</p>
            <p>KEGGID: C01187</p>
          </html>
        </notes>
      </species>
      <species id="M_itp_c" name="ITP" compartment="c" charge="-4">
        <notes>
          <html xmlns="http://www.w3.org/1999/xhtml">
            <p>FORMULA: C10H11N4O14P3</p>
            <p>CASID: 132-06-9</p>
            <p>CHARGE: -4</p>
            <p>KEGGID: C00081</p>
          </html>
        </notes>
      </species>
      <species id="M_apg180_c" name="acyl phosphatidylglycerol (n-C18:0)" compartment="c" charge="-1">
        <notes>
          <html xmlns="http://www.w3.org/1999/xhtml">
            <p>FORMULA: C60H116O11P</p>
            <p>CHARGE: -1</p>
          </html>
        </notes>
      </species>
      <species id="M_fruur_p" name="D-Fructuronate" compartment="p" charge="-1">
        <notes>
          <html xmlns="http://www.w3.org/1999/xhtml">
            <p>FORMULA: C6H9O7</p>
            <p>CASID: 669-90-9</p>
            <p>CHARGE: -1</p>
            <p>KEGGID: C00905</p>
          </html>
        </notes>
      </species>
      <species id="M_fruur_e" name="D-Fructuronate" compartment="e" charge="-1">
        <notes>
          <html xmlns="http://www.w3.org/1999/xhtml">
            <p>FORMULA: C6H9O7</p>
            <p>CASID: 669-90-9</p>
            <p>CHARGE: -1</p>
            <p>KEGGID: C00905</p>
          </html>
        </notes>
      </species>
      <species id="M_fruur_c" name="D-Fructuronate" compartment="c" charge="-1">
        <notes>
          <html xmlns="http://www.w3.org/1999/xhtml">
            <p>FORMULA: C6H9O7</p>
            <p>CASID: 669-90-9</p>
            <p>CHARGE: -1</p>
            <p>KEGGID: C00905</p>
          </html>
        </notes>
      </species>
      <species id="M_pppi_c" name="Inorganic triphosphate" compartment="c" charge="-4">
        <notes>
          <html xmlns="http://www.w3.org/1999/xhtml">
            <p>FORMULA: HO10P3</p>
            <p>CHARGE: -4</p>
            <p>KEGGID: C03279</p>
          </html>
        </notes>
      </species>
      <species id="M_man1p_c" name="D-Mannose 1-phosphate" compartment="c" charge="-2">
        <notes>
          <html xmlns="http://www.w3.org/1999/xhtml">
            <p>FORMULA: C6H11O9P</p>
            <p>CHARGE: -2</p>
            <p>KEGGID: C03812</p>
          </html>
        </notes>
      </species>
      <species id="M_ps120_c" name="phosphatidylserine (didodecanoyl; n-C12:0)" compartment="c" charge="-1">
        <notes>
          <html xmlns="http://www.w3.org/1999/xhtml">
            <p>FORMULA: C30H57N1O10P1</p>
            <p>CHARGE: -1</p>
            <p>KEGGID: C02737</p>
          </html>
        </notes>
      </species>
      <species id="M_trnaleu_c" name="tRNA(Leu)" compartment="c" charge="0">
        <notes>
          <html xmlns="http://www.w3.org/1999/xhtml">
            <p>FORMULA: R</p>
            <p>CHARGE: 0</p>
            <p>KEGGID: C01645</p>
          </html>
        </notes>
      </species>
      <species id="M_melib_p" name="Melibiose" compartment="p" charge="0">
        <notes>
          <html xmlns="http://www.w3.org/1999/xhtml">
            <p>FORMULA: C12H22O11</p>
            <p>CASID: 585-99-9</p>
            <p>CHARGE: 0</p>
            <p>KEGGID: C05402</p>
          </html>
        </notes>
      </species>
      <species id="M_thr__L_p" name="L-Threonine" compartment="p" charge="0">
        <notes>
          <html xmlns="http://www.w3.org/1999/xhtml">
            <p>FORMULA: C4H9NO3</p>
            <p>CASID: 72-19-5</p>
            <p>CHARGE: 0</p>
            <p>KEGGID: C00188</p>
          </html>
        </notes>
      </species>
      <species id="M_mettrna_c" name="L-Methionyl-tRNA (Met)" compartment="c" charge="1">
        <notes>
          <html xmlns="http://www.w3.org/1999/xhtml">
            <p>FORMULA: C5H10NOSR</p>
            <p>CHARGE: 1</p>
            <p>KEGGID: C02430</p>
          </html>
        </notes>
      </species>
      <species id="M_camp_c" name="cAMP" compartment="c" charge="-1">
        <notes>
          <html xmlns="http://www.w3.org/1999/xhtml">
            <p>FORMULA: C10H11N5O6P</p>
            <p>CHARGE: -1</p>
            <p>KEGGID: C00575</p>
          </html>
        </notes>
      </species>
      <species id="M_pdx5p_c" name="Pyridoxine 5-phosphate" compartment="c" charge="-2">
        <notes>
          <html xmlns="http://www.w3.org/1999/xhtml">
            <p>FORMULA: C8H10NO6P</p>
            <p>CASID: 447-05-2</p>
            <p>CHARGE: -2</p>
            <p>KEGGID: C00627</p>
          </html>
        </notes>
      </species>
      <species id="M_asptrna_c" name="asptrna_c" compartment="c" charge="0">
        <notes>
          <html xmlns="http://www.w3.org/1999/xhtml">
            <p>FORMULA: C4H5NO3R</p>
            <p>CHARGE: 0</p>
          </html>
        </notes>
      </species>
      <species id="M_3ump_p" name="3-UMP" compartment="p" charge="-2">
        <notes>
          <html xmlns="http://www.w3.org/1999/xhtml">
            <p>FORMULA: C9H11N2O9P</p>
            <p>CASID: 35170-03-7</p>
            <p>CHARGE: -2</p>
            <p>KEGGID: C01368</p>
          </html>
        </notes>
      </species>
      <species id="M_1hdec9eg3p_c" name="1-hexadec-9-enoyl-sn-glycerol 3-phosphate" compartment="c" charge="-2">
        <notes>
          <html xmlns="http://www.w3.org/1999/xhtml">
            <p>FORMULA: C19H35O7P1</p>
            <p>CHARGE: -2</p>
          </html>
        </notes>
      </species>
      <species id="M_ptrc_c" name="Putrescine" compartment="c" charge="2">
        <notes>
          <html xmlns="http://www.w3.org/1999/xhtml">
            <p>FORMULA: C4H14N2</p>
            <p>CASID: 110-60-1</p>
            <p>CHARGE: 2</p>
            <p>KEGGID: C00134</p>
          </html>
        </notes>
      </species>
      <species id="M_3ump_e" name="3-UMP" compartment="e" charge="-2">
        <notes>
          <html xmlns="http://www.w3.org/1999/xhtml">
            <p>FORMULA: C9H11N2O9P</p>
            <p>CASID: 35170-03-7</p>
            <p>CHARGE: -2</p>
            <p>KEGGID: C01368</p>
          </html>
        </notes>
      </species>
      <species id="M_fldox_c" name="flavodoxin (oxidized)" compartment="c" charge="0">
        <notes>
          <html xmlns="http://www.w3.org/1999/xhtml">
            <p>FORMULA: X</p>
            <p>CHARGE: 0</p>
            <p>KEGGID: C02869</p>
          </html>
        </notes>
      </species>
      <species id="M_ocdcea_c" name="octadecenoate (n-C18:1)" compartment="c" charge="-1">
        <notes>
          <html xmlns="http://www.w3.org/1999/xhtml">
            <p>FORMULA: C18H33O2</p>
            <p>CHARGE: -1</p>
          </html>
        </notes>
      </species>
      <species id="M_ocdcea_e" name="octadecenoate (n-C18:1)" compartment="e" charge="-1">
        <notes>
          <html xmlns="http://www.w3.org/1999/xhtml">
            <p>FORMULA: C18H33O2</p>
            <p>CHARGE: -1</p>
          </html>
        </notes>
      </species>
      <species id="M_all__D_p" name="D-Allose" compartment="p" charge="0">
        <notes>
          <html xmlns="http://www.w3.org/1999/xhtml">
            <p>FORMULA: C6H12O6</p>
            <p>CASID: 2595-97-3</p>
            <p>CHARGE: 0</p>
            <p>KEGGID: C01487</p>
          </html>
        </notes>
      </species>
      <species id="M_melib_e" name="Melibiose" compartment="e" charge="0">
        <notes>
          <html xmlns="http://www.w3.org/1999/xhtml">
            <p>FORMULA: C12H22O11</p>
            <p>CASID: 585-99-9</p>
            <p>CHARGE: 0</p>
            <p>KEGGID: C05402</p>
          </html>
        </notes>
      </species>
      <species id="M_ocdcea_p" name="octadecenoate (n-C18:1)" compartment="p" charge="-1">
        <notes>
          <html xmlns="http://www.w3.org/1999/xhtml">
            <p>FORMULA: C18H33O2</p>
            <p>CHARGE: -1</p>
          </html>
        </notes>
      </species>
      <species id="M_fmn_c" name="Flavin mononucleotide" compartment="c" charge="-2">
        <notes>
          <html xmlns="http://www.w3.org/1999/xhtml">
            <p>FORMULA: C17H19N4O9P</p>
            <p>CASID: 146-17-8</p>
            <p>CHARGE: -2</p>
            <p>KEGGID: C00061</p>
          </html>
        </notes>
      </species>
      <species id="M_n2o_e" name="Nitrous oxide" compartment="e" charge="0">
        <notes>
          <html xmlns="http://www.w3.org/1999/xhtml">
            <p>FORMULA: N2O</p>
            <p>CASID: 10024-97-2</p>
            <p>CHARGE: 0</p>
            <p>KEGGID: C00887</p>
          </html>
        </notes>
      </species>
      <species id="M_all__D_c" name="D-Allose" compartment="c" charge="0">
        <notes>
          <html xmlns="http://www.w3.org/1999/xhtml">
            <p>FORMULA: C6H12O6</p>
            <p>CASID: 2595-97-3</p>
            <p>CHARGE: 0</p>
            <p>KEGGID: C01487</p>
          </html>
        </notes>
      </species>
      <species id="M_all__D_e" name="D-Allose" compartment="e" charge="0">
        <notes>
          <html xmlns="http://www.w3.org/1999/xhtml">
            <p>FORMULA: C6H12O6</p>
            <p>CASID: 2595-97-3</p>
            <p>CHARGE: 0</p>
            <p>KEGGID: C01487</p>
          </html>
        </notes>
      </species>
      <species id="M_phom_c" name="O-Phospho-L-homoserine" compartment="c" charge="-2">
        <notes>
          <html xmlns="http://www.w3.org/1999/xhtml">
            <p>FORMULA: C4H8NO6P</p>
            <p>CHARGE: -2</p>
            <p>KEGGID: C01102</p>
          </html>
        </notes>
      </species>
      <species id="M_12dgr161_p" name="1;2-Diacyl-sn-glycerol (dihexadec-9-enoyl; n-C16:1)" compartment="p" charge="0">
        <notes>
          <html xmlns="http://www.w3.org/1999/xhtml">
            <p>FORMULA: C35H64O5</p>
            <p>CHARGE: 0</p>
            <p>KEGGID: C00641</p>
          </html>
        </notes>
      </species>
      <species id="M_fe3_p" name="Fe3+" compartment="p" charge="3">
        <notes>
          <html xmlns="http://www.w3.org/1999/xhtml">
            <p>FORMULA: Fe</p>
            <p>CASID: None</p>
            <p>CHARGE: 3</p>
          </html>
        </notes>
      </species>
      <species id="M_tmp_c" name="tmp" compartment="c" charge="0">
        <notes>
          <html xmlns="http://www.w3.org/1999/xhtml">
            <p>FORMULA: C10H13N2O8P</p>
            <p>CHARGE: 0</p>
          </html>
        </notes>
      </species>
      <species id="M_octdp_c" name="all-trans-Octaprenyl diphosphate" compartment="c" charge="-3">
        <notes>
          <html xmlns="http://www.w3.org/1999/xhtml">
            <p>FORMULA: C40H65O7P2</p>
            <p>CHARGE: -3</p>
            <p>KEGGID: C04146</p>
          </html>
        </notes>
      </species>
      <species id="M_cynt_p" name="Cyanate" compartment="p" charge="-1">
        <notes>
          <html xmlns="http://www.w3.org/1999/xhtml">
            <p>FORMULA: CNO</p>
            <p>CASID: 420-05-3</p>
            <p>CHARGE: -1</p>
            <p>KEGGID: C01417</p>
          </html>
        </notes>
      </species>
      <species id="M_fe3_c" name="Fe3+" compartment="c" charge="3">
        <notes>
          <html xmlns="http://www.w3.org/1999/xhtml">
            <p>FORMULA: Fe</p>
            <p>CASID: None</p>
            <p>CHARGE: 3</p>
          </html>
        </notes>
      </species>
      <species id="M_12dgr161_c" name="1;2-Diacyl-sn-glycerol (dihexadec-9-enoyl; n-C16:1)" compartment="c" charge="0">
        <notes>
          <html xmlns="http://www.w3.org/1999/xhtml">
            <p>FORMULA: C35H64O5</p>
            <p>CHARGE: 0</p>
            <p>KEGGID: C00641</p>
          </html>
        </notes>
      </species>
      <species id="M_fe3_e" name="Fe3+" compartment="e" charge="3">
        <notes>
          <html xmlns="http://www.w3.org/1999/xhtml">
            <p>FORMULA: Fe</p>
            <p>CASID: None</p>
            <p>CHARGE: 3</p>
          </html>
        </notes>
      </species>
      <species id="M_cynt_c" name="Cyanate" compartment="c" charge="-1">
        <notes>
          <html xmlns="http://www.w3.org/1999/xhtml">
            <p>FORMULA: CNO</p>
            <p>CASID: 420-05-3</p>
            <p>CHARGE: -1</p>
            <p>KEGGID: C01417</p>
          </html>
        </notes>
      </species>
      <species id="M_cynt_e" name="Cyanate" compartment="e" charge="-1">
        <notes>
          <html xmlns="http://www.w3.org/1999/xhtml">
            <p>FORMULA: CNO</p>
            <p>CASID: 420-05-3</p>
            <p>CHARGE: -1</p>
            <p>KEGGID: C01417</p>
          </html>
        </notes>
      </species>
      <species id="M_acgam_c" name="N-Acetyl-D-glucosamine" compartment="c" charge="0">
        <notes>
          <html xmlns="http://www.w3.org/1999/xhtml">
            <p>FORMULA: C8H15NO6</p>
            <p>CASID: 7512-17-6</p>
            <p>CHARGE: 0</p>
            <p>KEGGID: C00140</p>
          </html>
        </notes>
      </species>
      <species id="M_glcn_p" name="D-Gluconate" compartment="p" charge="-1">
        <notes>
          <html xmlns="http://www.w3.org/1999/xhtml">
            <p>FORMULA: C6H11O7</p>
            <p>CASID: 526-95-4</p>
            <p>CHARGE: -1</p>
            <p>KEGGID: C00257</p>
          </html>
        </notes>
      </species>
      <species id="M_acgam_e" name="N-Acetyl-D-glucosamine" compartment="e" charge="0">
        <notes>
          <html xmlns="http://www.w3.org/1999/xhtml">
            <p>FORMULA: C8H15NO6</p>
            <p>CASID: 7512-17-6</p>
            <p>CHARGE: 0</p>
            <p>KEGGID: C00140</p>
          </html>
        </notes>
      </species>
      <species id="M_glcn_c" name="D-Gluconate" compartment="c" charge="-1">
        <notes>
          <html xmlns="http://www.w3.org/1999/xhtml">
            <p>FORMULA: C6H11O7</p>
            <p>CASID: 526-95-4</p>
            <p>CHARGE: -1</p>
            <p>KEGGID: C00257</p>
          </html>
        </notes>
      </species>
      <species id="M_acgam_p" name="N-Acetyl-D-glucosamine" compartment="p" charge="0">
        <notes>
          <html xmlns="http://www.w3.org/1999/xhtml">
            <p>FORMULA: C8H15NO6</p>
            <p>CASID: 7512-17-6</p>
            <p>CHARGE: 0</p>
            <p>KEGGID: C00140</p>
          </html>
        </notes>
      </species>
      <species id="M_glcn_e" name="D-Gluconate" compartment="e" charge="-1">
        <notes>
          <html xmlns="http://www.w3.org/1999/xhtml">
            <p>FORMULA: C6H11O7</p>
            <p>CASID: 526-95-4</p>
            <p>CHARGE: -1</p>
            <p>KEGGID: C00257</p>
          </html>
        </notes>
      </species>
      <species id="M_3hcddec5eACP_c" name="(R)-3-hydroxy-cis-dodec-5-enoyl-[acyl-carrier protein]" compartment="c" charge="-1">
        <notes>
          <html xmlns="http://www.w3.org/1999/xhtml">
            <p>FORMULA: C23H41N2O9PRS</p>
            <p>CHARGE: -1</p>
          </html>
        </notes>
      </species>
      <species id="M_trnaala_c" name="tRNA(Ala)" compartment="c" charge="0">
        <notes>
          <html xmlns="http://www.w3.org/1999/xhtml">
            <p>FORMULA: R</p>
            <p>CHARGE: 0</p>
            <p>KEGGID: C01635</p>
          </html>
        </notes>
      </species>
      <species id="M_cl_p" name="Chloride" compartment="p" charge="-1">
        <notes>
          <html xmlns="http://www.w3.org/1999/xhtml">
            <p>FORMULA: Cl</p>
            <p>CHARGE: -1</p>
            <p>KEGGID: C00115</p>
          </html>
        </notes>
      </species>
      <species id="M_indole_p" name="Indole" compartment="p" charge="0">
        <notes>
          <html xmlns="http://www.w3.org/1999/xhtml">
            <p>FORMULA: C8H7N</p>
            <p>CASID: 120-72-9</p>
            <p>CHARGE: 0</p>
            <p>KEGGID: C00463</p>
          </html>
        </notes>
      </species>
      <species id="M_3ocvac11eACP_c" name="3-oxo-cis-vacc-11-enoyl-[acyl-carrier protein]" compartment="c" charge="-1">
        <notes>
          <html xmlns="http://www.w3.org/1999/xhtml">
            <p>FORMULA: C29H51N2O9PRS</p>
            <p>CHARGE: -1</p>
          </html>
        </notes>
      </species>
      <species id="M_cl_e" name="Chloride" compartment="e" charge="-1">
        <notes>
          <html xmlns="http://www.w3.org/1999/xhtml">
            <p>FORMULA: Cl</p>
            <p>CHARGE: -1</p>
            <p>KEGGID: C00115</p>
          </html>
        </notes>
      </species>
      <species id="M_indole_e" name="Indole" compartment="e" charge="0">
        <notes>
          <html xmlns="http://www.w3.org/1999/xhtml">
            <p>FORMULA: C8H7N</p>
            <p>CASID: 120-72-9</p>
            <p>CHARGE: 0</p>
            <p>KEGGID: C00463</p>
          </html>
        </notes>
      </species>
      <species id="M_indole_c" name="Indole" compartment="c" charge="0">
        <notes>
          <html xmlns="http://www.w3.org/1999/xhtml">
            <p>FORMULA: C8H7N</p>
            <p>CASID: 120-72-9</p>
            <p>CHARGE: 0</p>
            <p>KEGGID: C00463</p>
          </html>
        </notes>
      </species>
      <species id="M_cl_c" name="Chloride" compartment="c" charge="-1">
        <notes>
          <html xmlns="http://www.w3.org/1999/xhtml">
            <p>FORMULA: Cl</p>
            <p>CHARGE: -1</p>
            <p>KEGGID: C00115</p>
          </html>
        </notes>
      </species>
      <species id="M_sucglu_c" name="N2-Succinyl-L-glutamate" compartment="c" charge="-3">
        <notes>
          <html xmlns="http://www.w3.org/1999/xhtml">
            <p>FORMULA: C9H10NO7</p>
            <p>CASID: 33981-72-5</p>
            <p>CHARGE: -3</p>
            <p>KEGGID: C05931</p>
          </html>
        </notes>
      </species>
      <species id="M_3hoctaACP_c" name="(R)-3-Hydroxyoctadecanoyl-[acyl-carrier protein]" compartment="c" charge="-1">
        <notes>
          <html xmlns="http://www.w3.org/1999/xhtml">
            <p>FORMULA: C29H55N2O9PRS</p>
            <p>CHARGE: -1</p>
          </html>
        </notes>
      </species>
      <species id="M_2mahmp_c" name="2-Methyl-4-amino-5-hydroxymethylpyrimidine diphosphate" compartment="c" charge="-3">
        <notes>
          <html xmlns="http://www.w3.org/1999/xhtml">
            <p>FORMULA: C6H8N3O7P2</p>
            <p>CASID: 745-65-3</p>
            <p>CHARGE: -3</p>
            <p>KEGGID: C04752</p>
          </html>
        </notes>
      </species>
      <species id="M_imp_p" name="IMP" compartment="p" charge="-2">
        <notes>
          <html xmlns="http://www.w3.org/1999/xhtml">
            <p>FORMULA: C10H11N4O8P</p>
            <p>CASID: 131-99-7</p>
            <p>CHARGE: -2</p>
            <p>KEGGID: C00130</p>
          </html>
        </notes>
      </species>
      <species id="M_dsbard_p" name="periplasmic protein disulfide isomerase I (reduced)" compartment="p" charge="0">
        <notes>
          <html xmlns="http://www.w3.org/1999/xhtml">
            <p>FORMULA: XH2</p>
            <p>CHARGE: 0</p>
          </html>
        </notes>
      </species>
      <species id="M_f1p_c" name="D-Fructose 1-phosphate" compartment="c" charge="-2">
        <notes>
          <html xmlns="http://www.w3.org/1999/xhtml">
            <p>FORMULA: C6H11O9P</p>
            <p>CASID: 15978-08-2</p>
            <p>CHARGE: -2</p>
            <p>KEGGID: C02976</p>
          </html>
        </notes>
      </species>
      <species id="M_imp_e" name="IMP" compartment="e" charge="-2">
        <notes>
          <html xmlns="http://www.w3.org/1999/xhtml">
            <p>FORMULA: C10H11N4O8P</p>
            <p>CASID: 131-99-7</p>
            <p>CHARGE: -2</p>
            <p>KEGGID: C00130</p>
          </html>
        </notes>
      </species>
      <species id="M_imp_c" name="IMP" compartment="c" charge="-2">
        <notes>
          <html xmlns="http://www.w3.org/1999/xhtml">
            <p>FORMULA: C10H11N4O8P</p>
            <p>CASID: 131-99-7</p>
            <p>CHARGE: -2</p>
            <p>KEGGID: C00130</p>
          </html>
        </notes>
      </species>
      <species id="M_gsn_e" name="Guanosine" compartment="e" charge="0">
        <notes>
          <html xmlns="http://www.w3.org/1999/xhtml">
            <p>FORMULA: C10H13N5O5</p>
            <p>CASID: 118-00-3</p>
            <p>CHARGE: 0</p>
            <p>KEGGID: C00387</p>
          </html>
        </notes>
      </species>
      <species id="M_1agpe181_p" name="1-Acyl-sn-glycero-3-phosphoethanolamine (n-C18:1)" compartment="p" charge="0">
        <notes>
          <html xmlns="http://www.w3.org/1999/xhtml">
            <p>FORMULA: C23H46NO7P1</p>
            <p>CHARGE: 0</p>
            <p>KEGGID: C04438</p>
          </html>
        </notes>
      </species>
      <species id="M_feoxam_e" name="ferroxamine" compartment="e" charge="1">
        <notes>
          <html xmlns="http://www.w3.org/1999/xhtml">
            <p>FORMULA: C25H46FeN6O8</p>
            <p>CHARGE: 1</p>
          </html>
        </notes>
      </species>
      <species id="M_gsn_c" name="Guanosine" compartment="c" charge="0">
        <notes>
          <html xmlns="http://www.w3.org/1999/xhtml">
            <p>FORMULA: C10H13N5O5</p>
            <p>CASID: 118-00-3</p>
            <p>CHARGE: 0</p>
            <p>KEGGID: C00387</p>
          </html>
        </notes>
      </species>
      <species id="M_u3hga_c" name="UDP-3-O-(3-hydroxytetradecanoyl)-D-glucosamine" compartment="c" charge="-1">
        <notes>
          <html xmlns="http://www.w3.org/1999/xhtml">
            <p>FORMULA: C29H50N3O18P2</p>
            <p>CHARGE: -1</p>
            <p>KEGGID: C06022</p>
          </html>
        </notes>
      </species>
      <species id="M_gsn_p" name="Guanosine" compartment="p" charge="0">
        <notes>
          <html xmlns="http://www.w3.org/1999/xhtml">
            <p>FORMULA: C10H13N5O5</p>
            <p>CASID: 118-00-3</p>
            <p>CHARGE: 0</p>
            <p>KEGGID: C00387</p>
          </html>
        </notes>
      </species>
      <species id="M_t3c5ddeceACP_c" name="trans-3-cis-5-dodecenoyl-[acyl-carrier protein]" compartment="c" charge="-1">
        <notes>
          <html xmlns="http://www.w3.org/1999/xhtml">
            <p>FORMULA: C23H39N2O8PRS</p>
            <p>CHARGE: -1</p>
          </html>
        </notes>
      </species>
      <species id="M_3hoctACP_c" name="(R)-3-Hydroxyoctanoyl-[acyl-carrier protein]" compartment="c" charge="-1">
        <notes>
          <html xmlns="http://www.w3.org/1999/xhtml">
            <p>FORMULA: C19H35N2O9PRS</p>
            <p>CHARGE: -1</p>
            <p>KEGGID: C04620</p>
          </html>
        </notes>
      </species>
      <species id="M_pram_c" name="5-Phospho-beta-D-ribosylamine" compartment="c" charge="-1">
        <notes>
          <html xmlns="http://www.w3.org/1999/xhtml">
            <p>FORMULA: C5H11NO7P</p>
            <p>CHARGE: -1</p>
            <p>KEGGID: C03090</p>
          </html>
        </notes>
      </species>
      <species id="M_nmn_e" name="NMN" compartment="e" charge="-1">
        <notes>
          <html xmlns="http://www.w3.org/1999/xhtml">
            <p>FORMULA: C11H14N2O8P</p>
            <p>CASID: 1094-61-7</p>
            <p>CHARGE: -1</p>
            <p>KEGGID: C00455</p>
          </html>
        </notes>
      </species>
      <species id="M_nmn_c" name="NMN" compartment="c" charge="-1">
        <notes>
          <html xmlns="http://www.w3.org/1999/xhtml">
            <p>FORMULA: C11H14N2O8P</p>
            <p>CASID: 1094-61-7</p>
            <p>CHARGE: -1</p>
            <p>KEGGID: C00455</p>
          </html>
        </notes>
      </species>
      <species id="M_dutp_c" name="dUTP" compartment="c" charge="-4">
        <notes>
          <html xmlns="http://www.w3.org/1999/xhtml">
            <p>FORMULA: C9H11N2O14P3</p>
            <p>CHARGE: -4</p>
            <p>KEGGID: C00460</p>
          </html>
        </notes>
      </species>
      <species id="M_udcpp_c" name="Undecaprenyl phosphate" compartment="c" charge="-2">
        <notes>
          <html xmlns="http://www.w3.org/1999/xhtml">
            <p>FORMULA: C55H89O4P</p>
            <p>CHARGE: -2</p>
            <p>KEGGID: C00348</p>
          </html>
        </notes>
      </species>
      <species id="M_nmn_p" name="NMN" compartment="p" charge="-1">
        <notes>
          <html xmlns="http://www.w3.org/1999/xhtml">
            <p>FORMULA: C11H14N2O8P</p>
            <p>CASID: 1094-61-7</p>
            <p>CHARGE: -1</p>
            <p>KEGGID: C00455</p>
          </html>
        </notes>
      </species>
      <species id="M_anth_c" name="Anthranilate" compartment="c" charge="-1">
        <notes>
          <html xmlns="http://www.w3.org/1999/xhtml">
            <p>FORMULA: C7H6NO2</p>
            <p>CASID: 118-92-3</p>
            <p>CHARGE: -1</p>
            <p>KEGGID: C00108</p>
          </html>
        </notes>
      </species>
      <species id="M_uacmamu_c" name="UDP-N-acetyl-D-mannosaminouronate" compartment="c" charge="-3">
        <notes>
          <html xmlns="http://www.w3.org/1999/xhtml">
            <p>FORMULA: C17H22N3O18P2</p>
            <p>CHARGE: -3</p>
            <p>KEGGID: C06240</p>
          </html>
        </notes>
      </species>
      <species id="M_tma_p" name="trimethylamine" compartment="p" charge="1">
        <notes>
          <html xmlns="http://www.w3.org/1999/xhtml">
            <p>FORMULA: C3H10N</p>
            <p>CASID: 75-50-3</p>
            <p>CHARGE: 1</p>
            <p>KEGGID: C00565</p>
          </html>
        </notes>
      </species>
      <species id="M_pyam5p_c" name="Pyridoxamine 5-phosphate" compartment="c" charge="-1">
        <notes>
          <html xmlns="http://www.w3.org/1999/xhtml">
            <p>FORMULA: C8H12N2O5P</p>
            <p>CASID: 529-96-4</p>
            <p>CHARGE: -1</p>
            <p>KEGGID: C00647</p>
          </html>
        </notes>
      </species>
      <species id="M_suchms_c" name="O-Succinyl-L-homoserine" compartment="c" charge="-1">
        <notes>
          <html xmlns="http://www.w3.org/1999/xhtml">
            <p>FORMULA: C8H12NO6</p>
            <p>CASID: 1492-23-5</p>
            <p>CHARGE: -1</p>
            <p>KEGGID: C01118</p>
          </html>
        </notes>
      </species>
      <species id="M_prpp_c" name="5-Phospho-alpha-D-ribose 1-diphosphate" compartment="c" charge="-5">
        <notes>
          <html xmlns="http://www.w3.org/1999/xhtml">
            <p>FORMULA: C5H8O14P3</p>
            <p>CHARGE: -5</p>
            <p>KEGGID: C00119</p>
          </html>
        </notes>
      </species>
      <species id="M_tma_e" name="trimethylamine" compartment="e" charge="1">
        <notes>
          <html xmlns="http://www.w3.org/1999/xhtml">
            <p>FORMULA: C3H10N</p>
            <p>CASID: 75-50-3</p>
            <p>CHARGE: 1</p>
            <p>KEGGID: C00565</p>
          </html>
        </notes>
      </species>
      <species id="M_trnathr_c" name="tRNA(Thr)" compartment="c" charge="0">
        <notes>
          <html xmlns="http://www.w3.org/1999/xhtml">
            <p>FORMULA: R</p>
            <p>CHARGE: 0</p>
            <p>KEGGID: C01651</p>
          </html>
        </notes>
      </species>
      <species id="M_3ig3p_c" name="C-(3-Indolyl)-glycerol 3-phosphate" compartment="c" charge="-2">
        <notes>
          <html xmlns="http://www.w3.org/1999/xhtml">
            <p>FORMULA: C11H12NO6P</p>
            <p>CHARGE: -2</p>
            <p>KEGGID: C03506</p>
          </html>
        </notes>
      </species>
      <species id="M_mobd_e" name="Molybdate" compartment="e" charge="-2">
        <notes>
          <html xmlns="http://www.w3.org/1999/xhtml">
            <p>FORMULA: MoO4</p>
            <p>CHARGE: -2</p>
            <p>KEGGID: C06232</p>
          </html>
        </notes>
      </species>
      <species id="M_3ooctdACP_c" name="3-Oxooctadecanoyl-[acyl-carrier protein]" compartment="c" charge="-1">
        <notes>
          <html xmlns="http://www.w3.org/1999/xhtml">
            <p>FORMULA: C29H53N2O9PRS</p>
            <p>CHARGE: -1</p>
          </html>
        </notes>
      </species>
      <species id="M_mobd_c" name="Molybdate" compartment="c" charge="-2">
        <notes>
          <html xmlns="http://www.w3.org/1999/xhtml">
            <p>FORMULA: MoO4</p>
            <p>CHARGE: -2</p>
            <p>KEGGID: C06232</p>
          </html>
        </notes>
      </species>
      <species id="M_pa180_c" name="1;2-dioctadecanoyl-sn-glycerol 3-phosphate" compartment="c" charge="-2">
        <notes>
          <html xmlns="http://www.w3.org/1999/xhtml">
            <p>FORMULA: C39H75O8P1</p>
            <p>CHARGE: -2</p>
            <p>KEGGID: C00416</p>
          </html>
        </notes>
      </species>
      <species id="M_2obut_c" name="2-Oxobutanoate" compartment="c" charge="-1">
        <notes>
          <html xmlns="http://www.w3.org/1999/xhtml">
            <p>FORMULA: C4H5O3</p>
            <p>CASID: 600-18-0</p>
            <p>CHARGE: -1</p>
            <p>KEGGID: C00109</p>
          </html>
        </notes>
      </species>
      <species id="M_hdca_p" name="Hexadecanoate (n-C16:0)" compartment="p" charge="-1">
        <notes>
          <html xmlns="http://www.w3.org/1999/xhtml">
            <p>FORMULA: C16H31O2</p>
            <p>CASID: 57-10-3</p>
            <p>CHARGE: -1</p>
            <p>KEGGID: C00249</p>
          </html>
        </notes>
      </species>
      <species id="M_lys__L_c" name="L-Lysine" compartment="c" charge="1">
        <notes>
          <html xmlns="http://www.w3.org/1999/xhtml">
            <p>FORMULA: C6H15N2O2</p>
            <p>CASID: 56-87-1</p>
            <p>CHARGE: 1</p>
            <p>KEGGID: C00047</p>
          </html>
        </notes>
      </species>
      <species id="M_pa180_p" name="1;2-dioctadecanoyl-sn-glycerol 3-phosphate" compartment="p" charge="-2">
        <notes>
          <html xmlns="http://www.w3.org/1999/xhtml">
            <p>FORMULA: C39H75O8P1</p>
            <p>CHARGE: -2</p>
            <p>KEGGID: C00416</p>
          </html>
        </notes>
      </species>
      <species id="M_mobd_p" name="Molybdate" compartment="p" charge="-2">
        <notes>
          <html xmlns="http://www.w3.org/1999/xhtml">
            <p>FORMULA: MoO4</p>
            <p>CHARGE: -2</p>
            <p>KEGGID: C06232</p>
          </html>
        </notes>
      </species>
      <species id="M_hdca_e" name="Hexadecanoate (n-C16:0)" compartment="e" charge="-1">
        <notes>
          <html xmlns="http://www.w3.org/1999/xhtml">
            <p>FORMULA: C16H31O2</p>
            <p>CASID: 57-10-3</p>
            <p>CHARGE: -1</p>
            <p>KEGGID: C00249</p>
          </html>
        </notes>
      </species>
      <species id="M_hdca_c" name="Hexadecanoate (n-C16:0)" compartment="c" charge="-1">
        <notes>
          <html xmlns="http://www.w3.org/1999/xhtml">
            <p>FORMULA: C16H31O2</p>
            <p>CASID: 57-10-3</p>
            <p>CHARGE: -1</p>
            <p>KEGGID: C00249</p>
          </html>
        </notes>
      </species>
      <species id="M_4per_c" name="4-Phospho-D-erythronate" compartment="c" charge="-3">
        <notes>
          <html xmlns="http://www.w3.org/1999/xhtml">
            <p>FORMULA: C4H6O8P</p>
            <p>CHARGE: -3</p>
            <p>KEGGID: C03393</p>
          </html>
        </notes>
      </species>
      <species id="M_pa161_p" name="1;2-dihexadec-9-enoyl-sn-glycerol 3-phosphate" compartment="p" charge="-2">
        <notes>
          <html xmlns="http://www.w3.org/1999/xhtml">
            <p>FORMULA: C35H63O8P1</p>
            <p>CHARGE: -2</p>
            <p>KEGGID: C00416</p>
          </html>
        </notes>
      </species>
      <species id="M_udpLa4n_c" name="uridine 5-diphospho-{beta}-4-deoxy-4-amino-L-arabinose" compartment="c" charge="-1">
        <notes>
          <html xmlns="http://www.w3.org/1999/xhtml">
            <p>FORMULA: C14H22N3O15P2</p>
            <p>CHARGE: -1</p>
          </html>
        </notes>
      </species>
      <species id="M_udcpp_p" name="Undecaprenyl phosphate" compartment="p" charge="-2">
        <notes>
          <html xmlns="http://www.w3.org/1999/xhtml">
            <p>FORMULA: C55H89O4P</p>
            <p>CHARGE: -2</p>
            <p>KEGGID: C00348</p>
          </html>
        </notes>
      </species>
      <species id="M_tmao_p" name="Trimethylamine N-oxide" compartment="p" charge="0">
        <notes>
          <html xmlns="http://www.w3.org/1999/xhtml">
            <p>FORMULA: C3H9NO</p>
            <p>CASID: 1184-78-7</p>
            <p>CHARGE: 0</p>
            <p>KEGGID: C01104</p>
          </html>
        </notes>
      </species>
      <species id="M_ttdca_c" name="tetradecanoate (n-C14:0)" compartment="c" charge="-1">
        <notes>
          <html xmlns="http://www.w3.org/1999/xhtml">
            <p>FORMULA: C14H27O2</p>
            <p>CASID: 544-63-8</p>
            <p>CHARGE: -1</p>
            <p>KEGGID: C06424</p>
          </html>
        </notes>
      </species>
      <species id="M_pa161_c" name="1;2-dihexadec-9-enoyl-sn-glycerol 3-phosphate" compartment="c" charge="-2">
        <notes>
          <html xmlns="http://www.w3.org/1999/xhtml">
            <p>FORMULA: C35H63O8P1</p>
            <p>CHARGE: -2</p>
            <p>KEGGID: C00416</p>
          </html>
        </notes>
      </species>
      <species id="M_3c3hmp_c" name="3-Carboxy-3-hydroxy-4-methylpentanoate" compartment="c" charge="-2">
        <notes>
          <html xmlns="http://www.w3.org/1999/xhtml">
            <p>FORMULA: C7H10O5</p>
            <p>CHARGE: -2</p>
            <p>KEGGID: C02504</p>
          </html>
        </notes>
      </species>
      <species id="M_tmao_e" name="Trimethylamine N-oxide" compartment="e" charge="0">
        <notes>
          <html xmlns="http://www.w3.org/1999/xhtml">
            <p>FORMULA: C3H9NO</p>
            <p>CASID: 1184-78-7</p>
            <p>CHARGE: 0</p>
            <p>KEGGID: C01104</p>
          </html>
        </notes>
      </species>
      <species id="M_26dap__LL_c" name="LL-2;6-Diaminoheptanedioate" compartment="c" charge="0">
        <notes>
          <html xmlns="http://www.w3.org/1999/xhtml">
            <p>FORMULA: C7H14N2O4</p>
            <p>CASID: 583-93-7</p>
            <p>CHARGE: 0</p>
            <p>KEGGID: C00666</p>
          </html>
        </notes>
      </species>
      <species id="M_maltpt_p" name="Maltopentaose" compartment="p" charge="0">
        <notes>
          <html xmlns="http://www.w3.org/1999/xhtml">
            <p>FORMULA: C30H52O26</p>
            <p>CHARGE: 0</p>
          </html>
        </notes>
      </species>
      <species id="M_maltpt_c" name="Maltopentaose" compartment="c" charge="0">
        <notes>
          <html xmlns="http://www.w3.org/1999/xhtml">
            <p>FORMULA: C30H52O26</p>
            <p>CHARGE: 0</p>
          </html>
        </notes>
      </species>
      <species id="M_maltpt_e" name="Maltopentaose" compartment="e" charge="0">
        <notes>
          <html xmlns="http://www.w3.org/1999/xhtml">
            <p>FORMULA: C30H52O26</p>
            <p>CHARGE: 0</p>
          </html>
        </notes>
      </species>
      <species id="M_1agpe140_p" name="1-Acyl-sn-glycero-3-phosphoethanolamine (n-C14:0)" compartment="p" charge="0">
        <notes>
          <html xmlns="http://www.w3.org/1999/xhtml">
            <p>FORMULA: C19H40NO7P1</p>
            <p>CHARGE: 0</p>
            <p>KEGGID: C04438</p>
          </html>
        </notes>
      </species>
      <species id="M_gam6p_c" name="D-Glucosamine 6-phosphate" compartment="c" charge="-1">
        <notes>
          <html xmlns="http://www.w3.org/1999/xhtml">
            <p>FORMULA: C6H13NO8P</p>
            <p>CASID: 3616-42-0</p>
            <p>CHARGE: -1</p>
            <p>KEGGID: C00352</p>
          </html>
        </notes>
      </species>
      <species id="M_gam6p_e" name="D-Glucosamine 6-phosphate" compartment="e" charge="-1">
        <notes>
          <html xmlns="http://www.w3.org/1999/xhtml">
            <p>FORMULA: C6H13NO8P</p>
            <p>CASID: 3616-42-0</p>
            <p>CHARGE: -1</p>
            <p>KEGGID: C00352</p>
          </html>
        </notes>
      </species>
      <species id="M_b2coa_c" name="Crotonoyl-CoA" compartment="c" charge="-4">
        <notes>
          <html xmlns="http://www.w3.org/1999/xhtml">
            <p>FORMULA: C25H36N7O17P3S</p>
            <p>CASID: 102680-35-3</p>
            <p>CHARGE: -4</p>
            <p>KEGGID: C00877</p>
          </html>
        </notes>
      </species>
      <species id="M_gam6p_p" name="D-Glucosamine 6-phosphate" compartment="p" charge="-1">
        <notes>
          <html xmlns="http://www.w3.org/1999/xhtml">
            <p>FORMULA: C6H13NO8P</p>
            <p>CASID: 3616-42-0</p>
            <p>CHARGE: -1</p>
            <p>KEGGID: C00352</p>
          </html>
        </notes>
      </species>
      <species id="M_chor_c" name="chorismate" compartment="c" charge="-2">
        <notes>
          <html xmlns="http://www.w3.org/1999/xhtml">
            <p>FORMULA: C10H8O6</p>
            <p>CASID: 55508-12-8</p>
            <p>CHARGE: -2</p>
            <p>KEGGID: C00251</p>
          </html>
        </notes>
      </species>
      <species id="M_altrn_c" name="D-Altronate" compartment="c" charge="-1">
        <notes>
          <html xmlns="http://www.w3.org/1999/xhtml">
            <p>FORMULA: C6H11O7</p>
            <p>CHARGE: -1</p>
            <p>KEGGID: C00817</p>
          </html>
        </notes>
      </species>
      <species id="M_4abz_c" name="4-Aminobenzoate" compartment="c" charge="-1">
        <notes>
          <html xmlns="http://www.w3.org/1999/xhtml">
            <p>FORMULA: C7H6NO2</p>
            <p>CASID: 150-13-0</p>
            <p>CHARGE: -1</p>
            <p>KEGGID: C00568</p>
          </html>
        </notes>
      </species>
      <species id="M_td2coa_c" name="trans-Tetradec-2-enoyl-CoA" compartment="c" charge="-4">
        <notes>
          <html xmlns="http://www.w3.org/1999/xhtml">
            <p>FORMULA: C35H56N7O17P3S</p>
            <p>CHARGE: -4</p>
            <p>KEGGID: C05273</p>
          </html>
        </notes>
      </species>
      <species id="M_dsbcrd_p" name="protein disulfide isomerase II (reduced)" compartment="p" charge="0">
        <notes>
          <html xmlns="http://www.w3.org/1999/xhtml">
            <p>FORMULA: XH2</p>
            <p>CHARGE: 0</p>
          </html>
        </notes>
      </species>
      <species id="M_3omrsACP_c" name="3-Oxotetradecanoyl-[acyl-carrier protein]" compartment="c" charge="-1">
        <notes>
          <html xmlns="http://www.w3.org/1999/xhtml">
            <p>FORMULA: C25H45N2O9PRS</p>
            <p>CASID: 7783-08-6</p>
            <p>CHARGE: -1</p>
            <p>KEGGID: C05759</p>
          </html>
        </notes>
      </species>
      <species id="M_pe140_c" name="phosphatidylethanolamine (ditetradecanoyl; n-C14:0)" compartment="c" charge="0">
        <notes>
          <html xmlns="http://www.w3.org/1999/xhtml">
            <p>FORMULA: C33H66N1O8P1</p>
            <p>CHARGE: 0</p>
            <p>KEGGID: C00350</p>
          </html>
        </notes>
      </species>
      <species id="M_acmana_c" name="N-Acetyl-D-mannosamine" compartment="c" charge="0">
        <notes>
          <html xmlns="http://www.w3.org/1999/xhtml">
            <p>FORMULA: C8H15NO6</p>
            <p>CASID: 3615-17-6</p>
            <p>CHARGE: 0</p>
            <p>KEGGID: C00645</p>
          </html>
        </notes>
      </species>
      <species id="M_acmana_e" name="N-Acetyl-D-mannosamine" compartment="e" charge="0">
        <notes>
          <html xmlns="http://www.w3.org/1999/xhtml">
            <p>FORMULA: C8H15NO6</p>
            <p>CASID: 3615-17-6</p>
            <p>CHARGE: 0</p>
            <p>KEGGID: C00645</p>
          </html>
        </notes>
      </species>
      <species id="M_pe140_p" name="phosphatidylethanolamine (ditetradecanoyl; n-C14:0)" compartment="p" charge="0">
        <notes>
          <html xmlns="http://www.w3.org/1999/xhtml">
            <p>FORMULA: C33H66N1O8P1</p>
            <p>CHARGE: 0</p>
            <p>KEGGID: C00350</p>
          </html>
        </notes>
      </species>
      <species id="M_1agpg141_p" name="1-Acyl-sn-glycero-3-phosphoglycerol (n-C14:1)" compartment="p" charge="-1">
        <notes>
          <html xmlns="http://www.w3.org/1999/xhtml">
            <p>FORMULA: C20H38O9P1</p>
            <p>CHARGE: -1</p>
          </html>
        </notes>
      </species>
      <species id="M_acmana_p" name="N-Acetyl-D-mannosamine" compartment="p" charge="0">
        <notes>
          <html xmlns="http://www.w3.org/1999/xhtml">
            <p>FORMULA: C8H15NO6</p>
            <p>CASID: 3615-17-6</p>
            <p>CHARGE: 0</p>
            <p>KEGGID: C00645</p>
          </html>
        </notes>
      </species>
      <species id="M_aspsa_c" name="L-Aspartate 4-semialdehyde" compartment="c" charge="0">
        <notes>
          <html xmlns="http://www.w3.org/1999/xhtml">
            <p>FORMULA: C4H7NO3</p>
            <p>CASID: None</p>
            <p>CHARGE: 0</p>
            <p>KEGGID: C00441</p>
          </html>
        </notes>
      </species>
      <species id="M_Sfglutth_c" name="S-Formylglutathione" compartment="c" charge="-1">
        <notes>
          <html xmlns="http://www.w3.org/1999/xhtml">
            <p>FORMULA: C11H16N3O7S</p>
            <p>CHARGE: -1</p>
            <p>KEGGID: C01031</p>
          </html>
        </notes>
      </species>
      <species id="M_1tdec7eg3p_c" name="1-tetradec-7-enoyl-sn-glycerol 3-phosphate" compartment="c" charge="-2">
        <notes>
          <html xmlns="http://www.w3.org/1999/xhtml">
            <p>FORMULA: C17H31O7P1</p>
            <p>CHARGE: -2</p>
            <p>KEGGID: C00681</p>
          </html>
        </notes>
      </species>
      <species id="M_1tdec7eg3p_p" name="1-tetradec-7-enoyl-sn-glycerol 3-phosphate" compartment="p" charge="-2">
        <notes>
          <html xmlns="http://www.w3.org/1999/xhtml">
            <p>FORMULA: C17H31O7P1</p>
            <p>CHARGE: -2</p>
            <p>KEGGID: C00681</p>
          </html>
        </notes>
      </species>
      <species id="M_pe180_c" name="phosphatidylethanolamine (dioctadecanoyl; n-C18:0)" compartment="c" charge="0">
        <notes>
          <html xmlns="http://www.w3.org/1999/xhtml">
            <p>FORMULA: C41H82N1O8P1</p>
            <p>CHARGE: 0</p>
            <p>KEGGID: C00350</p>
          </html>
        </notes>
      </species>
      <species id="M_pydxn_c" name="Pyridoxine" compartment="c" charge="0">
        <notes>
          <html xmlns="http://www.w3.org/1999/xhtml">
            <p>FORMULA: C8H11NO3</p>
            <p>CASID: 65-23-6</p>
            <p>CHARGE: 0</p>
            <p>KEGGID: C00314</p>
          </html>
        </notes>
      </species>
      <species id="M_chol_p" name="Choline" compartment="p" charge="1">
        <notes>
          <html xmlns="http://www.w3.org/1999/xhtml">
            <p>FORMULA: C5H14NO</p>
            <p>CASID: 123-41-1</p>
            <p>CHARGE: 1</p>
            <p>KEGGID: C00114</p>
          </html>
        </notes>
      </species>
      <species id="M_3odecACP_c" name="3-Oxodecanoyl-[acyl-carrier protein]" compartment="c" charge="-1">
        <notes>
          <html xmlns="http://www.w3.org/1999/xhtml">
            <p>FORMULA: C21H37N2O9PRS</p>
            <p>CASID: 7783-08-6</p>
            <p>CHARGE: -1</p>
            <p>KEGGID: C05753</p>
          </html>
        </notes>
      </species>
      <species id="M_gal__bD_e" name="beta D-Galactose" compartment="e" charge="0">
        <notes>
          <html xmlns="http://www.w3.org/1999/xhtml">
            <p>FORMULA: C6H12O6</p>
            <p>CASID: 33419-42-0</p>
            <p>CHARGE: 0</p>
            <p>KEGGID: C01582</p>
          </html>
        </notes>
      </species>
      <species id="M_quln_c" name="Quinolinate" compartment="c" charge="-2">
        <notes>
          <html xmlns="http://www.w3.org/1999/xhtml">
            <p>FORMULA: C7H3NO4</p>
            <p>CASID: 89-00-9</p>
            <p>CHARGE: -2</p>
            <p>KEGGID: C03722</p>
          </html>
        </notes>
      </species>
      <species id="M_na1_c" name="Sodium" compartment="c" charge="1">
        <notes>
          <html xmlns="http://www.w3.org/1999/xhtml">
            <p>FORMULA: Na</p>
            <p>CASID: 7440-23-5</p>
            <p>CHARGE: 1</p>
            <p>KEGGID: C01330</p>
          </html>
        </notes>
      </species>
      <species id="M_na1_e" name="Sodium" compartment="e" charge="1">
        <notes>
          <html xmlns="http://www.w3.org/1999/xhtml">
            <p>FORMULA: Na</p>
            <p>CASID: 7440-23-5</p>
            <p>CHARGE: 1</p>
            <p>KEGGID: C01330</p>
          </html>
        </notes>
      </species>
      <species id="M_chol_c" name="Choline" compartment="c" charge="1">
        <notes>
          <html xmlns="http://www.w3.org/1999/xhtml">
            <p>FORMULA: C5H14NO</p>
            <p>CASID: 123-41-1</p>
            <p>CHARGE: 1</p>
            <p>KEGGID: C00114</p>
          </html>
        </notes>
      </species>
      <species id="M_gal__bD_p" name="beta D-Galactose" compartment="p" charge="0">
        <notes>
          <html xmlns="http://www.w3.org/1999/xhtml">
            <p>FORMULA: C6H12O6</p>
            <p>CASID: 33419-42-0</p>
            <p>CHARGE: 0</p>
            <p>KEGGID: C01582</p>
          </html>
        </notes>
      </species>
      <species id="M_chol_e" name="Choline" compartment="e" charge="1">
        <notes>
          <html xmlns="http://www.w3.org/1999/xhtml">
            <p>FORMULA: C5H14NO</p>
            <p>CASID: 123-41-1</p>
            <p>CHARGE: 1</p>
            <p>KEGGID: C00114</p>
          </html>
        </notes>
      </species>
      <species id="M_na1_p" name="Sodium" compartment="p" charge="1">
        <notes>
          <html xmlns="http://www.w3.org/1999/xhtml">
            <p>FORMULA: Na</p>
            <p>CASID: 7440-23-5</p>
            <p>CHARGE: 1</p>
            <p>KEGGID: C01330</p>
          </html>
        </notes>
      </species>
      <species id="M_ugmda_c" name="UDP-N-acetylmuramoyl-L-alanyl-D-glutamyl-meso-2;6-diaminopimeloyl-D-alanyl-D-alanine" compartment="c" charge="-4">
        <notes>
          <html xmlns="http://www.w3.org/1999/xhtml">
            <p>FORMULA: C41H61N9O28P2</p>
            <p>CHARGE: -4</p>
            <p>KEGGID: C04882</p>
          </html>
        </notes>
      </species>
      <species id="M_adphep__DD_c" name="ADP-D-glycero-D-manno-heptose" compartment="c" charge="-2">
        <notes>
          <html xmlns="http://www.w3.org/1999/xhtml">
            <p>FORMULA: C17H25N5O16P2</p>
            <p>CASID: 119-61-9</p>
            <p>CHARGE: -2</p>
            <p>KEGGID: C06397</p>
          </html>
        </notes>
      </species>
      <species id="M_dnad_c" name="Deamino-NAD+" compartment="c" charge="-2">
        <notes>
          <html xmlns="http://www.w3.org/1999/xhtml">
            <p>FORMULA: C21H24N6O15P2</p>
            <p>CHARGE: -2</p>
            <p>KEGGID: C00857</p>
          </html>
        </notes>
      </species>
      <species id="M_pnto__R_c" name="(R)-Pantothenate" compartment="c" charge="-1">
        <notes>
          <html xmlns="http://www.w3.org/1999/xhtml">
            <p>FORMULA: C9H16NO5</p>
            <p>CASID: 79-83-4</p>
            <p>CHARGE: -1</p>
            <p>KEGGID: C00864</p>
          </html>
        </notes>
      </species>
      <species id="M_dtmp_c" name="dTMP" compartment="c" charge="-2">
        <notes>
          <html xmlns="http://www.w3.org/1999/xhtml">
            <p>FORMULA: C10H13N2O8P</p>
            <p>CASID: 365-07-1</p>
            <p>CHARGE: -2</p>
            <p>KEGGID: C00364</p>
          </html>
        </notes>
      </species>
      <species id="M_pnto__R_e" name="(R)-Pantothenate" compartment="e" charge="-1">
        <notes>
          <html xmlns="http://www.w3.org/1999/xhtml">
            <p>FORMULA: C9H16NO5</p>
            <p>CASID: 79-83-4</p>
            <p>CHARGE: -1</p>
            <p>KEGGID: C00864</p>
          </html>
        </notes>
      </species>
      <species id="M_dtmp_e" name="dTMP" compartment="e" charge="-2">
        <notes>
          <html xmlns="http://www.w3.org/1999/xhtml">
            <p>FORMULA: C10H13N2O8P</p>
            <p>CASID: 365-07-1</p>
            <p>CHARGE: -2</p>
            <p>KEGGID: C00364</p>
          </html>
        </notes>
      </species>
      <species id="M_dd2coa_c" name="trans-Dodec-2-enoyl-CoA" compartment="c" charge="-4">
        <notes>
          <html xmlns="http://www.w3.org/1999/xhtml">
            <p>FORMULA: C33H52N7O17P3S</p>
            <p>CHARGE: -4</p>
            <p>KEGGID: C03221</p>
          </html>
        </notes>
      </species>
      <species id="M_met__L_p" name="L-Methionine" compartment="p" charge="0">
        <notes>
          <html xmlns="http://www.w3.org/1999/xhtml">
            <p>FORMULA: C5H11NO2S</p>
            <p>CASID: 63-68-3</p>
            <p>CHARGE: 0</p>
            <p>KEGGID: C00073</p>
          </html>
        </notes>
      </species>
      <species id="M_dtmp_p" name="dTMP" compartment="p" charge="-2">
        <notes>
          <html xmlns="http://www.w3.org/1999/xhtml">
            <p>FORMULA: C10H13N2O8P</p>
            <p>CASID: 365-07-1</p>
            <p>CHARGE: -2</p>
            <p>KEGGID: C00364</p>
          </html>
        </notes>
      </species>
      <species id="M_pnto__R_p" name="(R)-Pantothenate" compartment="p" charge="-1">
        <notes>
          <html xmlns="http://www.w3.org/1999/xhtml">
            <p>FORMULA: C9H16NO5</p>
            <p>CASID: 79-83-4</p>
            <p>CHARGE: -1</p>
            <p>KEGGID: C00864</p>
          </html>
        </notes>
      </species>
      <species id="M_dadp_c" name="dADP" compartment="c" charge="-3">
        <notes>
          <html xmlns="http://www.w3.org/1999/xhtml">
            <p>FORMULA: C10H12N5O9P2</p>
            <p>CASID: None</p>
            <p>CHARGE: -3</p>
            <p>KEGGID: C00206</p>
          </html>
        </notes>
      </species>
      <species id="M_met__L_e" name="L-Methionine" compartment="e" charge="0">
        <notes>
          <html xmlns="http://www.w3.org/1999/xhtml">
            <p>FORMULA: C5H11NO2S</p>
            <p>CASID: 63-68-3</p>
            <p>CHARGE: 0</p>
            <p>KEGGID: C00073</p>
          </html>
        </notes>
      </species>
      <species id="M_murein3px4p_p" name="two disacharide linked murein units; tripeptide crosslinked tetrapeptide (A2pm-&gt;D-ala) (middle of chain)" compartment="p" charge="-4">
        <notes>
          <html xmlns="http://www.w3.org/1999/xhtml">
            <p>FORMULA: C71H107N13O38</p>
            <p>CHARGE: -4</p>
          </html>
        </notes>
      </species>
      <species id="M_met__L_c" name="L-Methionine" compartment="c" charge="0">
        <notes>
          <html xmlns="http://www.w3.org/1999/xhtml">
            <p>FORMULA: C5H11NO2S</p>
            <p>CASID: 63-68-3</p>
            <p>CHARGE: 0</p>
            <p>KEGGID: C00073</p>
          </html>
        </notes>
      </species>
      <species id="M_agm_p" name="agmatine" compartment="p" charge="2">
        <notes>
          <html xmlns="http://www.w3.org/1999/xhtml">
            <p>FORMULA: C5H16N4</p>
            <p>CASID: 306-60-5</p>
            <p>CHARGE: 2</p>
            <p>KEGGID: C00179</p>
          </html>
        </notes>
      </species>
      <species id="M_arab__L_e" name="L-Arabinose" compartment="e" charge="0">
        <notes>
          <html xmlns="http://www.w3.org/1999/xhtml">
            <p>FORMULA: C5H10O5</p>
            <p>CASID: 147-81-9</p>
            <p>CHARGE: 0</p>
            <p>KEGGID: C00259</p>
          </html>
        </notes>
      </species>
      <species id="M_arab__L_c" name="L-Arabinose" compartment="c" charge="0">
        <notes>
          <html xmlns="http://www.w3.org/1999/xhtml">
            <p>FORMULA: C5H10O5</p>
            <p>CASID: 147-81-9</p>
            <p>CHARGE: 0</p>
            <p>KEGGID: C00259</p>
          </html>
        </notes>
      </species>
      <species id="M_agm_c" name="agmatine" compartment="c" charge="2">
        <notes>
          <html xmlns="http://www.w3.org/1999/xhtml">
            <p>FORMULA: C5H16N4</p>
            <p>CASID: 306-60-5</p>
            <p>CHARGE: 2</p>
            <p>KEGGID: C00179</p>
          </html>
        </notes>
      </species>
      <species id="M_agm_e" name="agmatine" compartment="e" charge="2">
        <notes>
          <html xmlns="http://www.w3.org/1999/xhtml">
            <p>FORMULA: C5H16N4</p>
            <p>CASID: 306-60-5</p>
            <p>CHARGE: 2</p>
            <p>KEGGID: C00179</p>
          </html>
        </notes>
      </species>
      <species id="M_arab__L_p" name="L-Arabinose" compartment="p" charge="0">
        <notes>
          <html xmlns="http://www.w3.org/1999/xhtml">
            <p>FORMULA: C5H10O5</p>
            <p>CASID: 147-81-9</p>
            <p>CHARGE: 0</p>
            <p>KEGGID: C00259</p>
          </html>
        </notes>
      </species>
      <species id="M_pa181_p" name="1;2-dioctadec-11-enoyl-sn-glycerol 3-phosphate" compartment="p" charge="-2">
        <notes>
          <html xmlns="http://www.w3.org/1999/xhtml">
            <p>FORMULA: C39H71O8P1</p>
            <p>CHARGE: -2</p>
            <p>KEGGID: C00416</p>
          </html>
        </notes>
      </species>
      <species id="M_pa181_c" name="1;2-dioctadec-11-enoyl-sn-glycerol 3-phosphate" compartment="c" charge="-2">
        <notes>
          <html xmlns="http://www.w3.org/1999/xhtml">
            <p>FORMULA: C39H71O8P1</p>
            <p>CHARGE: -2</p>
            <p>KEGGID: C00416</p>
          </html>
        </notes>
      </species>
      <species id="M_1agpg180_p" name="1-Acyl-sn-glycero-3-phosphoglycerol (n-C18:0)" compartment="p" charge="-1">
        <notes>
          <html xmlns="http://www.w3.org/1999/xhtml">
            <p>FORMULA: C24H48O9P1</p>
            <p>CHARGE: -1</p>
          </html>
        </notes>
      </species>
      <species id="M_ipdp_c" name="Isopentenyl diphosphate" compartment="c" charge="-3">
        <notes>
          <html xmlns="http://www.w3.org/1999/xhtml">
            <p>FORMULA: C5H9O7P2</p>
            <p>CHARGE: -3</p>
            <p>KEGGID: C00129</p>
          </html>
        </notes>
      </species>
      <species id="M_frulys_p" name="fructoselysine" compartment="p" charge="1">
        <notes>
          <html xmlns="http://www.w3.org/1999/xhtml">
            <p>FORMULA: C12H25N2O7</p>
            <p>CHARGE: 1</p>
          </html>
        </notes>
      </species>
      <species id="M_tyrtrna_c" name="L-Tyrosyl-tRNA(Tyr)" compartment="c" charge="1">
        <notes>
          <html xmlns="http://www.w3.org/1999/xhtml">
            <p>FORMULA: C9H10NO2R</p>
            <p>CHARGE: 1</p>
            <p>KEGGID: C02839</p>
          </html>
        </notes>
      </species>
      <species id="M_e4p_c" name="D-Erythrose 4-phosphate" compartment="c" charge="-2">
        <notes>
          <html xmlns="http://www.w3.org/1999/xhtml">
            <p>FORMULA: C4H7O7P</p>
            <p>CASID: 585-18-2</p>
            <p>CHARGE: -2</p>
            <p>KEGGID: C00279</p>
          </html>
        </notes>
      </species>
      <species id="M_3oddecACP_c" name="3-Oxododecanoyl-[acyl-carrier protein]" compartment="c" charge="-1">
        <notes>
          <html xmlns="http://www.w3.org/1999/xhtml">
            <p>FORMULA: C23H41N2O9PRS</p>
            <p>CASID: 7783-08-6</p>
            <p>CHARGE: -1</p>
            <p>KEGGID: C05756</p>
          </html>
        </notes>
      </species>
      <species id="M_frulys_e" name="fructoselysine" compartment="e" charge="1">
        <notes>
          <html xmlns="http://www.w3.org/1999/xhtml">
            <p>FORMULA: C12H25N2O7</p>
            <p>CHARGE: 1</p>
          </html>
        </notes>
      </species>
      <species id="M_ditp_c" name="dITP" compartment="c" charge="-4">
        <notes>
          <html xmlns="http://www.w3.org/1999/xhtml">
            <p>FORMULA: C10H11N4O13P3</p>
            <p>CHARGE: -4</p>
            <p>KEGGID: C01345</p>
          </html>
        </notes>
      </species>
      <species id="M_galctn__D_e" name="D-Galactonate" compartment="e" charge="-1">
        <notes>
          <html xmlns="http://www.w3.org/1999/xhtml">
            <p>FORMULA: C6H11O7</p>
            <p>CHARGE: -1</p>
            <p>KEGGID: C00880</p>
          </html>
        </notes>
      </species>
      <species id="M_3otdcoa_c" name="3-Oxotetradecanoyl-CoA" compartment="c" charge="-4">
        <notes>
          <html xmlns="http://www.w3.org/1999/xhtml">
            <p>FORMULA: C35H56N7O18P3S</p>
            <p>CHARGE: -4</p>
            <p>KEGGID: C05261</p>
          </html>
        </notes>
      </species>
      <species id="M_galctn__D_c" name="D-Galactonate" compartment="c" charge="-1">
        <notes>
          <html xmlns="http://www.w3.org/1999/xhtml">
            <p>FORMULA: C6H11O7</p>
            <p>CHARGE: -1</p>
            <p>KEGGID: C00880</p>
          </html>
        </notes>
      </species>
      <species id="M_micit_c" name="methylisocitrate" compartment="c" charge="-3">
        <notes>
          <html xmlns="http://www.w3.org/1999/xhtml">
            <p>FORMULA: C7H7O7</p>
            <p>CASID: 20298-95-7</p>
            <p>CHARGE: -3</p>
            <p>KEGGID: C04593</p>
          </html>
        </notes>
      </species>
      <species id="M_accoa_c" name="Acetyl-CoA" compartment="c" charge="-4">
        <notes>
          <html xmlns="http://www.w3.org/1999/xhtml">
            <p>FORMULA: C23H34N7O17P3S</p>
            <p>CASID: 72-89-9</p>
            <p>CHARGE: -4</p>
            <p>KEGGID: C00024</p>
          </html>
        </notes>
      </species>
      <species id="M_galctn__D_p" name="D-Galactonate" compartment="p" charge="-1">
        <notes>
          <html xmlns="http://www.w3.org/1999/xhtml">
            <p>FORMULA: C6H11O7</p>
            <p>CHARGE: -1</p>
            <p>KEGGID: C00880</p>
          </html>
        </notes>
      </species>
      <species id="M_hco3_c" name="Bicarbonate" compartment="c" charge="-1">
        <notes>
          <html xmlns="http://www.w3.org/1999/xhtml">
            <p>FORMULA: CHO3</p>
            <p>CASID: 71-52-3</p>
            <p>CHARGE: -1</p>
            <p>KEGGID: C00288</p>
          </html>
        </notes>
      </species>
      <species id="M_o2s_p" name="Superoxide anion" compartment="p" charge="-1">
        <notes>
          <html xmlns="http://www.w3.org/1999/xhtml">
            <p>FORMULA: O2</p>
            <p>CHARGE: -1</p>
            <p>KEGGID: C00704</p>
          </html>
        </notes>
      </species>
      <species id="M_ctbt_p" name="crotonobetaine" compartment="p" charge="0">
        <notes>
          <html xmlns="http://www.w3.org/1999/xhtml">
            <p>FORMULA: C7H13NO2</p>
            <p>CASID: 6666-46-2</p>
            <p>CHARGE: 0</p>
            <p>KEGGID: C04114</p>
          </html>
        </notes>
      </species>
      <species id="M_3php_c" name="3-Phosphohydroxypyruvate" compartment="c" charge="-3">
        <notes>
          <html xmlns="http://www.w3.org/1999/xhtml">
            <p>FORMULA: C3H2O7P</p>
            <p>CHARGE: -3</p>
            <p>KEGGID: C03232</p>
          </html>
        </notes>
      </species>
      <species id="M_o2s_c" name="Superoxide anion" compartment="c" charge="-1">
        <notes>
          <html xmlns="http://www.w3.org/1999/xhtml">
            <p>FORMULA: O2</p>
            <p>CHARGE: -1</p>
            <p>KEGGID: C00704</p>
          </html>
        </notes>
      </species>
      <species id="M_o2s_e" name="Superoxide anion" compartment="e" charge="-1">
        <notes>
          <html xmlns="http://www.w3.org/1999/xhtml">
            <p>FORMULA: O2</p>
            <p>CHARGE: -1</p>
            <p>KEGGID: C00704</p>
          </html>
        </notes>
      </species>
      <species id="M_cdpdhdecg_c" name="CDP-1;2-dihexadecanoylglycerol" compartment="c" charge="-2">
        <notes>
          <html xmlns="http://www.w3.org/1999/xhtml">
            <p>FORMULA: C44H79N3O15P2</p>
            <p>CHARGE: -2</p>
            <p>KEGGID: C00269</p>
          </html>
        </notes>
      </species>
      <species id="M_2agpg140_p" name="2-Acyl-sn-glycero-3-phosphoglycerol (n-C14:0)" compartment="p" charge="-1">
        <notes>
          <html xmlns="http://www.w3.org/1999/xhtml">
            <p>FORMULA: C20H40O9P1</p>
            <p>CHARGE: -1</p>
          </html>
        </notes>
      </species>
      <species id="M_2tdecg3p_c" name="2-tetradecanoyl-sn-glycerol 3-phosphate" compartment="c" charge="-1">
        <notes>
          <html xmlns="http://www.w3.org/1999/xhtml">
            <p>FORMULA: C17H34O7P1</p>
            <p>CHARGE: -1</p>
            <p>KEGGID: C03974</p>
          </html>
        </notes>
      </species>
      <species id="M_cdpdhdec9eg_c" name="CDP-1;2-dihexadec-9-enoylglycerol" compartment="c" charge="-2">
        <notes>
          <html xmlns="http://www.w3.org/1999/xhtml">
            <p>FORMULA: C44H75N3O15P2</p>
            <p>CHARGE: -2</p>
            <p>KEGGID: C00269</p>
          </html>
        </notes>
      </species>
      <species id="M_2agpg140_c" name="2-Acyl-sn-glycero-3-phosphoglycerol (n-C14:0)" compartment="c" charge="-1">
        <notes>
          <html xmlns="http://www.w3.org/1999/xhtml">
            <p>FORMULA: C20H40O9P1</p>
            <p>CHARGE: -1</p>
          </html>
        </notes>
      </species>
      <species id="M_2tdecg3p_p" name="2-tetradecanoyl-sn-glycerol 3-phosphate" compartment="p" charge="-1">
        <notes>
          <html xmlns="http://www.w3.org/1999/xhtml">
            <p>FORMULA: C17H34O7P1</p>
            <p>CHARGE: -1</p>
            <p>KEGGID: C03974</p>
          </html>
        </notes>
      </species>
      <species id="M_acnam_p" name="N-Acetylneuraminate" compartment="p" charge="-1">
        <notes>
          <html xmlns="http://www.w3.org/1999/xhtml">
            <p>FORMULA: C11H18NO9</p>
            <p>CASID: 131-48-6</p>
            <p>CHARGE: -1</p>
            <p>KEGGID: C00270</p>
          </html>
        </notes>
      </species>
      <species id="M_butso3_c" name="butanesulfonate" compartment="c" charge="-1">
        <notes>
          <html xmlns="http://www.w3.org/1999/xhtml">
            <p>FORMULA: C4H9O3S</p>
            <p>CHARGE: -1</p>
          </html>
        </notes>
      </species>
      <species id="M_butso3_e" name="butanesulfonate" compartment="e" charge="-1">
        <notes>
          <html xmlns="http://www.w3.org/1999/xhtml">
            <p>FORMULA: C4H9O3S</p>
            <p>CHARGE: -1</p>
          </html>
        </notes>
      </species>
      <species id="M_fadh2_c" name="Flavin adenine dinucleotide reduced" compartment="c" charge="-2">
        <notes>
          <html xmlns="http://www.w3.org/1999/xhtml">
            <p>FORMULA: C27H33N9O15P2</p>
            <p>CHARGE: -2</p>
            <p>KEGGID: C01352</p>
          </html>
        </notes>
      </species>
      <species id="M_acnam_e" name="N-Acetylneuraminate" compartment="e" charge="-1">
        <notes>
          <html xmlns="http://www.w3.org/1999/xhtml">
            <p>FORMULA: C11H18NO9</p>
            <p>CASID: 131-48-6</p>
            <p>CHARGE: -1</p>
            <p>KEGGID: C00270</p>
          </html>
        </notes>
      </species>
      <species id="M_hpyr_c" name="Hydroxypyruvate" compartment="c" charge="-1">
        <notes>
          <html xmlns="http://www.w3.org/1999/xhtml">
            <p>FORMULA: C3H3O4</p>
            <p>CASID: 1113-60-6</p>
            <p>CHARGE: -1</p>
            <p>KEGGID: C00168</p>
          </html>
        </notes>
      </species>
      <species id="M_butso3_p" name="butanesulfonate" compartment="p" charge="-1">
        <notes>
          <html xmlns="http://www.w3.org/1999/xhtml">
            <p>FORMULA: C4H9O3S</p>
            <p>CHARGE: -1</p>
          </html>
        </notes>
      </species>
      <species id="M_cd2_e" name="Cadmium" compartment="e" charge="2">
        <notes>
          <html xmlns="http://www.w3.org/1999/xhtml">
            <p>FORMULA: Cd</p>
            <p>CHARGE: 2</p>
            <p>KEGGID: C01413</p>
          </html>
        </notes>
      </species>
      <species id="M_fmettrna_c" name="N-Formylmethionyl-tRNA" compartment="c" charge="0">
        <notes>
          <html xmlns="http://www.w3.org/1999/xhtml">
            <p>FORMULA: C6H9NO2SR</p>
            <p>CHARGE: 0</p>
            <p>KEGGID: C03294</p>
          </html>
        </notes>
      </species>
      <species id="M_cd2_c" name="Cadmium" compartment="c" charge="2">
        <notes>
          <html xmlns="http://www.w3.org/1999/xhtml">
            <p>FORMULA: Cd</p>
            <p>CHARGE: 2</p>
            <p>KEGGID: C01413</p>
          </html>
        </notes>
      </species>
      <species id="M_2agpg180_p" name="2-Acyl-sn-glycero-3-phosphoglycerol (n-C18:0)" compartment="p" charge="-1">
        <notes>
          <html xmlns="http://www.w3.org/1999/xhtml">
            <p>FORMULA: C24H48O9P1</p>
            <p>CHARGE: -1</p>
          </html>
        </notes>
      </species>
      <species id="M_cd2_p" name="Cadmium" compartment="p" charge="2">
        <notes>
          <html xmlns="http://www.w3.org/1999/xhtml">
            <p>FORMULA: Cd</p>
            <p>CHARGE: 2</p>
            <p>KEGGID: C01413</p>
          </html>
        </notes>
      </species>
      <species id="M_paps_c" name="3-Phosphoadenylyl sulfate" compartment="c" charge="-4">
        <notes>
          <html xmlns="http://www.w3.org/1999/xhtml">
            <p>FORMULA: C10H11N5O13P2S</p>
            <p>CASID: 482-67-7</p>
            <p>CHARGE: -4</p>
            <p>KEGGID: C00053</p>
          </html>
        </notes>
      </species>
      <species id="M_cpg180_c" name="cyclopropane phosphatidylglycerol (dioctadec-11;12-cyclo-anoyl; n-C18:0 cyclo)" compartment="c" charge="-1">
        <notes>
          <html xmlns="http://www.w3.org/1999/xhtml">
            <p>FORMULA: C44H82O10P1</p>
            <p>CHARGE: -1</p>
          </html>
        </notes>
      </species>
      <species id="M_2agpg180_c" name="2-Acyl-sn-glycero-3-phosphoglycerol (n-C18:0)" compartment="c" charge="-1">
        <notes>
          <html xmlns="http://www.w3.org/1999/xhtml">
            <p>FORMULA: C24H48O9P1</p>
            <p>CHARGE: -1</p>
          </html>
        </notes>
      </species>
      <species id="M_2hdec9eg3p_c" name="2-hexadec-9-enoyl-sn-glycerol 3-phosphate" compartment="c" charge="-1">
        <notes>
          <html xmlns="http://www.w3.org/1999/xhtml">
            <p>FORMULA: C19H36O7P1</p>
            <p>CHARGE: -1</p>
            <p>KEGGID: C03974</p>
          </html>
        </notes>
      </species>
      <species id="M_murein3p3p_p" name="two linked disacharide tripeptide murein units (uncrosslinked; middle of chain)" compartment="p" charge="-4">
        <notes>
          <html xmlns="http://www.w3.org/1999/xhtml">
            <p>FORMULA: C68H104N12O38</p>
            <p>CHARGE: -4</p>
          </html>
        </notes>
      </species>
      <species id="M_uppg3_c" name="Uroporphyrinogen III" compartment="c" charge="-8">
        <notes>
          <html xmlns="http://www.w3.org/1999/xhtml">
            <p>FORMULA: C40H36N4O16</p>
            <p>CASID: 1976-85-8</p>
            <p>CHARGE: -8</p>
            <p>KEGGID: C01051</p>
          </html>
        </notes>
      </species>
      <species id="M_adocbi_c" name="Adenosyl cobinamide" compartment="c" charge="1">
        <notes>
          <html xmlns="http://www.w3.org/1999/xhtml">
            <p>FORMULA: C58H84CoN16O11</p>
            <p>CHARGE: 1</p>
            <p>KEGGID: C06508</p>
          </html>
        </notes>
      </species>
      <species id="M_3hcinnm_e" name="3-hydroxycinnamic acid" compartment="e" charge="-1">
        <notes>
          <html xmlns="http://www.w3.org/1999/xhtml">
            <p>FORMULA: C9H7O3</p>
            <p>CHARGE: -1</p>
          </html>
        </notes>
      </species>
      <species id="M_3hcinnm_c" name="3-hydroxycinnamic acid" compartment="c" charge="-1">
        <notes>
          <html xmlns="http://www.w3.org/1999/xhtml">
            <p>FORMULA: C9H7O3</p>
            <p>CHARGE: -1</p>
          </html>
        </notes>
      </species>
      <species id="M_cpe160_c" name="cyclopropane phosphatidylethanolamine (dihexadec-9;10-cyclo-anoyl; n-C16:0 cyclo)" compartment="c" charge="0">
        <notes>
          <html xmlns="http://www.w3.org/1999/xhtml">
            <p>FORMULA: C39H74N1O8P1</p>
            <p>CHARGE: 0</p>
          </html>
        </notes>
      </species>
      <species id="M_acetol_c" name="Acetol" compartment="c" charge="0">
        <notes>
          <html xmlns="http://www.w3.org/1999/xhtml">
            <p>FORMULA: C3H6O2</p>
            <p>CASID: 116-09-6</p>
            <p>CHARGE: 0</p>
            <p>KEGGID: C05235</p>
          </html>
        </notes>
      </species>
      <species id="M_gcald_c" name="Glycolaldehyde" compartment="c" charge="0">
        <notes>
          <html xmlns="http://www.w3.org/1999/xhtml">
            <p>FORMULA: C2H4O2</p>
            <p>CHARGE: 0</p>
            <p>KEGGID: C00266</p>
          </html>
        </notes>
      </species>
      <species id="M_mso3_p" name="methanesulfonate" compartment="p" charge="-1">
        <notes>
          <html xmlns="http://www.w3.org/1999/xhtml">
            <p>FORMULA: CH3O3S</p>
            <p>CHARGE: -1</p>
          </html>
        </notes>
      </species>
      <species id="M_trnaasn_c" name="tRNA(Asn)" compartment="c" charge="0">
        <notes>
          <html xmlns="http://www.w3.org/1999/xhtml">
            <p>FORMULA: C10H17O10PR2</p>
            <p>CHARGE: 0</p>
            <p>KEGGID: C01637</p>
          </html>
        </notes>
      </species>
      <species id="M_btal_c" name="Butanal" compartment="c" charge="0">
        <notes>
          <html xmlns="http://www.w3.org/1999/xhtml">
            <p>FORMULA: C4H8O</p>
            <p>CASID: 123-72-8</p>
            <p>CHARGE: 0</p>
            <p>KEGGID: C01412</p>
          </html>
        </notes>
      </species>
      <species id="M_pe141_p" name="phosphatidylethanolamine (ditetradec-7-enoyl; n-C14:1)" compartment="p" charge="0">
        <notes>
          <html xmlns="http://www.w3.org/1999/xhtml">
            <p>FORMULA: C33H62N1O8P1</p>
            <p>CHARGE: 0</p>
            <p>KEGGID: C00350</p>
          </html>
        </notes>
      </species>
      <species id="M_2agpe161_c" name="2-Acyl-sn-glycero-3-phosphoethanolamine (n-C16:1)" compartment="c" charge="0">
        <notes>
          <html xmlns="http://www.w3.org/1999/xhtml">
            <p>FORMULA: C21H42NO7P1</p>
            <p>CHARGE: 0</p>
            <p>KEGGID: C05973</p>
          </html>
        </notes>
      </species>
      <species id="M_phetrna_c" name="L-Phenylalanyl-tRNA(Phe)" compartment="c" charge="1">
        <notes>
          <html xmlns="http://www.w3.org/1999/xhtml">
            <p>FORMULA: C9H10NOR</p>
            <p>CHARGE: 1</p>
            <p>KEGGID: C03511</p>
          </html>
        </notes>
      </species>
      <species id="M_2agpe161_p" name="2-Acyl-sn-glycero-3-phosphoethanolamine (n-C16:1)" compartment="p" charge="0">
        <notes>
          <html xmlns="http://www.w3.org/1999/xhtml">
            <p>FORMULA: C21H42NO7P1</p>
            <p>CHARGE: 0</p>
            <p>KEGGID: C05973</p>
          </html>
        </notes>
      </species>
      <species id="M_pe141_c" name="phosphatidylethanolamine (ditetradec-7-enoyl; n-C14:1)" compartment="c" charge="0">
        <notes>
          <html xmlns="http://www.w3.org/1999/xhtml">
            <p>FORMULA: C33H62N1O8P1</p>
            <p>CHARGE: 0</p>
            <p>KEGGID: C00350</p>
          </html>
        </notes>
      </species>
      <species id="M_dcacoa_c" name="Decanoyl-CoA (n-C10:0CoA)" compartment="c" charge="-4">
        <notes>
          <html xmlns="http://www.w3.org/1999/xhtml">
            <p>FORMULA: C31H50N7O17P3S</p>
            <p>CHARGE: -4</p>
            <p>KEGGID: C05274</p>
          </html>
        </notes>
      </species>
      <species id="M_ser__L_c" name="L-Serine" compartment="c" charge="0">
        <notes>
          <html xmlns="http://www.w3.org/1999/xhtml">
            <p>FORMULA: C3H7NO3</p>
            <p>CASID: 56-45-1</p>
            <p>CHARGE: 0</p>
            <p>KEGGID: C00065</p>
          </html>
        </notes>
      </species>
      <species id="M_ser__L_e" name="L-Serine" compartment="e" charge="0">
        <notes>
          <html xmlns="http://www.w3.org/1999/xhtml">
            <p>FORMULA: C3H7NO3</p>
            <p>CASID: 56-45-1</p>
            <p>CHARGE: 0</p>
            <p>KEGGID: C00065</p>
          </html>
        </notes>
      </species>
      <species id="M_tcynt_p" name="Thiocyanate" compartment="p" charge="-1">
        <notes>
          <html xmlns="http://www.w3.org/1999/xhtml">
            <p>FORMULA: CNS</p>
            <p>CASID: 463-56-9</p>
            <p>CHARGE: -1</p>
            <p>KEGGID: C01755</p>
          </html>
        </notes>
      </species>
      <species id="M_4hba_c" name="4-Hydroxy-benzyl alcohol" compartment="c" charge="0">
        <notes>
          <html xmlns="http://www.w3.org/1999/xhtml">
            <p>FORMULA: C7H8O2</p>
            <p>CHARGE: 0</p>
            <p>KEGGID: C17467</p>
          </html>
        </notes>
      </species>
      <species id="M_2ippm_c" name="2-Isopropylmaleate" compartment="c" charge="-2">
        <notes>
          <html xmlns="http://www.w3.org/1999/xhtml">
            <p>FORMULA: C7H8O4</p>
            <p>CHARGE: -2</p>
            <p>KEGGID: C02631</p>
          </html>
        </notes>
      </species>
      <species id="M_ser__L_p" name="L-Serine" compartment="p" charge="0">
        <notes>
          <html xmlns="http://www.w3.org/1999/xhtml">
            <p>FORMULA: C3H7NO3</p>
            <p>CASID: 56-45-1</p>
            <p>CHARGE: 0</p>
            <p>KEGGID: C00065</p>
          </html>
        </notes>
      </species>
      <species id="M_trnaasp_c" name="trnaasp_c" compartment="c" charge="0">
        <notes>
          <html xmlns="http://www.w3.org/1999/xhtml">
            <p>FORMULA: R</p>
            <p>CHARGE: 0</p>
          </html>
        </notes>
      </species>
      <species id="M_h2_e" name="H2" compartment="e" charge="0">
        <notes>
          <html xmlns="http://www.w3.org/1999/xhtml">
            <p>FORMULA: H2</p>
            <p>CASID: 1333-74-0</p>
            <p>CHARGE: 0</p>
            <p>KEGGID: C00282</p>
          </html>
        </notes>
      </species>
      <species id="M_h2_c" name="H2" compartment="c" charge="0">
        <notes>
          <html xmlns="http://www.w3.org/1999/xhtml">
            <p>FORMULA: H2</p>
            <p>CASID: 1333-74-0</p>
            <p>CHARGE: 0</p>
            <p>KEGGID: C00282</p>
          </html>
        </notes>
      </species>
      <species id="M_thrtrna_c" name="L-Threonyl-tRNA(Thr)" compartment="c" charge="1">
        <notes>
          <html xmlns="http://www.w3.org/1999/xhtml">
            <p>FORMULA: C4H8NO2R</p>
            <p>CHARGE: 1</p>
            <p>KEGGID: C02992</p>
          </html>
        </notes>
      </species>
      <species id="M_maltttr_e" name="Maltotetraose" compartment="e" charge="0">
        <notes>
          <html xmlns="http://www.w3.org/1999/xhtml">
            <p>FORMULA: C24H42O21</p>
            <p>CASID: 34612-38-9</p>
            <p>CHARGE: 0</p>
            <p>KEGGID: C02052</p>
          </html>
        </notes>
      </species>
      <species id="M_g3pe_c" name="sn-Glycero-3-phosphoethanolamine" compartment="c" charge="0">
        <notes>
          <html xmlns="http://www.w3.org/1999/xhtml">
            <p>FORMULA: C5H14NO6P</p>
            <p>CHARGE: 0</p>
            <p>KEGGID: C01233</p>
          </html>
        </notes>
      </species>
      <species id="M_zn2_p" name="Zinc" compartment="p" charge="2">
        <notes>
          <html xmlns="http://www.w3.org/1999/xhtml">
            <p>FORMULA: Zn</p>
            <p>CASID: 7440-66-6</p>
            <p>CHARGE: 2</p>
            <p>KEGGID: C00038</p>
          </html>
        </notes>
      </species>
      <species id="M_maltttr_c" name="Maltotetraose" compartment="c" charge="0">
        <notes>
          <html xmlns="http://www.w3.org/1999/xhtml">
            <p>FORMULA: C24H42O21</p>
            <p>CASID: 34612-38-9</p>
            <p>CHARGE: 0</p>
            <p>KEGGID: C02052</p>
          </html>
        </notes>
      </species>
      <species id="M_h2_p" name="H2" compartment="p" charge="0">
        <notes>
          <html xmlns="http://www.w3.org/1999/xhtml">
            <p>FORMULA: H2</p>
            <p>CASID: 1333-74-0</p>
            <p>CHARGE: 0</p>
            <p>KEGGID: C00282</p>
          </html>
        </notes>
      </species>
      <species id="M_zn2_e" name="Zinc" compartment="e" charge="2">
        <notes>
          <html xmlns="http://www.w3.org/1999/xhtml">
            <p>FORMULA: Zn</p>
            <p>CASID: 7440-66-6</p>
            <p>CHARGE: 2</p>
            <p>KEGGID: C00038</p>
          </html>
        </notes>
      </species>
      <species id="M_maltttr_p" name="Maltotetraose" compartment="p" charge="0">
        <notes>
          <html xmlns="http://www.w3.org/1999/xhtml">
            <p>FORMULA: C24H42O21</p>
            <p>CASID: 34612-38-9</p>
            <p>CHARGE: 0</p>
            <p>KEGGID: C02052</p>
          </html>
        </notes>
      </species>
      <species id="M_zn2_c" name="Zinc" compartment="c" charge="2">
        <notes>
          <html xmlns="http://www.w3.org/1999/xhtml">
            <p>FORMULA: Zn</p>
            <p>CASID: 7440-66-6</p>
            <p>CHARGE: 2</p>
            <p>KEGGID: C00038</p>
          </html>
        </notes>
      </species>
      <species id="M_sbzcoa_c" name="O-Succinylbenzoyl-CoA" compartment="c" charge="-5">
        <notes>
          <html xmlns="http://www.w3.org/1999/xhtml">
            <p>FORMULA: C32H39N7O20P3S</p>
            <p>CHARGE: -5</p>
            <p>KEGGID: C03160</p>
          </html>
        </notes>
      </species>
      <species id="M_gmhep17bp_c" name="D-Glycero-D-manno-heptose 1;7-bisphosphate" compartment="c" charge="-4">
        <notes>
          <html xmlns="http://www.w3.org/1999/xhtml">
            <p>FORMULA: C7H12O13P2</p>
            <p>CHARGE: -4</p>
            <p>KEGGID: C11472</p>
          </html>
        </notes>
      </species>
      <species id="M_tungs_e" name="tungstate" compartment="e" charge="-2">
        <notes>
          <html xmlns="http://www.w3.org/1999/xhtml">
            <p>FORMULA: O4W1</p>
            <p>CHARGE: -2</p>
          </html>
        </notes>
      </species>
      <species id="M_3hpppn_e" name="3-(3-hydroxy-phenyl)propionate" compartment="e" charge="-1">
        <notes>
          <html xmlns="http://www.w3.org/1999/xhtml">
            <p>FORMULA: C9H9O3</p>
            <p>CHARGE: -1</p>
          </html>
        </notes>
      </species>
      <species id="M_3hpppn_c" name="3-(3-hydroxy-phenyl)propionate" compartment="c" charge="-1">
        <notes>
          <html xmlns="http://www.w3.org/1999/xhtml">
            <p>FORMULA: C9H9O3</p>
            <p>CHARGE: -1</p>
          </html>
        </notes>
      </species>
      <species id="M_tungs_c" name="tungstate" compartment="c" charge="-2">
        <notes>
          <html xmlns="http://www.w3.org/1999/xhtml">
            <p>FORMULA: O4W1</p>
            <p>CHARGE: -2</p>
          </html>
        </notes>
      </species>
      <species id="M_mthgxl_c" name="Methylglyoxal" compartment="c" charge="0">
        <notes>
          <html xmlns="http://www.w3.org/1999/xhtml">
            <p>FORMULA: C3H4O2</p>
            <p>CASID: 78-98-8</p>
            <p>CHARGE: 0</p>
            <p>KEGGID: C00546</p>
          </html>
        </notes>
      </species>
      <species id="M_tungs_p" name="tungstate" compartment="p" charge="-2">
        <notes>
          <html xmlns="http://www.w3.org/1999/xhtml">
            <p>FORMULA: O4W1</p>
            <p>CHARGE: -2</p>
          </html>
        </notes>
      </species>
      <species id="M_3hpppn_p" name="3-(3-hydroxy-phenyl)propionate" compartment="p" charge="-1">
        <notes>
          <html xmlns="http://www.w3.org/1999/xhtml">
            <p>FORMULA: C9H9O3</p>
            <p>CHARGE: -1</p>
          </html>
        </notes>
      </species>
      <species id="M_4abut_e" name="4-Aminobutanoate" compartment="e" charge="0">
        <notes>
          <html xmlns="http://www.w3.org/1999/xhtml">
            <p>FORMULA: C4H9NO2</p>
            <p>CASID: 56-12-2</p>
            <p>CHARGE: 0</p>
            <p>KEGGID: C00334</p>
          </html>
        </notes>
      </species>
      <species id="M_4abut_c" name="4-Aminobutanoate" compartment="c" charge="0">
        <notes>
          <html xmlns="http://www.w3.org/1999/xhtml">
            <p>FORMULA: C4H9NO2</p>
            <p>CASID: 56-12-2</p>
            <p>CHARGE: 0</p>
            <p>KEGGID: C00334</p>
          </html>
        </notes>
      </species>
      <species id="M_2agpe120_c" name="2-Acyl-sn-glycero-3-phosphoethanolamine (n-C12:0)" compartment="c" charge="0">
        <notes>
          <html xmlns="http://www.w3.org/1999/xhtml">
            <p>FORMULA: C17H36NO7P1</p>
            <p>CHARGE: 0</p>
            <p>KEGGID: C05973</p>
          </html>
        </notes>
      </species>
      <species id="M_4abut_p" name="4-Aminobutanoate" compartment="p" charge="0">
        <notes>
          <html xmlns="http://www.w3.org/1999/xhtml">
            <p>FORMULA: C4H9NO2</p>
            <p>CASID: 56-12-2</p>
            <p>CHARGE: 0</p>
            <p>KEGGID: C00334</p>
          </html>
        </notes>
      </species>
      <species id="M_fpram_c" name="2-(Formamido)-N1-(5-phospho-D-ribosyl)acetamidine" compartment="c" charge="-1">
        <notes>
          <html xmlns="http://www.w3.org/1999/xhtml">
            <p>FORMULA: C8H15N3O8P</p>
            <p>CHARGE: -1</p>
            <p>KEGGID: C04640</p>
          </html>
        </notes>
      </species>
      <species id="M_2agpe120_p" name="2-Acyl-sn-glycero-3-phosphoethanolamine (n-C12:0)" compartment="p" charge="0">
        <notes>
          <html xmlns="http://www.w3.org/1999/xhtml">
            <p>FORMULA: C17H36NO7P1</p>
            <p>CHARGE: 0</p>
            <p>KEGGID: C05973</p>
          </html>
        </notes>
      </species>
      <species id="M_imacp_c" name="3-(Imidazol-4-yl)-2-oxopropyl phosphate" compartment="c" charge="-2">
        <notes>
          <html xmlns="http://www.w3.org/1999/xhtml">
            <p>FORMULA: C6H7N2O5P</p>
            <p>CHARGE: -2</p>
            <p>KEGGID: C01267</p>
          </html>
        </notes>
      </species>
      <species id="M_tpalm2eACP_c" name="trans-Hexadec-2-enoyl-[acyl-carrier protein]" compartment="c" charge="-1">
        <notes>
          <html xmlns="http://www.w3.org/1999/xhtml">
            <p>FORMULA: C27H49N2O8PRS</p>
            <p>CASID: 7783-08-6</p>
            <p>CHARGE: -1</p>
            <p>KEGGID: C05763</p>
          </html>
        </notes>
      </species>
      <species id="M_dcamp_c" name="N6-(1;2-Dicarboxyethyl)-AMP" compartment="c" charge="-4">
        <notes>
          <html xmlns="http://www.w3.org/1999/xhtml">
            <p>FORMULA: C14H14N5O11P</p>
            <p>CHARGE: -4</p>
            <p>KEGGID: C03794</p>
          </html>
        </notes>
      </species>
      <species id="M_udpg_e" name="UDPglucose" compartment="e" charge="-2">
        <notes>
          <html xmlns="http://www.w3.org/1999/xhtml">
            <p>FORMULA: C15H22N2O17P2</p>
            <p>CHARGE: -2</p>
            <p>KEGGID: C00029</p>
          </html>
        </notes>
      </species>
      <species id="M_udpg_c" name="UDPglucose" compartment="c" charge="-2">
        <notes>
          <html xmlns="http://www.w3.org/1999/xhtml">
            <p>FORMULA: C15H22N2O17P2</p>
            <p>CHARGE: -2</p>
            <p>KEGGID: C00029</p>
          </html>
        </notes>
      </species>
      <species id="M_co2_p" name="CO2" compartment="p" charge="0">
        <notes>
          <html xmlns="http://www.w3.org/1999/xhtml">
            <p>FORMULA: CO2</p>
            <p>CASID: 124-38-9</p>
            <p>CHARGE: 0</p>
            <p>KEGGID: C00011</p>
          </html>
        </notes>
      </species>
      <species id="M_pser__L_p" name="O-Phospho-L-serine" compartment="p" charge="-2">
        <notes>
          <html xmlns="http://www.w3.org/1999/xhtml">
            <p>FORMULA: C3H6NO6P</p>
            <p>CASID: 407-41-0</p>
            <p>CHARGE: -2</p>
            <p>KEGGID: C01005</p>
          </html>
        </notes>
      </species>
      <species id="M_acald_e" name="acetaldehyde" compartment="e" charge="0">
        <notes>
          <html xmlns="http://www.w3.org/1999/xhtml">
            <p>FORMULA: C2H4O</p>
            <p>CASID: 75-07-0</p>
            <p>CHARGE: 0</p>
            <p>KEGGID: C00084</p>
          </html>
        </notes>
      </species>
      <species id="M_co2_c" name="CO2" compartment="c" charge="0">
        <notes>
          <html xmlns="http://www.w3.org/1999/xhtml">
            <p>FORMULA: CO2</p>
            <p>CASID: 124-38-9</p>
            <p>CHARGE: 0</p>
            <p>KEGGID: C00011</p>
          </html>
        </notes>
      </species>
      <species id="M_co2_e" name="CO2" compartment="e" charge="0">
        <notes>
          <html xmlns="http://www.w3.org/1999/xhtml">
            <p>FORMULA: CO2</p>
            <p>CASID: 124-38-9</p>
            <p>CHARGE: 0</p>
            <p>KEGGID: C00011</p>
          </html>
        </notes>
      </species>
      <species id="M_mql8_c" name="Menaquinol 8" compartment="c" charge="0">
        <notes>
          <html xmlns="http://www.w3.org/1999/xhtml">
            <p>FORMULA: C51H74O2</p>
            <p>CHARGE: 0</p>
            <p>KEGGID: C05819</p>
          </html>
        </notes>
      </species>
      <species id="M_amp_p" name="AMP" compartment="p" charge="-2">
        <notes>
          <html xmlns="http://www.w3.org/1999/xhtml">
            <p>FORMULA: C10H12N5O7P</p>
            <p>CASID: 61-19-8</p>
            <p>CHARGE: -2</p>
            <p>KEGGID: C00020</p>
          </html>
        </notes>
      </species>
      <species id="M_isetac_e" name="Isethionic acid" compartment="e" charge="-1">
        <notes>
          <html xmlns="http://www.w3.org/1999/xhtml">
            <p>FORMULA: C2H5O4S</p>
            <p>CASID: 107-36-8</p>
            <p>CHARGE: -1</p>
            <p>KEGGID: C05123</p>
          </html>
        </notes>
      </species>
      <species id="M_laur__hde__kdo2lipid4_c" name="KDO2-(lauroyl)-(hexadecenoic)-lipid4" compartment="c" charge="-6">
        <notes>
          <html xmlns="http://www.w3.org/1999/xhtml">
            <p>FORMULA: C112H198N2O39P2</p>
            <p>CASID: None</p>
            <p>CHARGE: -6</p>
            <p>KEGGID: None</p>
          </html>
        </notes>
      </species>
      <species id="M_2dhglcn_c" name="2-Dehydro-D-gluconate" compartment="c" charge="-1">
        <notes>
          <html xmlns="http://www.w3.org/1999/xhtml">
            <p>FORMULA: C6H9O7</p>
            <p>CHARGE: -1</p>
            <p>KEGGID: C00629</p>
          </html>
        </notes>
      </species>
      <species id="M_glx_c" name="Glyoxylate" compartment="c" charge="-1">
        <notes>
          <html xmlns="http://www.w3.org/1999/xhtml">
            <p>FORMULA: C2H1O3</p>
            <p>CASID: 298-12-4</p>
            <p>CHARGE: -1</p>
            <p>KEGGID: C00048</p>
          </html>
        </notes>
      </species>
      <species id="M_crn_c" name="L-Carnitine" compartment="c" charge="0">
        <notes>
          <html xmlns="http://www.w3.org/1999/xhtml">
            <p>FORMULA: C7H15NO3</p>
            <p>CASID: 541-15-1</p>
            <p>CHARGE: 0</p>
            <p>KEGGID: C00318</p>
          </html>
        </notes>
      </species>
      <species id="M_3amp_e" name="3-AMP" compartment="e" charge="-2">
        <notes>
          <html xmlns="http://www.w3.org/1999/xhtml">
            <p>FORMULA: C10H12N5O7P</p>
            <p>CASID: 84-21-9</p>
            <p>CHARGE: -2</p>
            <p>KEGGID: C01367</p>
          </html>
        </notes>
      </species>
      <species id="M_crn_e" name="L-Carnitine" compartment="e" charge="0">
        <notes>
          <html xmlns="http://www.w3.org/1999/xhtml">
            <p>FORMULA: C7H15NO3</p>
            <p>CASID: 541-15-1</p>
            <p>CHARGE: 0</p>
            <p>KEGGID: C00318</p>
          </html>
        </notes>
      </species>
      <species id="M_val__L_e" name="L-Valine" compartment="e" charge="0">
        <notes>
          <html xmlns="http://www.w3.org/1999/xhtml">
            <p>FORMULA: C5H11NO2</p>
            <p>CASID: 72-18-4</p>
            <p>CHARGE: 0</p>
            <p>KEGGID: C00183</p>
          </html>
        </notes>
      </species>
      <species id="M_pgp140_c" name="Phosphatidylglycerophosphate (ditetradecanoyl; n-C14:0)" compartment="c" charge="-3">
        <notes>
          <html xmlns="http://www.w3.org/1999/xhtml">
            <p>FORMULA: C34H65O13P2</p>
            <p>CHARGE: -3</p>
            <p>KEGGID: C03892</p>
          </html>
        </notes>
      </species>
      <species id="M_alltn_p" name="Allantoin" compartment="p" charge="0">
        <notes>
          <html xmlns="http://www.w3.org/1999/xhtml">
            <p>FORMULA: C4H6N4O3</p>
            <p>CASID: 97-59-6</p>
            <p>CHARGE: 0</p>
            <p>KEGGID: C01551</p>
          </html>
        </notes>
      </species>
      <species id="M_3amp_p" name="3-AMP" compartment="p" charge="-2">
        <notes>
          <html xmlns="http://www.w3.org/1999/xhtml">
            <p>FORMULA: C10H12N5O7P</p>
            <p>CASID: 84-21-9</p>
            <p>CHARGE: -2</p>
            <p>KEGGID: C01367</p>
          </html>
        </notes>
      </species>
      <species id="M_crn_p" name="L-Carnitine" compartment="p" charge="0">
        <notes>
          <html xmlns="http://www.w3.org/1999/xhtml">
            <p>FORMULA: C7H15NO3</p>
            <p>CASID: 541-15-1</p>
            <p>CHARGE: 0</p>
            <p>KEGGID: C00318</p>
          </html>
        </notes>
      </species>
      <species id="M_asn__L_e" name="L-Asparagine" compartment="e" charge="0">
        <notes>
          <html xmlns="http://www.w3.org/1999/xhtml">
            <p>FORMULA: C4H8N2O3</p>
            <p>CASID: 70-47-3</p>
            <p>CHARGE: 0</p>
            <p>KEGGID: C00152</p>
          </html>
        </notes>
      </species>
      <species id="M_pgp140_p" name="Phosphatidylglycerophosphate (ditetradecanoyl; n-C14:0)" compartment="p" charge="-3">
        <notes>
          <html xmlns="http://www.w3.org/1999/xhtml">
            <p>FORMULA: C34H65O13P2</p>
            <p>CHARGE: -3</p>
            <p>KEGGID: C03892</p>
          </html>
        </notes>
      </species>
      <species id="M_grxrd_c" name="glutaredoxin (reduced)" compartment="c" charge="0">
        <notes>
          <html xmlns="http://www.w3.org/1999/xhtml">
            <p>FORMULA: XH2</p>
            <p>CHARGE: 0</p>
          </html>
        </notes>
      </species>
      <species id="M_amp_e" name="AMP" compartment="e" charge="-2">
        <notes>
          <html xmlns="http://www.w3.org/1999/xhtml">
            <p>FORMULA: C10H12N5O7P</p>
            <p>CASID: 61-19-8</p>
            <p>CHARGE: -2</p>
            <p>KEGGID: C00020</p>
          </html>
        </notes>
      </species>
      <species id="M_pser__L_c" name="O-Phospho-L-serine" compartment="c" charge="-2">
        <notes>
          <html xmlns="http://www.w3.org/1999/xhtml">
            <p>FORMULA: C3H6NO6P</p>
            <p>CASID: 407-41-0</p>
            <p>CHARGE: -2</p>
            <p>KEGGID: C01005</p>
          </html>
        </notes>
      </species>
      <species id="M_g3pc_c" name="sn-Glycero-3-phosphocholine" compartment="c" charge="0">
        <notes>
          <html xmlns="http://www.w3.org/1999/xhtml">
            <p>FORMULA: C8H20NO6P</p>
            <p>CHARGE: 0</p>
            <p>KEGGID: C00670</p>
          </html>
        </notes>
      </species>
      <species id="M_prfp_c" name="1-(5-Phosphoribosyl)-5-[(5-phosphoribosylamino)methylideneamino]imidazole-4-carboxamide" compartment="c" charge="-4">
        <notes>
          <html xmlns="http://www.w3.org/1999/xhtml">
            <p>FORMULA: C15H21N5O15P2</p>
            <p>CHARGE: -4</p>
            <p>KEGGID: C04896</p>
          </html>
        </notes>
      </species>
      <species id="M_glyc2p_e" name="Glycerol 2-phosphate" compartment="e" charge="-2">
        <notes>
          <html xmlns="http://www.w3.org/1999/xhtml">
            <p>FORMULA: C3H7O6P</p>
            <p>CASID: 3249-68-1</p>
            <p>CHARGE: -2</p>
            <p>KEGGID: C02979</p>
          </html>
        </notes>
      </species>
      <species id="M_ps140_c" name="phosphatidylserine (ditetradecanoyl; n-C14:0)" compartment="c" charge="-1">
        <notes>
          <html xmlns="http://www.w3.org/1999/xhtml">
            <p>FORMULA: C34H65N1O10P1</p>
            <p>CHARGE: -1</p>
            <p>KEGGID: C02737</p>
          </html>
        </notes>
      </species>
      <species id="M_2cpr5p_c" name="1-(2-Carboxyphenylamino)-1-deoxy-D-ribulose 5-phosphate" compartment="c" charge="-3">
        <notes>
          <html xmlns="http://www.w3.org/1999/xhtml">
            <p>FORMULA: C12H13NO9P</p>
            <p>CHARGE: -3</p>
            <p>KEGGID: C01302</p>
          </html>
        </notes>
      </species>
      <species id="M_succ_p" name="Succinate" compartment="p" charge="-2">
        <notes>
          <html xmlns="http://www.w3.org/1999/xhtml">
            <p>FORMULA: C4H4O4</p>
            <p>CASID: 110-15-6</p>
            <p>CHARGE: -2</p>
            <p>KEGGID: C00042</p>
          </html>
        </notes>
      </species>
      <species id="M_pgp141_p" name="Phosphatidylglycerophosphate (ditetradec-7-enoyl; n-C14:1)" compartment="p" charge="-3">
        <notes>
          <html xmlns="http://www.w3.org/1999/xhtml">
            <p>FORMULA: C34H61O13P2</p>
            <p>CHARGE: -3</p>
            <p>KEGGID: C03892</p>
          </html>
        </notes>
      </species>
      <species id="M_dump_e" name="dUMP" compartment="e" charge="-2">
        <notes>
          <html xmlns="http://www.w3.org/1999/xhtml">
            <p>FORMULA: C9H11N2O8P</p>
            <p>CASID: 964-26-1</p>
            <p>CHARGE: -2</p>
            <p>KEGGID: C00365</p>
          </html>
        </notes>
      </species>
      <species id="M_dump_c" name="dUMP" compartment="c" charge="-2">
        <notes>
          <html xmlns="http://www.w3.org/1999/xhtml">
            <p>FORMULA: C9H11N2O8P</p>
            <p>CASID: 964-26-1</p>
            <p>CHARGE: -2</p>
            <p>KEGGID: C00365</p>
          </html>
        </notes>
      </species>
      <species id="M_pgp141_c" name="Phosphatidylglycerophosphate (ditetradec-7-enoyl; n-C14:1)" compartment="c" charge="-3">
        <notes>
          <html xmlns="http://www.w3.org/1999/xhtml">
            <p>FORMULA: C34H61O13P2</p>
            <p>CHARGE: -3</p>
            <p>KEGGID: C03892</p>
          </html>
        </notes>
      </species>
      <species id="M_succ_c" name="Succinate" compartment="c" charge="-2">
        <notes>
          <html xmlns="http://www.w3.org/1999/xhtml">
            <p>FORMULA: C4H4O4</p>
            <p>CASID: 110-15-6</p>
            <p>CHARGE: -2</p>
            <p>KEGGID: C00042</p>
          </html>
        </notes>
      </species>
      <species id="M_succ_e" name="Succinate" compartment="e" charge="-2">
        <notes>
          <html xmlns="http://www.w3.org/1999/xhtml">
            <p>FORMULA: C4H4O4</p>
            <p>CASID: 110-15-6</p>
            <p>CHARGE: -2</p>
            <p>KEGGID: C00042</p>
          </html>
        </notes>
      </species>
      <species id="M_ahcys_c" name="S-Adenosyl-L-homocysteine" compartment="c" charge="0">
        <notes>
          <html xmlns="http://www.w3.org/1999/xhtml">
            <p>FORMULA: C14H20N6O5S</p>
            <p>CASID: 979-92-0</p>
            <p>CHARGE: 0</p>
            <p>KEGGID: C00021</p>
          </html>
        </notes>
      </species>
      <species id="M_dump_p" name="dUMP" compartment="p" charge="-2">
        <notes>
          <html xmlns="http://www.w3.org/1999/xhtml">
            <p>FORMULA: C9H11N2O8P</p>
            <p>CASID: 964-26-1</p>
            <p>CHARGE: -2</p>
            <p>KEGGID: C00365</p>
          </html>
        </notes>
      </species>
      <species id="M_3oocoa_c" name="3-Oxooctanoyl-CoA" compartment="c" charge="-4">
        <notes>
          <html xmlns="http://www.w3.org/1999/xhtml">
            <p>FORMULA: C29H44N7O18P3S</p>
            <p>CHARGE: -4</p>
            <p>KEGGID: C05267</p>
          </html>
        </notes>
      </species>
      <species id="M_acnam_c" name="N-Acetylneuraminate" compartment="c" charge="-1">
        <notes>
          <html xmlns="http://www.w3.org/1999/xhtml">
            <p>FORMULA: C11H18NO9</p>
            <p>CASID: 131-48-6</p>
            <p>CHARGE: -1</p>
            <p>KEGGID: C00270</p>
          </html>
        </notes>
      </species>
      <species id="M_man_e" name="D-Mannose" compartment="e" charge="0">
        <notes>
          <html xmlns="http://www.w3.org/1999/xhtml">
            <p>FORMULA: C6H12O6</p>
            <p>CASID: 3458-28-4</p>
            <p>CHARGE: 0</p>
            <p>KEGGID: C00159</p>
          </html>
        </notes>
      </species>
      <species id="M_histrna_c" name="L-Histidyl-tRNA(His)" compartment="c" charge="1">
        <notes>
          <html xmlns="http://www.w3.org/1999/xhtml">
            <p>FORMULA: C6H8N3OR</p>
            <p>CHARGE: 1</p>
            <p>KEGGID: C02988</p>
          </html>
        </notes>
      </species>
      <species id="M_tartr__L_p" name="L-tartrate" compartment="p" charge="-2">
        <notes>
          <html xmlns="http://www.w3.org/1999/xhtml">
            <p>FORMULA: C4H4O6</p>
            <p>CASID: 87-69-4</p>
            <p>CHARGE: -2</p>
            <p>KEGGID: C00898</p>
          </html>
        </notes>
      </species>
      <species id="M_t3c11vaceACP_c" name="trans-3-cis-11-vacceoyl-[acyl-carrier protein]" compartment="c" charge="-1">
        <notes>
          <html xmlns="http://www.w3.org/1999/xhtml">
            <p>FORMULA: C29H51N2O8PRS</p>
            <p>CHARGE: -1</p>
          </html>
        </notes>
      </species>
      <species id="M_tartr__L_e" name="L-tartrate" compartment="e" charge="-2">
        <notes>
          <html xmlns="http://www.w3.org/1999/xhtml">
            <p>FORMULA: C4H4O6</p>
            <p>CASID: 87-69-4</p>
            <p>CHARGE: -2</p>
            <p>KEGGID: C00898</p>
          </html>
        </notes>
      </species>
      <species id="M_man_p" name="D-Mannose" compartment="p" charge="0">
        <notes>
          <html xmlns="http://www.w3.org/1999/xhtml">
            <p>FORMULA: C6H12O6</p>
            <p>CASID: 3458-28-4</p>
            <p>CHARGE: 0</p>
            <p>KEGGID: C00159</p>
          </html>
        </notes>
      </species>
      <species id="M_tartr__L_c" name="L-tartrate" compartment="c" charge="-2">
        <notes>
          <html xmlns="http://www.w3.org/1999/xhtml">
            <p>FORMULA: C4H4O6</p>
            <p>CASID: 87-69-4</p>
            <p>CHARGE: -2</p>
            <p>KEGGID: C00898</p>
          </html>
        </notes>
      </species>
      <species id="M_ps180_c" name="phosphatidylserine (dioctadecanoyl; n-C18:0)" compartment="c" charge="-1">
        <notes>
          <html xmlns="http://www.w3.org/1999/xhtml">
            <p>FORMULA: C42H81N1O10P1</p>
            <p>CHARGE: -1</p>
            <p>KEGGID: C02737</p>
          </html>
        </notes>
      </species>
      <species id="M_od2coa_c" name="trans-Octadec-2-enoyl-CoA" compartment="c" charge="-4">
        <notes>
          <html xmlns="http://www.w3.org/1999/xhtml">
            <p>FORMULA: C39H64N7O17P3S</p>
            <p>CHARGE: -4</p>
          </html>
        </notes>
      </species>
      <species id="M_nadph_c" name="Nicotinamide adenine dinucleotide phosphate - reduced" compartment="c" charge="-4">
        <notes>
          <html xmlns="http://www.w3.org/1999/xhtml">
            <p>FORMULA: C21H26N7O17P3</p>
            <p>CASID: 2646-71-1</p>
            <p>CHARGE: -4</p>
            <p>KEGGID: C00005</p>
          </html>
        </notes>
      </species>
      <species id="M_3hhdcoa_c" name="(S)-3-Hydroxyhexadecanoyl-CoA" compartment="c" charge="-4">
        <notes>
          <html xmlns="http://www.w3.org/1999/xhtml">
            <p>FORMULA: C37H62N7O18P3S</p>
            <p>CHARGE: -4</p>
            <p>KEGGID: C05258</p>
          </html>
        </notes>
      </species>
      <species id="M_k_p" name="potassium" compartment="p" charge="1">
        <notes>
          <html xmlns="http://www.w3.org/1999/xhtml">
            <p>FORMULA: K</p>
            <p>CHARGE: 1</p>
            <p>KEGGID: C00238</p>
          </html>
        </notes>
      </species>
      <species id="M_4hoxpacd_p" name="4-Hydroxyphenylacetaldehyde" compartment="p" charge="0">
        <notes>
          <html xmlns="http://www.w3.org/1999/xhtml">
            <p>FORMULA: C8H8O2</p>
            <p>CASID: 60-11-7</p>
            <p>CHARGE: 0</p>
            <p>KEGGID: C03765</p>
          </html>
        </notes>
      </species>
      <species id="M_hxcoa_c" name="Hexanoyl-CoA (n-C6:0CoA)" compartment="c" charge="-4">
        <notes>
          <html xmlns="http://www.w3.org/1999/xhtml">
            <p>FORMULA: C27H42N7O17P3S</p>
            <p>CHARGE: -4</p>
            <p>KEGGID: C05270</p>
          </html>
        </notes>
      </species>
      <species id="M_k_c" name="potassium" compartment="c" charge="1">
        <notes>
          <html xmlns="http://www.w3.org/1999/xhtml">
            <p>FORMULA: K</p>
            <p>CHARGE: 1</p>
            <p>KEGGID: C00238</p>
          </html>
        </notes>
      </species>
      <species id="M_k_e" name="potassium" compartment="e" charge="1">
        <notes>
          <html xmlns="http://www.w3.org/1999/xhtml">
            <p>FORMULA: K</p>
            <p>CHARGE: 1</p>
            <p>KEGGID: C00238</p>
          </html>
        </notes>
      </species>
      <species id="M_dcdp_c" name="dCDP" compartment="c" charge="-3">
        <notes>
          <html xmlns="http://www.w3.org/1999/xhtml">
            <p>FORMULA: C9H12N3O10P2</p>
            <p>CASID: None</p>
            <p>CHARGE: -3</p>
            <p>KEGGID: C00705</p>
          </html>
        </notes>
      </species>
      <species id="M_no3_e" name="Nitrate" compartment="e" charge="-1">
        <notes>
          <html xmlns="http://www.w3.org/1999/xhtml">
            <p>FORMULA: NO3</p>
            <p>CHARGE: -1</p>
            <p>KEGGID: C00244</p>
          </html>
        </notes>
      </species>
      <species id="M_no3_c" name="Nitrate" compartment="c" charge="-1">
        <notes>
          <html xmlns="http://www.w3.org/1999/xhtml">
            <p>FORMULA: NO3</p>
            <p>CHARGE: -1</p>
            <p>KEGGID: C00244</p>
          </html>
        </notes>
      </species>
      <species id="M_aicar_c" name="5-Amino-1-(5-Phospho-D-ribosyl)imidazole-4-carboxamide" compartment="c" charge="-2">
        <notes>
          <html xmlns="http://www.w3.org/1999/xhtml">
            <p>FORMULA: C9H13N4O8P</p>
            <p>CASID: 3031-94-5</p>
            <p>CHARGE: -2</p>
            <p>KEGGID: C04677</p>
          </html>
        </notes>
      </species>
      <species id="M_dms_c" name="Dimethyl sulfide" compartment="c" charge="0">
        <notes>
          <html xmlns="http://www.w3.org/1999/xhtml">
            <p>FORMULA: C2H6S</p>
            <p>CASID: 75-18-3</p>
            <p>CHARGE: 0</p>
            <p>KEGGID: C00580</p>
          </html>
        </notes>
      </species>
      <species id="M_dms_e" name="Dimethyl sulfide" compartment="e" charge="0">
        <notes>
          <html xmlns="http://www.w3.org/1999/xhtml">
            <p>FORMULA: C2H6S</p>
            <p>CASID: 75-18-3</p>
            <p>CHARGE: 0</p>
            <p>KEGGID: C00580</p>
          </html>
        </notes>
      </species>
      <species id="M_no3_p" name="Nitrate" compartment="p" charge="-1">
        <notes>
          <html xmlns="http://www.w3.org/1999/xhtml">
            <p>FORMULA: NO3</p>
            <p>CHARGE: -1</p>
            <p>KEGGID: C00244</p>
          </html>
        </notes>
      </species>
      <species id="M_glu__L_e" name="L-Glutamate" compartment="e" charge="-1">
        <notes>
          <html xmlns="http://www.w3.org/1999/xhtml">
            <p>FORMULA: C5H8NO4</p>
            <p>CASID: 56-86-0</p>
            <p>CHARGE: -1</p>
            <p>KEGGID: C00025</p>
          </html>
        </notes>
      </species>
      <species id="M_dms_p" name="Dimethyl sulfide" compartment="p" charge="0">
        <notes>
          <html xmlns="http://www.w3.org/1999/xhtml">
            <p>FORMULA: C2H6S</p>
            <p>CASID: 75-18-3</p>
            <p>CHARGE: 0</p>
            <p>KEGGID: C00580</p>
          </html>
        </notes>
      </species>
      <species id="M_trnaval_c" name="tRNA(Val)" compartment="c" charge="0">
        <notes>
          <html xmlns="http://www.w3.org/1999/xhtml">
            <p>FORMULA: R</p>
            <p>CHARGE: 0</p>
            <p>KEGGID: C01653</p>
          </html>
        </notes>
      </species>
      <species id="M_3htdcoa_c" name="(S)-3-Hydroxytetradecanoyl-CoA" compartment="c" charge="-4">
        <notes>
          <html xmlns="http://www.w3.org/1999/xhtml">
            <p>FORMULA: C35H58N7O18P3S</p>
            <p>CHARGE: -4</p>
            <p>KEGGID: C05260</p>
          </html>
        </notes>
      </species>
      <species id="M_3pg_c" name="3-Phospho-D-glycerate" compartment="c" charge="-3">
        <notes>
          <html xmlns="http://www.w3.org/1999/xhtml">
            <p>FORMULA: C3H4O7P</p>
            <p>CHARGE: -3</p>
            <p>KEGGID: C00197</p>
          </html>
        </notes>
      </species>
      <species id="M_23cump_e" name="2;3-Cyclic UMP" compartment="e" charge="-1">
        <notes>
          <html xmlns="http://www.w3.org/1999/xhtml">
            <p>FORMULA: C9H10N2O8P</p>
            <p>CHARGE: -1</p>
            <p>KEGGID: C02355</p>
          </html>
        </notes>
      </species>
      <species id="M_ap5a_c" name="P1;P5-Bis(5-adenosyl) pentaphosphate" compartment="c" charge="-5">
        <notes>
          <html xmlns="http://www.w3.org/1999/xhtml">
            <p>FORMULA: C20H24N10O22P5</p>
            <p>CASID: 4637-56-3</p>
            <p>CHARGE: -5</p>
            <p>KEGGID: C04058</p>
          </html>
        </notes>
      </species>
      <species id="M_23cump_p" name="2;3-Cyclic UMP" compartment="p" charge="-1">
        <notes>
          <html xmlns="http://www.w3.org/1999/xhtml">
            <p>FORMULA: C9H10N2O8P</p>
            <p>CHARGE: -1</p>
            <p>KEGGID: C02355</p>
          </html>
        </notes>
      </species>
      <species id="M_dttp_c" name="dTTP" compartment="c" charge="-4">
        <notes>
          <html xmlns="http://www.w3.org/1999/xhtml">
            <p>FORMULA: C10H13N2O14P3</p>
            <p>CHARGE: -4</p>
            <p>KEGGID: C00459</p>
          </html>
        </notes>
      </species>
      <species id="M_2omhmbl_c" name="2-Octaprenyl-3-methyl-5-hydroxy-6-methoxy-1;4-benzoquinol" compartment="c" charge="0">
        <notes>
          <html xmlns="http://www.w3.org/1999/xhtml">
            <p>FORMULA: C48H74O4</p>
            <p>CHARGE: 0</p>
          </html>
        </notes>
      </species>
      <species id="M_glu__L_p" name="L-Glutamate" compartment="p" charge="-1">
        <notes>
          <html xmlns="http://www.w3.org/1999/xhtml">
            <p>FORMULA: C5H8NO4</p>
            <p>CASID: 56-86-0</p>
            <p>CHARGE: -1</p>
            <p>KEGGID: C00025</p>
          </html>
        </notes>
      </species>
      <species id="M_glc__D_e" name="D-Glucose" compartment="e" charge="0">
        <notes>
          <html xmlns="http://www.w3.org/1999/xhtml">
            <p>FORMULA: C6H12O6</p>
            <p>CASID: 50-99-7</p>
            <p>CHARGE: 0</p>
            <p>KEGGID: C00031</p>
          </html>
        </notes>
      </species>
      <species id="M_glc__D_c" name="D-Glucose" compartment="c" charge="0">
        <notes>
          <html xmlns="http://www.w3.org/1999/xhtml">
            <p>FORMULA: C6H12O6</p>
            <p>CASID: 50-99-7</p>
            <p>CHARGE: 0</p>
            <p>KEGGID: C00031</p>
          </html>
        </notes>
      </species>
      <species id="M_sertrna_c" name="L-Seryl-tRNA(Ser)" compartment="c" charge="1">
        <notes>
          <html xmlns="http://www.w3.org/1999/xhtml">
            <p>FORMULA: C3H6NO2R</p>
            <p>CHARGE: 1</p>
            <p>KEGGID: C02553</p>
          </html>
        </notes>
      </species>
      <species id="M_argsuc_c" name="N(omega)-(L-Arginino)succinate" compartment="c" charge="-1">
        <notes>
          <html xmlns="http://www.w3.org/1999/xhtml">
            <p>FORMULA: C10H17N4O6</p>
            <p>CASID: None</p>
            <p>CHARGE: -1</p>
            <p>KEGGID: C03406</p>
          </html>
        </notes>
      </species>
      <species id="M_dhpt_c" name="Dihydropteroate" compartment="c" charge="-1">
        <notes>
          <html xmlns="http://www.w3.org/1999/xhtml">
            <p>FORMULA: C14H13N6O3</p>
            <p>CHARGE: -1</p>
            <p>KEGGID: C00921</p>
          </html>
        </notes>
      </species>
      <species id="M_glc__D_p" name="D-Glucose" compartment="p" charge="0">
        <notes>
          <html xmlns="http://www.w3.org/1999/xhtml">
            <p>FORMULA: C6H12O6</p>
            <p>CASID: 50-99-7</p>
            <p>CHARGE: 0</p>
            <p>KEGGID: C00031</p>
          </html>
        </notes>
      </species>
      <species id="M_unaga_c" name="Undecaprenyl diphospho N-acetyl-glucosamine" compartment="c" charge="-2">
        <notes>
          <html xmlns="http://www.w3.org/1999/xhtml">
            <p>FORMULA: C63H103NO12P2</p>
            <p>CHARGE: -2</p>
          </html>
        </notes>
      </species>
      <species id="M_trnaile_c" name="tRNA(Ile)" compartment="c" charge="0">
        <notes>
          <html xmlns="http://www.w3.org/1999/xhtml">
            <p>FORMULA: R</p>
            <p>CHARGE: 0</p>
            <p>KEGGID: C01644</p>
          </html>
        </notes>
      </species>
      <species id="M_but_e" name="Butyrate (n-C4:0)" compartment="e" charge="-1">
        <notes>
          <html xmlns="http://www.w3.org/1999/xhtml">
            <p>FORMULA: C4H7O2</p>
            <p>CASID: 107-92-6</p>
            <p>CHARGE: -1</p>
            <p>KEGGID: C00246</p>
          </html>
        </notes>
      </species>
      <species id="M_uri_p" name="Uridine" compartment="p" charge="0">
        <notes>
          <html xmlns="http://www.w3.org/1999/xhtml">
            <p>FORMULA: C9H12N2O6</p>
            <p>CASID: 58-96-8</p>
            <p>CHARGE: 0</p>
            <p>KEGGID: C00299</p>
          </html>
        </notes>
      </species>
      <species id="M_but_c" name="Butyrate (n-C4:0)" compartment="c" charge="-1">
        <notes>
          <html xmlns="http://www.w3.org/1999/xhtml">
            <p>FORMULA: C4H7O2</p>
            <p>CASID: 107-92-6</p>
            <p>CHARGE: -1</p>
            <p>KEGGID: C00246</p>
          </html>
        </notes>
      </species>
      <species id="M_uri_c" name="Uridine" compartment="c" charge="0">
        <notes>
          <html xmlns="http://www.w3.org/1999/xhtml">
            <p>FORMULA: C9H12N2O6</p>
            <p>CASID: 58-96-8</p>
            <p>CHARGE: 0</p>
            <p>KEGGID: C00299</p>
          </html>
        </notes>
      </species>
      <species id="M_but_p" name="Butyrate (n-C4:0)" compartment="p" charge="-1">
        <notes>
          <html xmlns="http://www.w3.org/1999/xhtml">
            <p>FORMULA: C4H7O2</p>
            <p>CASID: 107-92-6</p>
            <p>CHARGE: -1</p>
            <p>KEGGID: C00246</p>
          </html>
        </notes>
      </species>
      <species id="M_uri_e" name="Uridine" compartment="e" charge="0">
        <notes>
          <html xmlns="http://www.w3.org/1999/xhtml">
            <p>FORMULA: C9H12N2O6</p>
            <p>CASID: 58-96-8</p>
            <p>CHARGE: 0</p>
            <p>KEGGID: C00299</p>
          </html>
        </notes>
      </species>
      <species id="M_clpn141_p" name="cardiolipin (tetratetradec-7-enoyl; n-C14:1)" compartment="p" charge="-2">
        <notes>
          <html xmlns="http://www.w3.org/1999/xhtml">
            <p>FORMULA: C65H116O17P2</p>
            <p>CHARGE: -2</p>
            <p>KEGGID: C05980</p>
          </html>
        </notes>
      </species>
      <species id="M_34hpp_c" name="3-(4-Hydroxyphenyl)pyruvate" compartment="c" charge="-1">
        <notes>
          <html xmlns="http://www.w3.org/1999/xhtml">
            <p>FORMULA: C9H7O4</p>
            <p>CHARGE: -1</p>
            <p>KEGGID: C01179</p>
          </html>
        </notes>
      </species>
      <species id="M_3ohexACP_c" name="3-Oxohexanoyl-[acyl-carrier protein]" compartment="c" charge="-1">
        <notes>
          <html xmlns="http://www.w3.org/1999/xhtml">
            <p>FORMULA: C17H29N2O9PRS</p>
            <p>CASID: 7783-08-6</p>
            <p>CHARGE: -1</p>
            <p>KEGGID: C05746</p>
          </html>
        </notes>
      </species>
      <species id="M_ascb__L_e" name="L-Ascorbate" compartment="e" charge="0">
        <notes>
          <html xmlns="http://www.w3.org/1999/xhtml">
            <p>FORMULA: C6H8O6</p>
            <p>CASID: 50-81-7</p>
            <p>CHARGE: 0</p>
            <p>KEGGID: C00072</p>
          </html>
        </notes>
      </species>
      <species id="M_ascb__L_p" name="L-Ascorbate" compartment="p" charge="0">
        <notes>
          <html xmlns="http://www.w3.org/1999/xhtml">
            <p>FORMULA: C6H8O6</p>
            <p>CASID: 50-81-7</p>
            <p>CHARGE: 0</p>
            <p>KEGGID: C00072</p>
          </html>
        </notes>
      </species>
      <species id="M_uacgam_c" name="UDP-N-acetyl-D-glucosamine" compartment="c" charge="-2">
        <notes>
          <html xmlns="http://www.w3.org/1999/xhtml">
            <p>FORMULA: C17H25N3O17P2</p>
            <p>CHARGE: -2</p>
            <p>KEGGID: C00043</p>
          </html>
        </notes>
      </species>
      <species id="M_cu2_c" name="Cu2+" compartment="c" charge="2">
        <notes>
          <html xmlns="http://www.w3.org/1999/xhtml">
            <p>FORMULA: Cu</p>
            <p>CHARGE: 2</p>
            <p>KEGGID: C00070</p>
          </html>
        </notes>
      </species>
      <species id="M_3hcinnm_p" name="3-hydroxycinnamic acid" compartment="p" charge="-1">
        <notes>
          <html xmlns="http://www.w3.org/1999/xhtml">
            <p>FORMULA: C9H7O3</p>
            <p>CHARGE: -1</p>
          </html>
        </notes>
      </species>
      <species id="M_uacgam_e" name="UDP-N-acetyl-D-glucosamine" compartment="e" charge="-2">
        <notes>
          <html xmlns="http://www.w3.org/1999/xhtml">
            <p>FORMULA: C17H25N3O17P2</p>
            <p>CHARGE: -2</p>
            <p>KEGGID: C00043</p>
          </html>
        </notes>
      </species>
      <species id="M_cu2_e" name="Cu2+" compartment="e" charge="2">
        <notes>
          <html xmlns="http://www.w3.org/1999/xhtml">
            <p>FORMULA: Cu</p>
            <p>CHARGE: 2</p>
            <p>KEGGID: C00070</p>
          </html>
        </notes>
      </species>
      <species id="M_cyan_p" name="Hydrogen cyanide" compartment="p" charge="0">
        <notes>
          <html xmlns="http://www.w3.org/1999/xhtml">
            <p>FORMULA: CHN</p>
            <p>CASID: 57-12-5</p>
            <p>CHARGE: 0</p>
            <p>KEGGID: C01326</p>
          </html>
        </notes>
      </species>
      <species id="M_q8_c" name="Ubiquinone-8" compartment="c" charge="0">
        <notes>
          <html xmlns="http://www.w3.org/1999/xhtml">
            <p>FORMULA: C49H74O4</p>
            <p>CASID: 1339-63-5</p>
            <p>CHARGE: 0</p>
            <p>KEGGID: C00399</p>
          </html>
        </notes>
      </species>
      <species id="M_cu2_p" name="Cu2+" compartment="p" charge="2">
        <notes>
          <html xmlns="http://www.w3.org/1999/xhtml">
            <p>FORMULA: Cu</p>
            <p>CHARGE: 2</p>
            <p>KEGGID: C00070</p>
          </html>
        </notes>
      </species>
      <species id="M_uacgam_p" name="UDP-N-acetyl-D-glucosamine" compartment="p" charge="-2">
        <notes>
          <html xmlns="http://www.w3.org/1999/xhtml">
            <p>FORMULA: C17H25N3O17P2</p>
            <p>CHARGE: -2</p>
            <p>KEGGID: C00043</p>
          </html>
        </notes>
      </species>
      <species id="M_rhcys_c" name="S-Ribosyl-L-homocysteine" compartment="c" charge="0">
        <notes>
          <html xmlns="http://www.w3.org/1999/xhtml">
            <p>FORMULA: C9H17NO6S</p>
            <p>CASID: 37558-16-0</p>
            <p>CHARGE: 0</p>
            <p>KEGGID: C03539</p>
          </html>
        </notes>
      </species>
      <species id="M_anhgm3p_c" name="N-Acetyl-D-glucosamine(anhydrous)N-Acetylmuramyl-tripeptide" compartment="c" charge="-2">
        <notes>
          <html xmlns="http://www.w3.org/1999/xhtml">
            <p>FORMULA: C34H52N6O19</p>
            <p>CHARGE: -2</p>
          </html>
        </notes>
      </species>
      <species id="M_man6pglyc_c" name="2(alpha-D-Mannosyl-6-phosphate)-D-glycerate" compartment="c" charge="-3">
        <notes>
          <html xmlns="http://www.w3.org/1999/xhtml">
            <p>FORMULA: C9H14O12P</p>
            <p>CHARGE: -3</p>
          </html>
        </notes>
      </species>
      <species id="M_cyan_e" name="Hydrogen cyanide" compartment="e" charge="0">
        <notes>
          <html xmlns="http://www.w3.org/1999/xhtml">
            <p>FORMULA: CHN</p>
            <p>CASID: 57-12-5</p>
            <p>CHARGE: 0</p>
            <p>KEGGID: C01326</p>
          </html>
        </notes>
      </species>
      <species id="M_cyan_c" name="Hydrogen cyanide" compartment="c" charge="0">
        <notes>
          <html xmlns="http://www.w3.org/1999/xhtml">
            <p>FORMULA: CHN</p>
            <p>CASID: 57-12-5</p>
            <p>CHARGE: 0</p>
            <p>KEGGID: C01326</p>
          </html>
        </notes>
      </species>
      <species id="M_pg161_p" name="Phosphatidylglycerol (dihexadec-9-enoyl; n-C16:1)" compartment="p" charge="-1">
        <notes>
          <html xmlns="http://www.w3.org/1999/xhtml">
            <p>FORMULA: C38H70O10P1</p>
            <p>CHARGE: -1</p>
            <p>KEGGID: C00344</p>
          </html>
        </notes>
      </species>
      <species id="M_dpcoa_c" name="Dephospho-CoA" compartment="c" charge="-2">
        <notes>
          <html xmlns="http://www.w3.org/1999/xhtml">
            <p>FORMULA: C21H33N7O13P2S</p>
            <p>CHARGE: -2</p>
            <p>KEGGID: C00882</p>
          </html>
        </notes>
      </species>
      <species id="M_dtdp_c" name="dTDP" compartment="c" charge="-3">
        <notes>
          <html xmlns="http://www.w3.org/1999/xhtml">
            <p>FORMULA: C10H13N2O11P2</p>
            <p>CHARGE: -3</p>
            <p>KEGGID: C00363</p>
          </html>
        </notes>
      </species>
      <species id="M_pg161_c" name="Phosphatidylglycerol (dihexadec-9-enoyl; n-C16:1)" compartment="c" charge="-1">
        <notes>
          <html xmlns="http://www.w3.org/1999/xhtml">
            <p>FORMULA: C38H70O10P1</p>
            <p>CHARGE: -1</p>
            <p>KEGGID: C00344</p>
          </html>
        </notes>
      </species>
      <species id="M_palmACP_c" name="Palmitoyl-ACP (n-C16:0ACP)" compartment="c" charge="-1">
        <notes>
          <html xmlns="http://www.w3.org/1999/xhtml">
            <p>FORMULA: C27H51N2O8PRS</p>
            <p>CHARGE: -1</p>
            <p>KEGGID: C05764</p>
          </html>
        </notes>
      </species>
      <species id="M_nicrnt_c" name="Nicotinate D-ribonucleotide" compartment="c" charge="-2">
        <notes>
          <html xmlns="http://www.w3.org/1999/xhtml">
            <p>FORMULA: C11H12NO9P</p>
            <p>CHARGE: -2</p>
            <p>KEGGID: C01185</p>
          </html>
        </notes>
      </species>
      <species id="M_2hdec9eg3p_p" name="2-hexadec-9-enoyl-sn-glycerol 3-phosphate" compartment="p" charge="-1">
        <notes>
          <html xmlns="http://www.w3.org/1999/xhtml">
            <p>FORMULA: C19H36O7P1</p>
            <p>CHARGE: -1</p>
            <p>KEGGID: C03974</p>
          </html>
        </notes>
      </species>
      <species id="M_n2o_c" name="Nitrous oxide" compartment="c" charge="0">
        <notes>
          <html xmlns="http://www.w3.org/1999/xhtml">
            <p>FORMULA: N2O</p>
            <p>CASID: 10024-97-2</p>
            <p>CHARGE: 0</p>
            <p>KEGGID: C00887</p>
          </html>
        </notes>
      </species>
      <species id="M_mercppyr_c" name="Mercaptopyruvate" compartment="c" charge="-1">
        <notes>
          <html xmlns="http://www.w3.org/1999/xhtml">
            <p>FORMULA: C3H3O3S</p>
            <p>CHARGE: -1</p>
            <p>KEGGID: C00957</p>
          </html>
        </notes>
      </species>
      <species id="M_ttp_c" name="ttp" compartment="c" charge="-4">
        <notes>
          <html xmlns="http://www.w3.org/1999/xhtml">
            <p>FORMULA: C10H13N2O14P3</p>
            <p>CHARGE: -4</p>
          </html>
        </notes>
      </species>
      <species id="M_asntrna_c" name="L-Asparaginyl-tRNA(Asn)" compartment="c" charge="1">
        <notes>
          <html xmlns="http://www.w3.org/1999/xhtml">
            <p>FORMULA: C14H24N2O12PR2</p>
            <p>CHARGE: 1</p>
            <p>KEGGID: C03402</p>
          </html>
        </notes>
      </species>
      <species id="M_hxa_p" name="Hexanoate (n-C6:0)" compartment="p" charge="-1">
        <notes>
          <html xmlns="http://www.w3.org/1999/xhtml">
            <p>FORMULA: C6H11O2</p>
            <p>CASID: 142-62-1</p>
            <p>CHARGE: -1</p>
            <p>KEGGID: C01585</p>
          </html>
        </notes>
      </species>
      <species id="M_udpgal_p" name="UDPgalactose" compartment="p" charge="-2">
        <notes>
          <html xmlns="http://www.w3.org/1999/xhtml">
            <p>FORMULA: C15H22N2O17P2</p>
            <p>CHARGE: -2</p>
            <p>KEGGID: C00052</p>
          </html>
        </notes>
      </species>
      <species id="M_pap_c" name="Adenosine 3;5-bisphosphate" compartment="c" charge="-4">
        <notes>
          <html xmlns="http://www.w3.org/1999/xhtml">
            <p>FORMULA: C10H11N5O10P2</p>
            <p>CASID: 1053-73-2</p>
            <p>CHARGE: -4</p>
            <p>KEGGID: C00054</p>
          </html>
        </notes>
      </species>
      <species id="M_lipidAds_c" name="Lipid A Disaccharide" compartment="c" charge="-2">
        <notes>
          <html xmlns="http://www.w3.org/1999/xhtml">
            <p>FORMULA: C68H127N2O20P</p>
            <p>CHARGE: -2</p>
            <p>KEGGID: C04932</p>
          </html>
        </notes>
      </species>
      <species id="M_udpgal_c" name="UDPgalactose" compartment="c" charge="-2">
        <notes>
          <html xmlns="http://www.w3.org/1999/xhtml">
            <p>FORMULA: C15H22N2O17P2</p>
            <p>CHARGE: -2</p>
            <p>KEGGID: C00052</p>
          </html>
        </notes>
      </species>
      <species id="M_hxa_c" name="Hexanoate (n-C6:0)" compartment="c" charge="-1">
        <notes>
          <html xmlns="http://www.w3.org/1999/xhtml">
            <p>FORMULA: C6H11O2</p>
            <p>CASID: 142-62-1</p>
            <p>CHARGE: -1</p>
            <p>KEGGID: C01585</p>
          </html>
        </notes>
      </species>
      <species id="M_hxa_e" name="Hexanoate (n-C6:0)" compartment="e" charge="-1">
        <notes>
          <html xmlns="http://www.w3.org/1999/xhtml">
            <p>FORMULA: C6H11O2</p>
            <p>CASID: 142-62-1</p>
            <p>CHARGE: -1</p>
            <p>KEGGID: C01585</p>
          </html>
        </notes>
      </species>
      <species id="M_udpgal_e" name="UDPgalactose" compartment="e" charge="-2">
        <notes>
          <html xmlns="http://www.w3.org/1999/xhtml">
            <p>FORMULA: C15H22N2O17P2</p>
            <p>CHARGE: -2</p>
            <p>KEGGID: C00052</p>
          </html>
        </notes>
      </species>
      <species id="M_acac_p" name="Acetoacetate" compartment="p" charge="-1">
        <notes>
          <html xmlns="http://www.w3.org/1999/xhtml">
            <p>FORMULA: C4H5O3</p>
            <p>CASID: 541-50-4</p>
            <p>CHARGE: -1</p>
            <p>KEGGID: C00164</p>
          </html>
        </notes>
      </species>
      <species id="M_adprib_c" name="ADPribose" compartment="c" charge="-2">
        <notes>
          <html xmlns="http://www.w3.org/1999/xhtml">
            <p>FORMULA: C15H21N5O14P2</p>
            <p>CHARGE: -2</p>
            <p>KEGGID: C00301</p>
          </html>
        </notes>
      </species>
      <species id="M_t3c7mrseACP_c" name="trans-3-cis-7-myristoleoyl-[acyl-carrier protein]" compartment="c" charge="-1">
        <notes>
          <html xmlns="http://www.w3.org/1999/xhtml">
            <p>FORMULA: C25H43N2O8PRS</p>
            <p>CHARGE: -1</p>
          </html>
        </notes>
      </species>
      <species id="M_acac_c" name="Acetoacetate" compartment="c" charge="-1">
        <notes>
          <html xmlns="http://www.w3.org/1999/xhtml">
            <p>FORMULA: C4H5O3</p>
            <p>CASID: 541-50-4</p>
            <p>CHARGE: -1</p>
            <p>KEGGID: C00164</p>
          </html>
        </notes>
      </species>
      <species id="M_acac_e" name="Acetoacetate" compartment="e" charge="-1">
        <notes>
          <html xmlns="http://www.w3.org/1999/xhtml">
            <p>FORMULA: C4H5O3</p>
            <p>CASID: 541-50-4</p>
            <p>CHARGE: -1</p>
            <p>KEGGID: C00164</p>
          </html>
        </notes>
      </species>
      <species id="M_lipidA_c" name="2;3;23-Tetrakis(beta-hydroxymyristoyl)-D-glucosaminyl-1;6-beta-D-glucosamine 1;4-bisphosphate" compartment="c" charge="-4">
        <notes>
          <html xmlns="http://www.w3.org/1999/xhtml">
            <p>FORMULA: C68H126N2O23P2</p>
            <p>CASID: None</p>
            <p>CHARGE: -4</p>
          </html>
        </notes>
      </species>
      <species id="M_acser_c" name="O-Acetyl-L-serine" compartment="c" charge="0">
        <notes>
          <html xmlns="http://www.w3.org/1999/xhtml">
            <p>FORMULA: C5H9NO4</p>
            <p>CASID: 66638-22-0</p>
            <p>CHARGE: 0</p>
            <p>KEGGID: C00979</p>
          </html>
        </notes>
      </species>
      <species id="M_pg120_p" name="Phosphatidylglycerol (didodecanoyl; n-C12:0)" compartment="p" charge="-1">
        <notes>
          <html xmlns="http://www.w3.org/1999/xhtml">
            <p>FORMULA: C30H58O10P1</p>
            <p>CHARGE: -1</p>
            <p>KEGGID: C00344</p>
          </html>
        </notes>
      </species>
      <species id="M_acser_e" name="O-Acetyl-L-serine" compartment="e" charge="0">
        <notes>
          <html xmlns="http://www.w3.org/1999/xhtml">
            <p>FORMULA: C5H9NO4</p>
            <p>CASID: 66638-22-0</p>
            <p>CHARGE: 0</p>
            <p>KEGGID: C00979</p>
          </html>
        </notes>
      </species>
      <species id="M_xyl__D_e" name="D-Xylose" compartment="e" charge="0">
        <notes>
          <html xmlns="http://www.w3.org/1999/xhtml">
            <p>FORMULA: C5H10O5</p>
            <p>CASID: 58-86-6</p>
            <p>CHARGE: 0</p>
            <p>KEGGID: C00181</p>
          </html>
        </notes>
      </species>
      <species id="M_xyl__D_c" name="D-Xylose" compartment="c" charge="0">
        <notes>
          <html xmlns="http://www.w3.org/1999/xhtml">
            <p>FORMULA: C5H10O5</p>
            <p>CASID: 58-86-6</p>
            <p>CHARGE: 0</p>
            <p>KEGGID: C00181</p>
          </html>
        </notes>
      </species>
      <species id="M_pep_c" name="Phosphoenolpyruvate" compartment="c" charge="-3">
        <notes>
          <html xmlns="http://www.w3.org/1999/xhtml">
            <p>FORMULA: C3H2O6P</p>
            <p>CASID: 138-08-9</p>
            <p>CHARGE: -3</p>
            <p>KEGGID: C00074</p>
          </html>
        </notes>
      </species>
      <species id="M_pg120_c" name="Phosphatidylglycerol (didodecanoyl; n-C12:0)" compartment="c" charge="-1">
        <notes>
          <html xmlns="http://www.w3.org/1999/xhtml">
            <p>FORMULA: C30H58O10P1</p>
            <p>CHARGE: -1</p>
            <p>KEGGID: C00344</p>
          </html>
        </notes>
      </species>
      <species id="M_3hcpalm9eACP_c" name="(R)-3-hydroxy-cis-palm-9-eoyl-[acyl-carrier protein]" compartment="c" charge="-1">
        <notes>
          <html xmlns="http://www.w3.org/1999/xhtml">
            <p>FORMULA: C27H49N2O9PRS</p>
            <p>CHARGE: -1</p>
          </html>
        </notes>
      </species>
      <species id="M_xyl__D_p" name="D-Xylose" compartment="p" charge="0">
        <notes>
          <html xmlns="http://www.w3.org/1999/xhtml">
            <p>FORMULA: C5H10O5</p>
            <p>CASID: 58-86-6</p>
            <p>CHARGE: 0</p>
            <p>KEGGID: C00181</p>
          </html>
        </notes>
      </species>
      <species id="M_metsox__R__L_e" name="L-methionine-R-sulfoxide" compartment="e" charge="0">
        <notes>
          <html xmlns="http://www.w3.org/1999/xhtml">
            <p>FORMULA: C5H11NO3S</p>
            <p>CHARGE: 0</p>
          </html>
        </notes>
      </species>
      <species id="M_12dgr181_p" name="1;2-Diacyl-sn-glycerol (dioctadec-11-enoyl; n-C18:1)" compartment="p" charge="0">
        <notes>
          <html xmlns="http://www.w3.org/1999/xhtml">
            <p>FORMULA: C39H72O5</p>
            <p>CHARGE: 0</p>
            <p>KEGGID: C00641</p>
          </html>
        </notes>
      </species>
      <species id="M_metsox__R__L_c" name="L-methionine-R-sulfoxide" compartment="c" charge="0">
        <notes>
          <html xmlns="http://www.w3.org/1999/xhtml">
            <p>FORMULA: C5H11NO3S</p>
            <p>CHARGE: 0</p>
          </html>
        </notes>
      </species>
      <species id="M_metsox__R__L_p" name="L-methionine-R-sulfoxide" compartment="p" charge="0">
        <notes>
          <html xmlns="http://www.w3.org/1999/xhtml">
            <p>FORMULA: C5H11NO3S</p>
            <p>CHARGE: 0</p>
          </html>
        </notes>
      </species>
      <species id="M_so2_e" name="sulfur dioxide" compartment="e" charge="0">
        <notes>
          <html xmlns="http://www.w3.org/1999/xhtml">
            <p>FORMULA: O2S</p>
            <p>CHARGE: 0</p>
            <p>KEGGID: C09306</p>
          </html>
        </notes>
      </species>
      <species id="M_hdcoa_c" name="Hexadecenoyl-CoA (n-C16:1CoA)" compartment="c" charge="-4">
        <notes>
          <html xmlns="http://www.w3.org/1999/xhtml">
            <p>FORMULA: C37H60N7O17P3S</p>
            <p>CHARGE: -4</p>
          </html>
        </notes>
      </species>
      <species id="M_12ppd__S_c" name="(S)-Propane-1;2-diol" compartment="c" charge="0">
        <notes>
          <html xmlns="http://www.w3.org/1999/xhtml">
            <p>FORMULA: C3H8O2</p>
            <p>CASID: 4254-14-3</p>
            <p>CHARGE: 0</p>
            <p>KEGGID: C02917</p>
          </html>
        </notes>
      </species>
      <species id="M_malt_p" name="Maltose" compartment="p" charge="0">
        <notes>
          <html xmlns="http://www.w3.org/1999/xhtml">
            <p>FORMULA: C12H22O11</p>
            <p>CASID: 69-79-4</p>
            <p>CHARGE: 0</p>
            <p>KEGGID: C00208</p>
          </html>
        </notes>
      </species>
      <species id="M_glyald_e" name="D-Glyceraldehyde" compartment="e" charge="0">
        <notes>
          <html xmlns="http://www.w3.org/1999/xhtml">
            <p>FORMULA: C3H6O3</p>
            <p>CASID: 453-17-8</p>
            <p>CHARGE: 0</p>
            <p>KEGGID: C00577</p>
          </html>
        </notes>
      </species>
      <species id="M_glyald_c" name="D-Glyceraldehyde" compartment="c" charge="0">
        <notes>
          <html xmlns="http://www.w3.org/1999/xhtml">
            <p>FORMULA: C3H6O3</p>
            <p>CASID: 453-17-8</p>
            <p>CHARGE: 0</p>
            <p>KEGGID: C00577</p>
          </html>
        </notes>
      </species>
      <species id="M_12ppd__S_e" name="(S)-Propane-1;2-diol" compartment="e" charge="0">
        <notes>
          <html xmlns="http://www.w3.org/1999/xhtml">
            <p>FORMULA: C3H8O2</p>
            <p>CASID: 4254-14-3</p>
            <p>CHARGE: 0</p>
            <p>KEGGID: C02917</p>
          </html>
        </notes>
      </species>
      <species id="M_salc_c" name="salicylate" compartment="c" charge="-1">
        <notes>
          <html xmlns="http://www.w3.org/1999/xhtml">
            <p>FORMULA: C7H5O3</p>
            <p>CASID: 69-72-7</p>
            <p>CHARGE: -1</p>
          </html>
        </notes>
      </species>
      <species id="M_malt_c" name="Maltose" compartment="c" charge="0">
        <notes>
          <html xmlns="http://www.w3.org/1999/xhtml">
            <p>FORMULA: C12H22O11</p>
            <p>CASID: 69-79-4</p>
            <p>CHARGE: 0</p>
            <p>KEGGID: C00208</p>
          </html>
        </notes>
      </species>
      <species id="M_12ppd__S_p" name="(S)-Propane-1;2-diol" compartment="p" charge="0">
        <notes>
          <html xmlns="http://www.w3.org/1999/xhtml">
            <p>FORMULA: C3H8O2</p>
            <p>CASID: 4254-14-3</p>
            <p>CHARGE: 0</p>
            <p>KEGGID: C02917</p>
          </html>
        </notes>
      </species>
      <species id="M_malt_e" name="Maltose" compartment="e" charge="0">
        <notes>
          <html xmlns="http://www.w3.org/1999/xhtml">
            <p>FORMULA: C12H22O11</p>
            <p>CASID: 69-79-4</p>
            <p>CHARGE: 0</p>
            <p>KEGGID: C00208</p>
          </html>
        </notes>
      </species>
      <species id="M_glyald_p" name="D-Glyceraldehyde" compartment="p" charge="0">
        <notes>
          <html xmlns="http://www.w3.org/1999/xhtml">
            <p>FORMULA: C3H6O3</p>
            <p>CASID: 453-17-8</p>
            <p>CHARGE: 0</p>
            <p>KEGGID: C00577</p>
          </html>
        </notes>
      </species>
      <species id="M_cystrna_c" name="L-Cysteinyl-tRNA(Cys)" compartment="c" charge="1">
        <notes>
          <html xmlns="http://www.w3.org/1999/xhtml">
            <p>FORMULA: C3H6NOSR</p>
            <p>CHARGE: 1</p>
            <p>KEGGID: C03125</p>
          </html>
        </notes>
      </species>
      <species id="M_taur_e" name="Taurine" compartment="e" charge="0">
        <notes>
          <html xmlns="http://www.w3.org/1999/xhtml">
            <p>FORMULA: C2H7NO3S</p>
            <p>CASID: 107-35-7</p>
            <p>CHARGE: 0</p>
            <p>KEGGID: C00245</p>
          </html>
        </notes>
      </species>
      <species id="M_taur_c" name="Taurine" compartment="c" charge="0">
        <notes>
          <html xmlns="http://www.w3.org/1999/xhtml">
            <p>FORMULA: C2H7NO3S</p>
            <p>CASID: 107-35-7</p>
            <p>CHARGE: 0</p>
            <p>KEGGID: C00245</p>
          </html>
        </notes>
      </species>
      <species id="M_peamn_p" name="Phenethylamine" compartment="p" charge="1">
        <notes>
          <html xmlns="http://www.w3.org/1999/xhtml">
            <p>FORMULA: C8H12N</p>
            <p>CASID: 64-04-0</p>
            <p>CHARGE: 1</p>
            <p>KEGGID: C05332</p>
          </html>
        </notes>
      </species>
      <species id="M_dxyl5p_c" name="1-deoxy-D-xylulose 5-phosphate" compartment="c" charge="-2">
        <notes>
          <html xmlns="http://www.w3.org/1999/xhtml">
            <p>FORMULA: C5H9O7P</p>
            <p>CHARGE: -2</p>
            <p>KEGGID: C11437</p>
          </html>
        </notes>
      </species>
      <species id="M_s7p_c" name="D-sedoheptulose 7-phosphate" compartment="c" charge="-2">
        <notes>
          <html xmlns="http://www.w3.org/1999/xhtml">
            <p>FORMULA: C7H13O10P</p>
            <p>CASID: 583-08-4</p>
            <p>CHARGE: -2</p>
            <p>KEGGID: C00281</p>
          </html>
        </notes>
      </species>
      <species id="M_peamn_e" name="Phenethylamine" compartment="e" charge="1">
        <notes>
          <html xmlns="http://www.w3.org/1999/xhtml">
            <p>FORMULA: C8H12N</p>
            <p>CASID: 64-04-0</p>
            <p>CHARGE: 1</p>
            <p>KEGGID: C05332</p>
          </html>
        </notes>
      </species>
      <species id="M_taur_p" name="Taurine" compartment="p" charge="0">
        <notes>
          <html xmlns="http://www.w3.org/1999/xhtml">
            <p>FORMULA: C2H7NO3S</p>
            <p>CASID: 107-35-7</p>
            <p>CHARGE: 0</p>
            <p>KEGGID: C00245</p>
          </html>
        </notes>
      </species>
      <species id="M_glyc__R_p" name="(R)-Glycerate" compartment="p" charge="-1">
        <notes>
          <html xmlns="http://www.w3.org/1999/xhtml">
            <p>FORMULA: C3H5O4</p>
            <p>CASID: 473-81-4</p>
            <p>CHARGE: -1</p>
            <p>KEGGID: C00258</p>
          </html>
        </notes>
      </species>
      <species id="M_2odec11eg3p_p" name="2-octadec-11-enoyl-sn-glycerol 3-phosphate" compartment="p" charge="-1">
        <notes>
          <html xmlns="http://www.w3.org/1999/xhtml">
            <p>FORMULA: C21H40O7P1</p>
            <p>CHARGE: -1</p>
            <p>KEGGID: C03974</p>
          </html>
        </notes>
      </species>
      <species id="M_26dap__M_c" name="meso-2;6-Diaminoheptanedioate" compartment="c" charge="0">
        <notes>
          <html xmlns="http://www.w3.org/1999/xhtml">
            <p>FORMULA: C7H14N2O4</p>
            <p>CASID: None</p>
            <p>CHARGE: 0</p>
            <p>KEGGID: C00680</p>
          </html>
        </notes>
      </species>
      <species id="M_apg160_c" name="acyl phosphatidylglycerol (n-C16:0)" compartment="c" charge="-1">
        <notes>
          <html xmlns="http://www.w3.org/1999/xhtml">
            <p>FORMULA: C54H104O11P</p>
            <p>CHARGE: -1</p>
          </html>
        </notes>
      </species>
      <species id="M_26dap__M_e" name="meso-2;6-Diaminoheptanedioate" compartment="e" charge="0">
        <notes>
          <html xmlns="http://www.w3.org/1999/xhtml">
            <p>FORMULA: C7H14N2O4</p>
            <p>CASID: None</p>
            <p>CHARGE: 0</p>
            <p>KEGGID: C00680</p>
          </html>
        </notes>
      </species>
      <species id="M_inost_p" name="myo-Inositol" compartment="p" charge="0">
        <notes>
          <html xmlns="http://www.w3.org/1999/xhtml">
            <p>FORMULA: C6H12O6</p>
            <p>CASID: 87-89-8</p>
            <p>CHARGE: 0</p>
            <p>KEGGID: C00137</p>
          </html>
        </notes>
      </species>
      <species id="M_glyc__R_c" name="(R)-Glycerate" compartment="c" charge="-1">
        <notes>
          <html xmlns="http://www.w3.org/1999/xhtml">
            <p>FORMULA: C3H5O4</p>
            <p>CASID: 473-81-4</p>
            <p>CHARGE: -1</p>
            <p>KEGGID: C00258</p>
          </html>
        </notes>
      </species>
      <species id="M_glyc__R_e" name="(R)-Glycerate" compartment="e" charge="-1">
        <notes>
          <html xmlns="http://www.w3.org/1999/xhtml">
            <p>FORMULA: C3H5O4</p>
            <p>CASID: 473-81-4</p>
            <p>CHARGE: -1</p>
            <p>KEGGID: C00258</p>
          </html>
        </notes>
      </species>
      <species id="M_2odec11eg3p_c" name="2-octadec-11-enoyl-sn-glycerol 3-phosphate" compartment="c" charge="-1">
        <notes>
          <html xmlns="http://www.w3.org/1999/xhtml">
            <p>FORMULA: C21H40O7P1</p>
            <p>CHARGE: -1</p>
            <p>KEGGID: C03974</p>
          </html>
        </notes>
      </species>
      <species id="M_26dap__M_p" name="meso-2;6-Diaminoheptanedioate" compartment="p" charge="0">
        <notes>
          <html xmlns="http://www.w3.org/1999/xhtml">
            <p>FORMULA: C7H14N2O4</p>
            <p>CASID: None</p>
            <p>CHARGE: 0</p>
            <p>KEGGID: C00680</p>
          </html>
        </notes>
      </species>
      <species id="M_inost_e" name="myo-Inositol" compartment="e" charge="0">
        <notes>
          <html xmlns="http://www.w3.org/1999/xhtml">
            <p>FORMULA: C6H12O6</p>
            <p>CASID: 87-89-8</p>
            <p>CHARGE: 0</p>
            <p>KEGGID: C00137</p>
          </html>
        </notes>
      </species>
      <species id="M_inost_c" name="myo-Inositol" compartment="c" charge="0">
        <notes>
          <html xmlns="http://www.w3.org/1999/xhtml">
            <p>FORMULA: C6H12O6</p>
            <p>CASID: 87-89-8</p>
            <p>CHARGE: 0</p>
            <p>KEGGID: C00137</p>
          </html>
        </notes>
      </species>
      <species id="M_thdp_c" name="2;3;4;5-Tetrahydrodipicolinate" compartment="c" charge="-2">
        <notes>
          <html xmlns="http://www.w3.org/1999/xhtml">
            <p>FORMULA: C7H7NO4</p>
            <p>CHARGE: -2</p>
            <p>KEGGID: C03972</p>
          </html>
        </notes>
      </species>
      <species id="M_udpglcur_e" name="UDP-D-glucuronate" compartment="e" charge="-3">
        <notes>
          <html xmlns="http://www.w3.org/1999/xhtml">
            <p>FORMULA: C15H19N2O18P2</p>
            <p>CHARGE: -3</p>
            <p>KEGGID: C00167</p>
          </html>
        </notes>
      </species>
      <species id="M_udpglcur_c" name="UDP-D-glucuronate" compartment="c" charge="-3">
        <notes>
          <html xmlns="http://www.w3.org/1999/xhtml">
            <p>FORMULA: C15H19N2O18P2</p>
            <p>CHARGE: -3</p>
            <p>KEGGID: C00167</p>
          </html>
        </notes>
      </species>
      <species id="M_2p4c2me_c" name="2-phospho-4-(cytidine 5-diphospho)-2-C-methyl-D-erythritol" compartment="c" charge="-4">
        <notes>
          <html xmlns="http://www.w3.org/1999/xhtml">
            <p>FORMULA: C14H22N3O17P3</p>
            <p>CHARGE: -4</p>
          </html>
        </notes>
      </species>
      <species id="M_udpglcur_p" name="UDP-D-glucuronate" compartment="p" charge="-3">
        <notes>
          <html xmlns="http://www.w3.org/1999/xhtml">
            <p>FORMULA: C15H19N2O18P2</p>
            <p>CHARGE: -3</p>
            <p>KEGGID: C00167</p>
          </html>
        </notes>
      </species>
      <species id="M_2agpe181_c" name="2-Acyl-sn-glycero-3-phosphoethanolamine (n-C18:1)" compartment="c" charge="0">
        <notes>
          <html xmlns="http://www.w3.org/1999/xhtml">
            <p>FORMULA: C23H46NO7P1</p>
            <p>CHARGE: 0</p>
            <p>KEGGID: C05973</p>
          </html>
        </notes>
      </species>
      <species id="M_progly_e" name="L-Prolinylglycine" compartment="e" charge="0">
        <notes>
          <html xmlns="http://www.w3.org/1999/xhtml">
            <p>FORMULA: C7H12N2O3</p>
            <p>CHARGE: 0</p>
          </html>
        </notes>
      </species>
      <species id="M_2dda7p_c" name="2-Dehydro-3-deoxy-D-arabino-heptonate 7-phosphate" compartment="c" charge="-3">
        <notes>
          <html xmlns="http://www.w3.org/1999/xhtml">
            <p>FORMULA: C7H10O10P</p>
            <p>CHARGE: -3</p>
            <p>KEGGID: C04691</p>
          </html>
        </notes>
      </species>
      <species id="M_h2mb4p_c" name="1-hydroxy-2-methyl-2-(E)-butenyl 4-diphosphate" compartment="c" charge="-3">
        <notes>
          <html xmlns="http://www.w3.org/1999/xhtml">
            <p>FORMULA: C5H9O8P2</p>
            <p>CHARGE: -3</p>
            <p>KEGGID: C11811</p>
          </html>
        </notes>
      </species>
      <species id="M_progly_c" name="L-Prolinylglycine" compartment="c" charge="0">
        <notes>
          <html xmlns="http://www.w3.org/1999/xhtml">
            <p>FORMULA: C7H12N2O3</p>
            <p>CHARGE: 0</p>
          </html>
        </notes>
      </species>
      <species id="M_23dhmp_c" name="(R)-2;3-Dihydroxy-3-methylpentanoate" compartment="c" charge="-1">
        <notes>
          <html xmlns="http://www.w3.org/1999/xhtml">
            <p>FORMULA: C6H11O4</p>
            <p>CHARGE: -1</p>
            <p>KEGGID: C06007</p>
          </html>
        </notes>
      </species>
      <species id="M_2agpe181_p" name="2-Acyl-sn-glycero-3-phosphoethanolamine (n-C18:1)" compartment="p" charge="0">
        <notes>
          <html xmlns="http://www.w3.org/1999/xhtml">
            <p>FORMULA: C23H46NO7P1</p>
            <p>CHARGE: 0</p>
            <p>KEGGID: C05973</p>
          </html>
        </notes>
      </species>
      <species id="M_progly_p" name="L-Prolinylglycine" compartment="p" charge="0">
        <notes>
          <html xmlns="http://www.w3.org/1999/xhtml">
            <p>FORMULA: C7H12N2O3</p>
            <p>CHARGE: 0</p>
          </html>
        </notes>
      </species>
      <species id="M_for_p" name="Formate" compartment="p" charge="-1">
        <notes>
          <html xmlns="http://www.w3.org/1999/xhtml">
            <p>FORMULA: CH1O2</p>
            <p>CASID: 64-18-6</p>
            <p>CHARGE: -1</p>
            <p>KEGGID: C00058</p>
          </html>
        </notes>
      </species>
      <species id="M_duri_e" name="Deoxyuridine" compartment="e" charge="0">
        <notes>
          <html xmlns="http://www.w3.org/1999/xhtml">
            <p>FORMULA: C9H12N2O5</p>
            <p>CASID: 951-78-0</p>
            <p>CHARGE: 0</p>
            <p>KEGGID: C00526</p>
          </html>
        </notes>
      </species>
      <species id="M_tmrs2eACP_c" name="trans-Tetradec-2-enoyl-[acyl-carrier protein]" compartment="c" charge="-1">
        <notes>
          <html xmlns="http://www.w3.org/1999/xhtml">
            <p>FORMULA: C25H45N2O8PRS</p>
            <p>CASID: 7783-08-6</p>
            <p>CHARGE: -1</p>
            <p>KEGGID: C05760</p>
          </html>
        </notes>
      </species>
      <species id="M_duri_c" name="Deoxyuridine" compartment="c" charge="0">
        <notes>
          <html xmlns="http://www.w3.org/1999/xhtml">
            <p>FORMULA: C9H12N2O5</p>
            <p>CASID: 951-78-0</p>
            <p>CHARGE: 0</p>
            <p>KEGGID: C00526</p>
          </html>
        </notes>
      </species>
      <species id="M_for_e" name="Formate" compartment="e" charge="-1">
        <notes>
          <html xmlns="http://www.w3.org/1999/xhtml">
            <p>FORMULA: CH1O2</p>
            <p>CASID: 64-18-6</p>
            <p>CHARGE: -1</p>
            <p>KEGGID: C00058</p>
          </html>
        </notes>
      </species>
      <species id="M_for_c" name="Formate" compartment="c" charge="-1">
        <notes>
          <html xmlns="http://www.w3.org/1999/xhtml">
            <p>FORMULA: CH1O2</p>
            <p>CASID: 64-18-6</p>
            <p>CHARGE: -1</p>
            <p>KEGGID: C00058</p>
          </html>
        </notes>
      </species>
      <species id="M_duri_p" name="Deoxyuridine" compartment="p" charge="0">
        <notes>
          <html xmlns="http://www.w3.org/1999/xhtml">
            <p>FORMULA: C9H12N2O5</p>
            <p>CASID: 951-78-0</p>
            <p>CHARGE: 0</p>
            <p>KEGGID: C00526</p>
          </html>
        </notes>
      </species>
      <species id="M_udpacgal_p" name="UDP-N-acetyl-D-galactosamine" compartment="p" charge="-2">
        <notes>
          <html xmlns="http://www.w3.org/1999/xhtml">
            <p>FORMULA: C17H25N3O17P2</p>
            <p>CASID: None</p>
            <p>CHARGE: -2</p>
            <p>KEGGID: C00203</p>
          </html>
        </notes>
      </species>
      <species id="M_udpacgal_e" name="UDP-N-acetyl-D-galactosamine" compartment="e" charge="-2">
        <notes>
          <html xmlns="http://www.w3.org/1999/xhtml">
            <p>FORMULA: C17H25N3O17P2</p>
            <p>CASID: None</p>
            <p>CHARGE: -2</p>
            <p>KEGGID: C00203</p>
          </html>
        </notes>
      </species>
      <species id="M_gmhep7p_c" name="D-glycero-D-manno-heptose 7-phosphate" compartment="c" charge="-2">
        <notes>
          <html xmlns="http://www.w3.org/1999/xhtml">
            <p>FORMULA: C7H13O10P</p>
            <p>CHARGE: -2</p>
            <p>KEGGID: C07836</p>
          </html>
        </notes>
      </species>
      <species id="M_alatrna_c" name="L-Alanyl-tRNA(Ala)" compartment="c" charge="1">
        <notes>
          <html xmlns="http://www.w3.org/1999/xhtml">
            <p>FORMULA: C3H6NOR</p>
            <p>CHARGE: 1</p>
            <p>KEGGID: C00886</p>
          </html>
        </notes>
      </species>
      <species id="M_xylu__D_c" name="D-Xylulose" compartment="c" charge="0">
        <notes>
          <html xmlns="http://www.w3.org/1999/xhtml">
            <p>FORMULA: C5H10O5</p>
            <p>CASID: 551-84-8</p>
            <p>CHARGE: 0</p>
            <p>KEGGID: C00310</p>
          </html>
        </notes>
      </species>
      <species id="M_nadp_c" name="Nicotinamide adenine dinucleotide phosphate" compartment="c" charge="-3">
        <notes>
          <html xmlns="http://www.w3.org/1999/xhtml">
            <p>FORMULA: C21H25N7O17P3</p>
            <p>CASID: 53-59-8</p>
            <p>CHARGE: -3</p>
            <p>KEGGID: C00006</p>
          </html>
        </notes>
      </species>
      <species id="M_uLa4fn_c" name="undecaprenyl phosphate-4-amino-4-formyl-L-arabinose" compartment="c" charge="-1">
        <notes>
          <html xmlns="http://www.w3.org/1999/xhtml">
            <p>FORMULA: C61H99N1O8P1</p>
            <p>CHARGE: -1</p>
          </html>
        </notes>
      </species>
      <species id="M_suc6p_c" name="Sucrose 6-phosphate" compartment="c" charge="-2">
        <notes>
          <html xmlns="http://www.w3.org/1999/xhtml">
            <p>FORMULA: C12H21O14P</p>
            <p>CHARGE: -2</p>
            <p>KEGGID: C02591</p>
          </html>
        </notes>
      </species>
      <species id="M_sucarg_c" name="N2-Succinyl-L-arginine" compartment="c" charge="-1">
        <notes>
          <html xmlns="http://www.w3.org/1999/xhtml">
            <p>FORMULA: C10H17N4O5</p>
            <p>CASID: 1758-80-1</p>
            <p>CHARGE: -1</p>
            <p>KEGGID: C03296</p>
          </html>
        </notes>
      </species>
      <species id="M_trnagln_c" name="tRNA(Gln)" compartment="c" charge="0">
        <notes>
          <html xmlns="http://www.w3.org/1999/xhtml">
            <p>FORMULA: R</p>
            <p>CHARGE: 0</p>
            <p>KEGGID: C01640</p>
          </html>
        </notes>
      </species>
      <species id="M_dgmp_e" name="dGMP" compartment="e" charge="-2">
        <notes>
          <html xmlns="http://www.w3.org/1999/xhtml">
            <p>FORMULA: C10H12N5O7P</p>
            <p>CASID: 902-04-5</p>
            <p>CHARGE: -2</p>
            <p>KEGGID: C00362</p>
          </html>
        </notes>
      </species>
      <species id="M_dmlz_c" name="6;7-Dimethyl-8-(1-D-ribityl)lumazine" compartment="c" charge="0">
        <notes>
          <html xmlns="http://www.w3.org/1999/xhtml">
            <p>FORMULA: C13H18N4O6</p>
            <p>CHARGE: 0</p>
            <p>KEGGID: C04332</p>
          </html>
        </notes>
      </species>
      <species id="M_dgmp_c" name="dGMP" compartment="c" charge="-2">
        <notes>
          <html xmlns="http://www.w3.org/1999/xhtml">
            <p>FORMULA: C10H12N5O7P</p>
            <p>CASID: 902-04-5</p>
            <p>CHARGE: -2</p>
            <p>KEGGID: C00362</p>
          </html>
        </notes>
      </species>
      <species id="M_glyc2p_p" name="Glycerol 2-phosphate" compartment="p" charge="-2">
        <notes>
          <html xmlns="http://www.w3.org/1999/xhtml">
            <p>FORMULA: C3H7O6P</p>
            <p>CASID: 3249-68-1</p>
            <p>CHARGE: -2</p>
            <p>KEGGID: C02979</p>
          </html>
        </notes>
      </species>
      <species id="M_thmpp_c" name="Thiamine diphosphate" compartment="c" charge="-2">
        <notes>
          <html xmlns="http://www.w3.org/1999/xhtml">
            <p>FORMULA: C12H16N4O7P2S</p>
            <p>CASID: 154-87-0</p>
            <p>CHARGE: -2</p>
            <p>KEGGID: C00068</p>
          </html>
        </notes>
      </species>
      <species id="M_dgmp_p" name="dGMP" compartment="p" charge="-2">
        <notes>
          <html xmlns="http://www.w3.org/1999/xhtml">
            <p>FORMULA: C10H12N5O7P</p>
            <p>CASID: 902-04-5</p>
            <p>CHARGE: -2</p>
            <p>KEGGID: C00362</p>
          </html>
        </notes>
      </species>
      <species id="M_kdo8p_c" name="3-Deoxy-D-manno-octulosonate 8-phosphate" compartment="c" charge="-3">
        <notes>
          <html xmlns="http://www.w3.org/1999/xhtml">
            <p>FORMULA: C8H12O11P</p>
            <p>CHARGE: -3</p>
            <p>KEGGID: C04478</p>
          </html>
        </notes>
      </species>
      <species id="M_f6p_c" name="D-Fructose 6-phosphate" compartment="c" charge="-2">
        <notes>
          <html xmlns="http://www.w3.org/1999/xhtml">
            <p>FORMULA: C6H11O9P</p>
            <p>CASID: 643-13-0</p>
            <p>CHARGE: -2</p>
            <p>KEGGID: C00085</p>
          </html>
        </notes>
      </species>
      <species id="M_um4p_c" name="UDP-N-acetylmuramoyl-L-alanyl-D-gamma-glutamyl-meso-2;6-diaminopimelate-D-alanine" compartment="c" charge="-4">
        <notes>
          <html xmlns="http://www.w3.org/1999/xhtml">
            <p>FORMULA: C38H56N8O27P2</p>
            <p>CHARGE: -4</p>
          </html>
        </notes>
      </species>
      <species id="M_f6p_p" name="D-Fructose 6-phosphate" compartment="p" charge="-2">
        <notes>
          <html xmlns="http://www.w3.org/1999/xhtml">
            <p>FORMULA: C6H11O9P</p>
            <p>CASID: 643-13-0</p>
            <p>CHARGE: -2</p>
            <p>KEGGID: C00085</p>
          </html>
        </notes>
      </species>
      <species id="M_5aprbu_c" name="5-Amino-6-(5-phosphoribitylamino)uracil" compartment="c" charge="-2">
        <notes>
          <html xmlns="http://www.w3.org/1999/xhtml">
            <p>FORMULA: C9H15N4O9P</p>
            <p>CHARGE: -2</p>
            <p>KEGGID: C04454</p>
          </html>
        </notes>
      </species>
      <species id="M_nadh_c" name="Nicotinamide adenine dinucleotide - reduced" compartment="c" charge="-2">
        <notes>
          <html xmlns="http://www.w3.org/1999/xhtml">
            <p>FORMULA: C21H27N7O14P2</p>
            <p>CASID: 58-68-4</p>
            <p>CHARGE: -2</p>
            <p>KEGGID: C00004</p>
          </html>
        </notes>
      </species>
      <species id="M_ocACP_c" name="Octanoyl-ACP (n-C8:0ACP)" compartment="c" charge="-1">
        <notes>
          <html xmlns="http://www.w3.org/1999/xhtml">
            <p>FORMULA: C19H35N2O8PRS</p>
            <p>CHARGE: -1</p>
            <p>KEGGID: C05752</p>
          </html>
        </notes>
      </species>
      <species id="M_12dgr140_p" name="1;2-Diacyl-sn-glycerol (ditetradecanoyl; n-C14:0)" compartment="p" charge="0">
        <notes>
          <html xmlns="http://www.w3.org/1999/xhtml">
            <p>FORMULA: C31H60O5</p>
            <p>CHARGE: 0</p>
            <p>KEGGID: C00641</p>
          </html>
        </notes>
      </species>
      <species id="M_trnaglu_c" name="tRNA (Glu)" compartment="c" charge="0">
        <notes>
          <html xmlns="http://www.w3.org/1999/xhtml">
            <p>FORMULA: R</p>
            <p>CASID: None</p>
            <p>CHARGE: 0</p>
            <p>KEGGID: C01641</p>
          </html>
        </notes>
      </species>
      <species id="M_12dgr140_c" name="1;2-Diacyl-sn-glycerol (ditetradecanoyl; n-C14:0)" compartment="c" charge="0">
        <notes>
          <html xmlns="http://www.w3.org/1999/xhtml">
            <p>FORMULA: C31H60O5</p>
            <p>CHARGE: 0</p>
            <p>KEGGID: C00641</p>
          </html>
        </notes>
      </species>
      <species id="M_dopa_e" name="Dopamine" compartment="e" charge="1">
        <notes>
          <html xmlns="http://www.w3.org/1999/xhtml">
            <p>FORMULA: C8H12NO2</p>
            <p>CASID: 51-61-6</p>
            <p>CHARGE: 1</p>
            <p>KEGGID: C03758</p>
          </html>
        </notes>
      </species>
      <species id="M_leu__L_c" name="L-Leucine" compartment="c" charge="0">
        <notes>
          <html xmlns="http://www.w3.org/1999/xhtml">
            <p>FORMULA: C6H13NO2</p>
            <p>CASID: 61-90-5</p>
            <p>CHARGE: 0</p>
            <p>KEGGID: C00123</p>
          </html>
        </notes>
      </species>
      <species id="M_1ddecg3p_p" name="1-dodecanoyl-sn-glycerol 3-phosphate" compartment="p" charge="-2">
        <notes>
          <html xmlns="http://www.w3.org/1999/xhtml">
            <p>FORMULA: C15H29O7P1</p>
            <p>CHARGE: -2</p>
            <p>KEGGID: C00681</p>
          </html>
        </notes>
      </species>
      <species id="M_orot_e" name="Orotate" compartment="e" charge="-1">
        <notes>
          <html xmlns="http://www.w3.org/1999/xhtml">
            <p>FORMULA: C5H3N2O4</p>
            <p>CASID: 65-86-1</p>
            <p>CHARGE: -1</p>
            <p>KEGGID: C00295</p>
          </html>
        </notes>
      </species>
      <species id="M_toctd2eACP_c" name="trans-octadec-2-enoyl-[acyl-carrier protein]" compartment="c" charge="-1">
        <notes>
          <html xmlns="http://www.w3.org/1999/xhtml">
            <p>FORMULA: C29H53N2O8PRS</p>
            <p>CHARGE: -1</p>
          </html>
        </notes>
      </species>
      <species id="M_tagdp__D_c" name="D-Tagatose 1;6-biphosphate" compartment="c" charge="-4">
        <notes>
          <html xmlns="http://www.w3.org/1999/xhtml">
            <p>FORMULA: C6H10O12P2</p>
            <p>CHARGE: -4</p>
            <p>KEGGID: C03785</p>
          </html>
        </notes>
      </species>
      <species id="M_orot_c" name="Orotate" compartment="c" charge="-1">
        <notes>
          <html xmlns="http://www.w3.org/1999/xhtml">
            <p>FORMULA: C5H3N2O4</p>
            <p>CASID: 65-86-1</p>
            <p>CHARGE: -1</p>
            <p>KEGGID: C00295</p>
          </html>
        </notes>
      </species>
      <species id="M_1ddecg3p_c" name="1-dodecanoyl-sn-glycerol 3-phosphate" compartment="c" charge="-2">
        <notes>
          <html xmlns="http://www.w3.org/1999/xhtml">
            <p>FORMULA: C15H29O7P1</p>
            <p>CHARGE: -2</p>
            <p>KEGGID: C00681</p>
          </html>
        </notes>
      </species>
      <species id="M_dopa_p" name="Dopamine" compartment="p" charge="1">
        <notes>
          <html xmlns="http://www.w3.org/1999/xhtml">
            <p>FORMULA: C8H12NO2</p>
            <p>CASID: 51-61-6</p>
            <p>CHARGE: 1</p>
            <p>KEGGID: C03758</p>
          </html>
        </notes>
      </species>
      <species id="M_oaa_c" name="Oxaloacetate" compartment="c" charge="-2">
        <notes>
          <html xmlns="http://www.w3.org/1999/xhtml">
            <p>FORMULA: C4H2O5</p>
            <p>CASID: 328-42-7</p>
            <p>CHARGE: -2</p>
            <p>KEGGID: C00036</p>
          </html>
        </notes>
      </species>
      <species id="M_orot_p" name="Orotate" compartment="p" charge="-1">
        <notes>
          <html xmlns="http://www.w3.org/1999/xhtml">
            <p>FORMULA: C5H3N2O4</p>
            <p>CASID: 65-86-1</p>
            <p>CHARGE: -1</p>
            <p>KEGGID: C00295</p>
          </html>
        </notes>
      </species>
      <species id="M_ohpb_c" name="2-Oxo-3-hydroxy-4-phosphobutanoate" compartment="c" charge="-3">
        <notes>
          <html xmlns="http://www.w3.org/1999/xhtml">
            <p>FORMULA: C4H4O8P</p>
            <p>CHARGE: -3</p>
            <p>KEGGID: C06054</p>
          </html>
        </notes>
      </species>
      <species id="M_1agpe161_p" name="1-Acyl-sn-glycero-3-phosphoethanolamine (n-C16:1)" compartment="p" charge="0">
        <notes>
          <html xmlns="http://www.w3.org/1999/xhtml">
            <p>FORMULA: C21H42NO7P1</p>
            <p>CHARGE: 0</p>
            <p>KEGGID: C04438</p>
          </html>
        </notes>
      </species>
      <species id="M_fe3hox_p" name="Fe(III)hydroxamate" compartment="p" charge="0">
        <notes>
          <html xmlns="http://www.w3.org/1999/xhtml">
            <p>FORMULA: C9H18O6N3Fe</p>
            <p>CHARGE: 0</p>
            <p>KEGGID: C06227</p>
          </html>
        </notes>
      </species>
      <species id="M_skm5p_c" name="Shikimate 5-phosphate" compartment="c" charge="-3">
        <notes>
          <html xmlns="http://www.w3.org/1999/xhtml">
            <p>FORMULA: C7H8O8P</p>
            <p>CHARGE: -3</p>
            <p>KEGGID: C03175</p>
          </html>
        </notes>
      </species>
      <species id="M_acACP_c" name="Acetyl-ACP" compartment="c" charge="-1">
        <notes>
          <html xmlns="http://www.w3.org/1999/xhtml">
            <p>FORMULA: C13H23N2O8PRS</p>
            <p>CHARGE: -1</p>
          </html>
        </notes>
      </species>
      <species id="M_glyb_e" name="Glycine betaine" compartment="e" charge="0">
        <notes>
          <html xmlns="http://www.w3.org/1999/xhtml">
            <p>FORMULA: C5H11NO2</p>
            <p>CASID: 107-43-7</p>
            <p>CHARGE: 0</p>
            <p>KEGGID: C00719</p>
          </html>
        </notes>
      </species>
      <species id="M_glyb_c" name="Glycine betaine" compartment="c" charge="0">
        <notes>
          <html xmlns="http://www.w3.org/1999/xhtml">
            <p>FORMULA: C5H11NO2</p>
            <p>CASID: 107-43-7</p>
            <p>CHARGE: 0</p>
            <p>KEGGID: C00719</p>
          </html>
        </notes>
      </species>
      <species id="M_cdpdddecg_c" name="CDP-1;2-didodecanoylglycerol" compartment="c" charge="-2">
        <notes>
          <html xmlns="http://www.w3.org/1999/xhtml">
            <p>FORMULA: C36H63N3O15P2</p>
            <p>CHARGE: -2</p>
            <p>KEGGID: C00269</p>
          </html>
        </notes>
      </species>
      <species id="M_fe3hox_e" name="Fe(III)hydroxamate" compartment="e" charge="0">
        <notes>
          <html xmlns="http://www.w3.org/1999/xhtml">
            <p>FORMULA: C9H18O6N3Fe</p>
            <p>CHARGE: 0</p>
            <p>KEGGID: C06227</p>
          </html>
        </notes>
      </species>
      <species id="M_glyb_p" name="Glycine betaine" compartment="p" charge="0">
        <notes>
          <html xmlns="http://www.w3.org/1999/xhtml">
            <p>FORMULA: C5H11NO2</p>
            <p>CASID: 107-43-7</p>
            <p>CHARGE: 0</p>
            <p>KEGGID: C00719</p>
          </html>
        </notes>
      </species>
      <species id="M_1agpe160_p" name="1-Acyl-sn-glycero-3-phosphoethanolamine (n-C16:0)" compartment="p" charge="0">
        <notes>
          <html xmlns="http://www.w3.org/1999/xhtml">
            <p>FORMULA: C21H44NO7P1</p>
            <p>CHARGE: 0</p>
            <p>KEGGID: C04438</p>
          </html>
        </notes>
      </species>
      <species id="M_cdpdodec11eg_c" name="CDP-1;2-dioctadec-11-enoylglycerol" compartment="c" charge="-2">
        <notes>
          <html xmlns="http://www.w3.org/1999/xhtml">
            <p>FORMULA: C48H83N3O15P2</p>
            <p>CHARGE: -2</p>
            <p>KEGGID: C00269</p>
          </html>
        </notes>
      </species>
      <species id="M_CDP__4keto__36dideox__glc_c" name="CDP-4-keto-3;6-dideoxy-D-glucose" compartment="c" charge="0">
        <notes>
          <html xmlns="http://www.w3.org/1999/xhtml">
            <p>FORMULA: C15H21N3O15P2</p>
            <p>CHARGE: 0</p>
          </html>
        </notes>
      </species>
      <species id="M_actACP_c" name="Acetoacetyl-ACP" compartment="c" charge="-1">
        <notes>
          <html xmlns="http://www.w3.org/1999/xhtml">
            <p>FORMULA: C15H25N2O9PRS</p>
            <p>CHARGE: -1</p>
            <p>KEGGID: C05744</p>
          </html>
        </notes>
      </species>
      <species id="M_ni2_p" name="nickel" compartment="p" charge="2">
        <notes>
          <html xmlns="http://www.w3.org/1999/xhtml">
            <p>FORMULA: Ni</p>
            <p>CHARGE: 2</p>
            <p>KEGGID: C00291</p>
          </html>
        </notes>
      </species>
      <species id="M_lyx__L_p" name="L-Lyxose" compartment="p" charge="0">
        <notes>
          <html xmlns="http://www.w3.org/1999/xhtml">
            <p>FORMULA: C5H10O5</p>
            <p>CASID: 1949-78-6</p>
            <p>CHARGE: 0</p>
            <p>KEGGID: C01508</p>
          </html>
        </notes>
      </species>
      <species id="M_lyx__L_e" name="L-Lyxose" compartment="e" charge="0">
        <notes>
          <html xmlns="http://www.w3.org/1999/xhtml">
            <p>FORMULA: C5H10O5</p>
            <p>CASID: 1949-78-6</p>
            <p>CHARGE: 0</p>
            <p>KEGGID: C01508</p>
          </html>
        </notes>
      </species>
      <species id="M_dhor__S_c" name="(S)-Dihydroorotate" compartment="c" charge="-1">
        <notes>
          <html xmlns="http://www.w3.org/1999/xhtml">
            <p>FORMULA: C5H5N2O4</p>
            <p>CASID: 5988-19-2</p>
            <p>CHARGE: -1</p>
            <p>KEGGID: C00337</p>
          </html>
        </notes>
      </species>
      <species id="M_fru_e" name="D-Fructose" compartment="e" charge="0">
        <notes>
          <html xmlns="http://www.w3.org/1999/xhtml">
            <p>FORMULA: C6H12O6</p>
            <p>CASID: 57-48-7</p>
            <p>CHARGE: 0</p>
            <p>KEGGID: C00095</p>
          </html>
        </notes>
      </species>
      <species id="M_3gmp_e" name="3-GMP" compartment="e" charge="-2">
        <notes>
          <html xmlns="http://www.w3.org/1999/xhtml">
            <p>FORMULA: C10H12N5O8P</p>
            <p>CHARGE: -2</p>
            <p>KEGGID: C06193</p>
          </html>
        </notes>
      </species>
      <species id="M_methf_c" name="5;10-Methenyltetrahydrofolate" compartment="c" charge="-1">
        <notes>
          <html xmlns="http://www.w3.org/1999/xhtml">
            <p>FORMULA: C20H20N7O6</p>
            <p>CHARGE: -1</p>
            <p>KEGGID: C00445</p>
          </html>
        </notes>
      </species>
      <species id="M_fru_c" name="D-Fructose" compartment="c" charge="0">
        <notes>
          <html xmlns="http://www.w3.org/1999/xhtml">
            <p>FORMULA: C6H12O6</p>
            <p>CASID: 57-48-7</p>
            <p>CHARGE: 0</p>
            <p>KEGGID: C00095</p>
          </html>
        </notes>
      </species>
      <species id="M_pa141_p" name="1;2-ditetradec-7-enoyl-sn-glycerol 3-phosphate" compartment="p" charge="-2">
        <notes>
          <html xmlns="http://www.w3.org/1999/xhtml">
            <p>FORMULA: C31H55O8P1</p>
            <p>CHARGE: -2</p>
            <p>KEGGID: C00416</p>
          </html>
        </notes>
      </species>
      <species id="M_eca4und_p" name="(enterobacterial common antigen)x4 undecaprenyl-diphosphate" compartment="p" charge="-6">
        <notes>
          <html xmlns="http://www.w3.org/1999/xhtml">
            <p>FORMULA: C151H234N12O67P2</p>
            <p>CHARGE: -6</p>
          </html>
        </notes>
      </species>
      <species id="M_fru_p" name="D-Fructose" compartment="p" charge="0">
        <notes>
          <html xmlns="http://www.w3.org/1999/xhtml">
            <p>FORMULA: C6H12O6</p>
            <p>CASID: 57-48-7</p>
            <p>CHARGE: 0</p>
            <p>KEGGID: C00095</p>
          </html>
        </notes>
      </species>
      <species id="M_3gmp_p" name="3-GMP" compartment="p" charge="-2">
        <notes>
          <html xmlns="http://www.w3.org/1999/xhtml">
            <p>FORMULA: C10H12N5O8P</p>
            <p>CHARGE: -2</p>
            <p>KEGGID: C06193</p>
          </html>
        </notes>
      </species>
      <species id="M_ara5p_c" name="D-arabinose 5-phosphate" compartment="c" charge="-2">
        <notes>
          <html xmlns="http://www.w3.org/1999/xhtml">
            <p>FORMULA: C5H9O8P</p>
            <p>CASID: 13137-52-5</p>
            <p>CHARGE: -2</p>
            <p>KEGGID: C01112</p>
          </html>
        </notes>
      </species>
      <species id="M_pa141_c" name="1;2-ditetradec-7-enoyl-sn-glycerol 3-phosphate" compartment="c" charge="-2">
        <notes>
          <html xmlns="http://www.w3.org/1999/xhtml">
            <p>FORMULA: C31H55O8P1</p>
            <p>CHARGE: -2</p>
            <p>KEGGID: C00416</p>
          </html>
        </notes>
      </species>
      <species id="M_cobalt2_e" name="Co2+" compartment="e" charge="2">
        <notes>
          <html xmlns="http://www.w3.org/1999/xhtml">
            <p>FORMULA: Co</p>
            <p>CASID: 7440-48-4</p>
            <p>CHARGE: 2</p>
            <p>KEGGID: C00175</p>
          </html>
        </notes>
      </species>
      <species id="M_cobalt2_c" name="Co2+" compartment="c" charge="2">
        <notes>
          <html xmlns="http://www.w3.org/1999/xhtml">
            <p>FORMULA: Co</p>
            <p>CASID: 7440-48-4</p>
            <p>CHARGE: 2</p>
            <p>KEGGID: C00175</p>
          </html>
        </notes>
      </species>
      <species id="M_pmtcoa_c" name="Palmitoyl-CoA (n-C16:0CoA)" compartment="c" charge="-4">
        <notes>
          <html xmlns="http://www.w3.org/1999/xhtml">
            <p>FORMULA: C37H62N7O17P3S</p>
            <p>CHARGE: -4</p>
            <p>KEGGID: C00154</p>
          </html>
        </notes>
      </species>
      <species id="M_3hodcoa_c" name="(S)-3-Hydroxyoctadecanoyl-CoA" compartment="c" charge="-4">
        <notes>
          <html xmlns="http://www.w3.org/1999/xhtml">
            <p>FORMULA: C39H66N7O18P3S</p>
            <p>CHARGE: -4</p>
          </html>
        </notes>
      </species>
      <species id="M_cobalt2_p" name="Co2+" compartment="p" charge="2">
        <notes>
          <html xmlns="http://www.w3.org/1999/xhtml">
            <p>FORMULA: Co</p>
            <p>CASID: 7440-48-4</p>
            <p>CHARGE: 2</p>
            <p>KEGGID: C00175</p>
          </html>
        </notes>
      </species>
      <species id="M_kokdo__laur__lipid4_c" name="KO-KDO-pentaacyl-lipid4[c]" compartment="c" charge="-6">
        <notes>
          <html xmlns="http://www.w3.org/1999/xhtml">
            <p>FORMULA: C96H170N2O39P2</p>
            <p>CHARGE: -6</p>
          </html>
        </notes>
      </species>
      <species id="M_cgly_p" name="Cys-Gly" compartment="p" charge="0">
        <notes>
          <html xmlns="http://www.w3.org/1999/xhtml">
            <p>FORMULA: C5H10N2O3S</p>
            <p>CASID: 19246-18-5</p>
            <p>CHARGE: 0</p>
            <p>KEGGID: C01419</p>
          </html>
        </notes>
      </species>
      <species id="M_pan4p_c" name="Pantetheine 4-phosphate" compartment="c" charge="-2">
        <notes>
          <html xmlns="http://www.w3.org/1999/xhtml">
            <p>FORMULA: C11H21N2O7PS</p>
            <p>CHARGE: -2</p>
            <p>KEGGID: C01134</p>
          </html>
        </notes>
      </species>
      <species id="M_cgly_e" name="Cys-Gly" compartment="e" charge="0">
        <notes>
          <html xmlns="http://www.w3.org/1999/xhtml">
            <p>FORMULA: C5H10N2O3S</p>
            <p>CASID: 19246-18-5</p>
            <p>CHARGE: 0</p>
            <p>KEGGID: C01419</p>
          </html>
        </notes>
      </species>
      <species id="M_cgly_c" name="Cys-Gly" compartment="c" charge="0">
        <notes>
          <html xmlns="http://www.w3.org/1999/xhtml">
            <p>FORMULA: C5H10N2O3S</p>
            <p>CASID: 19246-18-5</p>
            <p>CHARGE: 0</p>
            <p>KEGGID: C01419</p>
          </html>
        </notes>
      </species>
      <species id="M_phthr_c" name="O-Phospho-4-hydroxy-L-threonine" compartment="c" charge="-2">
        <notes>
          <html xmlns="http://www.w3.org/1999/xhtml">
            <p>FORMULA: C4H8NO7P</p>
            <p>CHARGE: -2</p>
            <p>KEGGID: C06055</p>
          </html>
        </notes>
      </species>
      <species id="M_2dr1p_c" name="2-Deoxy-D-ribose 1-phosphate" compartment="c" charge="-2">
        <notes>
          <html xmlns="http://www.w3.org/1999/xhtml">
            <p>FORMULA: C5H9O7P</p>
            <p>CHARGE: -2</p>
            <p>KEGGID: C00672</p>
          </html>
        </notes>
      </species>
      <species id="M_tagur_c" name="D-Tagaturonate" compartment="c" charge="-1">
        <notes>
          <html xmlns="http://www.w3.org/1999/xhtml">
            <p>FORMULA: C6H9O7</p>
            <p>CASID: None</p>
            <p>CHARGE: -1</p>
            <p>KEGGID: C00558</p>
          </html>
        </notes>
      </species>
      <species id="M_urea_c" name="Urea" compartment="c" charge="0">
        <notes>
          <html xmlns="http://www.w3.org/1999/xhtml">
            <p>FORMULA: CH4N2O</p>
            <p>CASID: 57-13-6</p>
            <p>CHARGE: 0</p>
            <p>KEGGID: C00086</p>
          </html>
        </notes>
      </species>
      <species id="M_pi_p" name="Phosphate" compartment="p" charge="-2">
        <notes>
          <html xmlns="http://www.w3.org/1999/xhtml">
            <p>FORMULA: HO4P</p>
            <p>CASID: 14265-44-2</p>
            <p>CHARGE: -2</p>
            <p>KEGGID: C00009</p>
          </html>
        </notes>
      </species>
      <species id="M_gdpmann_c" name="GDP-D-mannose" compartment="c" charge="-2">
        <notes>
          <html xmlns="http://www.w3.org/1999/xhtml">
            <p>FORMULA: C16H23N5O16P2</p>
            <p>CHARGE: -2</p>
            <p>KEGGID: C00096</p>
          </html>
        </notes>
      </species>
      <species id="M_protrna_c" name="L-Prolyl-tRNA(Pro)" compartment="c" charge="1">
        <notes>
          <html xmlns="http://www.w3.org/1999/xhtml">
            <p>FORMULA: C5H8NOR</p>
            <p>CHARGE: 1</p>
            <p>KEGGID: C02702</p>
          </html>
        </notes>
      </species>
      <species id="M_murein4px4px4p_p" name="three disacharide linked murein units (tetrapeptide crosslinked tetrapeptide (A2pm-&gt;D-ala) &amp; tetrapeptide corsslinked tetrapeptide (A2pm-&gt;D-ala)) (middle of chain)" compartment="p" charge="-6">
        <notes>
          <html xmlns="http://www.w3.org/1999/xhtml">
            <p>FORMULA: C111H167N21O58</p>
            <p>CHARGE: -6</p>
          </html>
        </notes>
      </species>
      <species id="M_r15bp_c" name="D-Ribose 1;5-bisphosphate" compartment="c" charge="-4">
        <notes>
          <html xmlns="http://www.w3.org/1999/xhtml">
            <p>FORMULA: C5H8O11P2</p>
            <p>CASID: None</p>
            <p>CHARGE: -4</p>
            <p>KEGGID: C01151</p>
          </html>
        </notes>
      </species>
      <species id="M_pi_c" name="Phosphate" compartment="c" charge="-2">
        <notes>
          <html xmlns="http://www.w3.org/1999/xhtml">
            <p>FORMULA: HO4P</p>
            <p>CASID: 14265-44-2</p>
            <p>CHARGE: -2</p>
            <p>KEGGID: C00009</p>
          </html>
        </notes>
      </species>
      <species id="M_pi_e" name="Phosphate" compartment="e" charge="-2">
        <notes>
          <html xmlns="http://www.w3.org/1999/xhtml">
            <p>FORMULA: HO4P</p>
            <p>CASID: 14265-44-2</p>
            <p>CHARGE: -2</p>
            <p>KEGGID: C00009</p>
          </html>
        </notes>
      </species>
      <species id="M_1agpg120_p" name="1-Acyl-sn-glycero-3-phosphoglycerol (n-C12:0)" compartment="p" charge="-1">
        <notes>
          <html xmlns="http://www.w3.org/1999/xhtml">
            <p>FORMULA: C18H36O9P1</p>
            <p>CHARGE: -1</p>
          </html>
        </notes>
      </species>
      <species id="M_grdp_c" name="Geranyl diphosphate" compartment="c" charge="-3">
        <notes>
          <html xmlns="http://www.w3.org/1999/xhtml">
            <p>FORMULA: C10H17O7P2</p>
            <p>CHARGE: -3</p>
            <p>KEGGID: C00341</p>
          </html>
        </notes>
      </species>
      <species id="M_pe161_c" name="phosphatidylethanolamine (dihexadec-9enoyl; n-C16:1)" compartment="c" charge="0">
        <notes>
          <html xmlns="http://www.w3.org/1999/xhtml">
            <p>FORMULA: C37H70N1O8P1</p>
            <p>CHARGE: 0</p>
            <p>KEGGID: C00350</p>
          </html>
        </notes>
      </species>
      <species id="M_2h3oppan_c" name="2-Hydroxy-3-oxopropanoate" compartment="c" charge="-1">
        <notes>
          <html xmlns="http://www.w3.org/1999/xhtml">
            <p>FORMULA: C3H3O4</p>
            <p>CHARGE: -1</p>
            <p>KEGGID: C01146</p>
          </html>
        </notes>
      </species>
      <species id="M_ctp_c" name="CTP" compartment="c" charge="-4">
        <notes>
          <html xmlns="http://www.w3.org/1999/xhtml">
            <p>FORMULA: C9H12N3O14P3</p>
            <p>CASID: 65-47-4</p>
            <p>CHARGE: -4</p>
            <p>KEGGID: C00063</p>
          </html>
        </notes>
      </species>
      <species id="M_pe120_c" name="phosphatidylethanolamine (didodecanoyl; n-C12:0)" compartment="c" charge="0">
        <notes>
          <html xmlns="http://www.w3.org/1999/xhtml">
            <p>FORMULA: C29H58N1O8P1</p>
            <p>CHARGE: 0</p>
            <p>KEGGID: C00350</p>
          </html>
        </notes>
      </species>
      <species id="M_pppg9_c" name="Protoporphyrinogen IX" compartment="c" charge="-2">
        <notes>
          <html xmlns="http://www.w3.org/1999/xhtml">
            <p>FORMULA: C34H38N4O4</p>
            <p>CHARGE: -2</p>
            <p>KEGGID: C01079</p>
          </html>
        </notes>
      </species>
      <species id="M_fe3hox_c" name="Fe(III)hydroxamate" compartment="c" charge="0">
        <notes>
          <html xmlns="http://www.w3.org/1999/xhtml">
            <p>FORMULA: C9H18O6N3Fe</p>
            <p>CHARGE: 0</p>
            <p>KEGGID: C06227</p>
          </html>
        </notes>
      </species>
      <species id="M_idon__L_c" name="L-Idonate" compartment="c" charge="-1">
        <notes>
          <html xmlns="http://www.w3.org/1999/xhtml">
            <p>FORMULA: C6H11O7</p>
            <p>CASID: 1114-17-6</p>
            <p>CHARGE: -1</p>
            <p>KEGGID: C00770</p>
          </html>
        </notes>
      </species>
      <species id="M_idon__L_e" name="L-Idonate" compartment="e" charge="-1">
        <notes>
          <html xmlns="http://www.w3.org/1999/xhtml">
            <p>FORMULA: C6H11O7</p>
            <p>CASID: 1114-17-6</p>
            <p>CHARGE: -1</p>
            <p>KEGGID: C00770</p>
          </html>
        </notes>
      </species>
      <species id="M_pe120_p" name="phosphatidylethanolamine (didodecanoyl; n-C12:0)" compartment="p" charge="0">
        <notes>
          <html xmlns="http://www.w3.org/1999/xhtml">
            <p>FORMULA: C29H58N1O8P1</p>
            <p>CHARGE: 0</p>
            <p>KEGGID: C00350</p>
          </html>
        </notes>
      </species>
      <species id="M_idon__L_p" name="L-Idonate" compartment="p" charge="-1">
        <notes>
          <html xmlns="http://www.w3.org/1999/xhtml">
            <p>FORMULA: C6H11O7</p>
            <p>CASID: 1114-17-6</p>
            <p>CHARGE: -1</p>
            <p>KEGGID: C00770</p>
          </html>
        </notes>
      </species>
      <species id="M_3odcoa_c" name="3-Oxodecanoyl-CoA" compartment="c" charge="-4">
        <notes>
          <html xmlns="http://www.w3.org/1999/xhtml">
            <p>FORMULA: C31H48N7O18P3S</p>
            <p>CHARGE: -4</p>
            <p>KEGGID: C05265</p>
          </html>
        </notes>
      </species>
      <species id="M_4r5au_c" name="4-(1-D-Ribitylamino)-5-aminouracil" compartment="c" charge="0">
        <notes>
          <html xmlns="http://www.w3.org/1999/xhtml">
            <p>FORMULA: C9H16N4O6</p>
            <p>CHARGE: 0</p>
            <p>KEGGID: C04732</p>
          </html>
        </notes>
      </species>
      <species id="M_hcys__L_c" name="L-Homocysteine" compartment="c" charge="0">
        <notes>
          <html xmlns="http://www.w3.org/1999/xhtml">
            <p>FORMULA: C4H9NO2S</p>
            <p>CASID: 6027-13-0</p>
            <p>CHARGE: 0</p>
            <p>KEGGID: C00155</p>
          </html>
        </notes>
      </species>
      <species id="M_2tdec7eg3p_c" name="2-tetradec-7-enoyl-sn-glycerol 3-phosphate" compartment="c" charge="-1">
        <notes>
          <html xmlns="http://www.w3.org/1999/xhtml">
            <p>FORMULA: C17H32O7P1</p>
            <p>CHARGE: -1</p>
            <p>KEGGID: C03974</p>
          </html>
        </notes>
      </species>
      <species id="M_2tdec7eg3p_p" name="2-tetradec-7-enoyl-sn-glycerol 3-phosphate" compartment="p" charge="-1">
        <notes>
          <html xmlns="http://www.w3.org/1999/xhtml">
            <p>FORMULA: C17H32O7P1</p>
            <p>CHARGE: -1</p>
            <p>KEGGID: C03974</p>
          </html>
        </notes>
      </species>
      <species id="M_34dhpac_p" name="3;4-Dihydroxyphenylacetaldehyde" compartment="p" charge="0">
        <notes>
          <html xmlns="http://www.w3.org/1999/xhtml">
            <p>FORMULA: C8H8O3</p>
            <p>CHARGE: 0</p>
            <p>KEGGID: C04043</p>
          </html>
        </notes>
      </species>
      <species id="M_mqn8_c" name="Menaquinone 8" compartment="c" charge="0">
        <notes>
          <html xmlns="http://www.w3.org/1999/xhtml">
            <p>FORMULA: C51H72O2</p>
            <p>CASID: 84-81-1</p>
            <p>CHARGE: 0</p>
            <p>KEGGID: C00828</p>
          </html>
        </notes>
      </species>
      <species id="M_his__L_p" name="L-Histidine" compartment="p" charge="0">
        <notes>
          <html xmlns="http://www.w3.org/1999/xhtml">
            <p>FORMULA: C6H9N3O2</p>
            <p>CASID: 71-00-1</p>
            <p>CHARGE: 0</p>
            <p>KEGGID: C00135</p>
          </html>
        </notes>
      </species>
      <species id="M_oc2coa_c" name="trans-Oct-2-enoyl-CoA" compartment="c" charge="-4">
        <notes>
          <html xmlns="http://www.w3.org/1999/xhtml">
            <p>FORMULA: C29H44N7O17P3S</p>
            <p>CHARGE: -4</p>
            <p>KEGGID: C05276</p>
          </html>
        </notes>
      </species>
      <species id="M_34dhpac_e" name="3;4-Dihydroxyphenylacetaldehyde" compartment="e" charge="0">
        <notes>
          <html xmlns="http://www.w3.org/1999/xhtml">
            <p>FORMULA: C8H8O3</p>
            <p>CHARGE: 0</p>
            <p>KEGGID: C04043</p>
          </html>
        </notes>
      </species>
      <species id="M_his__L_e" name="L-Histidine" compartment="e" charge="0">
        <notes>
          <html xmlns="http://www.w3.org/1999/xhtml">
            <p>FORMULA: C6H9N3O2</p>
            <p>CASID: 71-00-1</p>
            <p>CHARGE: 0</p>
            <p>KEGGID: C00135</p>
          </html>
        </notes>
      </species>
      <species id="M_his__L_c" name="L-Histidine" compartment="c" charge="0">
        <notes>
          <html xmlns="http://www.w3.org/1999/xhtml">
            <p>FORMULA: C6H9N3O2</p>
            <p>CASID: 71-00-1</p>
            <p>CHARGE: 0</p>
            <p>KEGGID: C00135</p>
          </html>
        </notes>
      </species>
      <species id="M_dann_c" name="7;8-Diaminononanoate" compartment="c" charge="1">
        <notes>
          <html xmlns="http://www.w3.org/1999/xhtml">
            <p>FORMULA: C9H21N2O2</p>
            <p>CHARGE: 1</p>
            <p>KEGGID: C01037</p>
          </html>
        </notes>
      </species>
      <species id="M_thex2eACP_c" name="trans-Hex-2-enoyl-[acyl-carrier protein]" compartment="c" charge="-1">
        <notes>
          <html xmlns="http://www.w3.org/1999/xhtml">
            <p>FORMULA: C17H29N2O8PRS</p>
            <p>CASID: 7783-08-6</p>
            <p>CHARGE: -1</p>
            <p>KEGGID: C05748</p>
          </html>
        </notes>
      </species>
      <species id="M_tddec2eACP_c" name="trans-Dodec-2-enoyl-[acyl-carrier protein]" compartment="c" charge="-1">
        <notes>
          <html xmlns="http://www.w3.org/1999/xhtml">
            <p>FORMULA: C23H41N2O8PRS</p>
            <p>CASID: 7783-08-6</p>
            <p>CHARGE: -1</p>
            <p>KEGGID: C05758</p>
          </html>
        </notes>
      </species>
      <species id="M_rml1p_c" name="L-Rhamnulose 1-phosphate" compartment="c" charge="-2">
        <notes>
          <html xmlns="http://www.w3.org/1999/xhtml">
            <p>FORMULA: C6H11O8P</p>
            <p>CHARGE: -2</p>
            <p>KEGGID: C01131</p>
          </html>
        </notes>
      </species>
      <species id="M_cbasp_c" name="N-Carbamoyl-L-aspartate" compartment="c" charge="-2">
        <notes>
          <html xmlns="http://www.w3.org/1999/xhtml">
            <p>FORMULA: C5H6N2O5</p>
            <p>CHARGE: -2</p>
            <p>KEGGID: C00438</p>
          </html>
        </notes>
      </species>
      <species id="M_N1aspmd_c" name="N1-Acetylspermidine" compartment="c" charge="2">
        <notes>
          <html xmlns="http://www.w3.org/1999/xhtml">
            <p>FORMULA: C9H23N3O</p>
            <p>CASID: 34450-16-3</p>
            <p>CHARGE: 2</p>
            <p>KEGGID: C00612</p>
          </html>
        </notes>
      </species>
      <species id="M_1agpg161_p" name="1-Acyl-sn-glycero-3-phosphoglycerol (n-C16:1)" compartment="p" charge="-1">
        <notes>
          <html xmlns="http://www.w3.org/1999/xhtml">
            <p>FORMULA: C22H42O9P1</p>
            <p>CHARGE: -1</p>
          </html>
        </notes>
      </species>
      <species id="M_damp_p" name="dAMP" compartment="p" charge="-2">
        <notes>
          <html xmlns="http://www.w3.org/1999/xhtml">
            <p>FORMULA: C10H12N5O6P</p>
            <p>CASID: 653-63-4</p>
            <p>CHARGE: -2</p>
            <p>KEGGID: C00360</p>
          </html>
        </notes>
      </species>
      <species id="M_dhnpt_c" name="Dihydroneopterin" compartment="c" charge="0">
        <notes>
          <html xmlns="http://www.w3.org/1999/xhtml">
            <p>FORMULA: C9H13N5O4</p>
            <p>CHARGE: 0</p>
            <p>KEGGID: C04874</p>
          </html>
        </notes>
      </species>
      <species id="M_r1p_c" name="alpha-D-Ribose 1-phosphate" compartment="c" charge="-2">
        <notes>
          <html xmlns="http://www.w3.org/1999/xhtml">
            <p>FORMULA: C5H9O8P</p>
            <p>CASID: 58459-37-3</p>
            <p>CHARGE: -2</p>
            <p>KEGGID: C00442</p>
          </html>
        </notes>
      </species>
      <species id="M_damp_c" name="dAMP" compartment="c" charge="-2">
        <notes>
          <html xmlns="http://www.w3.org/1999/xhtml">
            <p>FORMULA: C10H12N5O6P</p>
            <p>CASID: 653-63-4</p>
            <p>CHARGE: -2</p>
            <p>KEGGID: C00360</p>
          </html>
        </notes>
      </species>
      <species id="M_damp_e" name="dAMP" compartment="e" charge="-2">
        <notes>
          <html xmlns="http://www.w3.org/1999/xhtml">
            <p>FORMULA: C10H12N5O6P</p>
            <p>CASID: 653-63-4</p>
            <p>CHARGE: -2</p>
            <p>KEGGID: C00360</p>
          </html>
        </notes>
      </species>
      <species id="M_glytrna_c" name="Glycyl-tRNA(Gly)" compartment="c" charge="1">
        <notes>
          <html xmlns="http://www.w3.org/1999/xhtml">
            <p>FORMULA: C2H4NOR</p>
            <p>CHARGE: 1</p>
            <p>KEGGID: C02412</p>
          </html>
        </notes>
      </species>
      <species id="M_lps_penta_c" name="LPS with pentaacyl lipidA" compartment="c" charge="-6">
        <notes>
          <html xmlns="http://www.w3.org/1999/xhtml">
            <p>FORMULA: C144H251N3O78P2</p>
            <p>CHARGE: -6</p>
          </html>
        </notes>
      </species>
      <species id="M_idp_c" name="IDP" compartment="c" charge="-3">
        <notes>
          <html xmlns="http://www.w3.org/1999/xhtml">
            <p>FORMULA: C10H11N4O11P2</p>
            <p>CASID: 86-04-4</p>
            <p>CHARGE: -3</p>
            <p>KEGGID: C00104</p>
          </html>
        </notes>
      </species>
      <species id="M_lystrna_c" name="L-Lysine-tRNA (Lys)" compartment="c" charge="2">
        <notes>
          <html xmlns="http://www.w3.org/1999/xhtml">
            <p>FORMULA: C6H14N2OR</p>
            <p>CHARGE: 2</p>
            <p>KEGGID: C01931</p>
          </html>
        </notes>
      </species>
      <species id="M_2agpg160_c" name="2-Acyl-sn-glycero-3-phosphoglycerol (n-C16:0)" compartment="c" charge="-1">
        <notes>
          <html xmlns="http://www.w3.org/1999/xhtml">
            <p>FORMULA: C22H44O9P1</p>
            <p>CHARGE: -1</p>
          </html>
        </notes>
      </species>
      <species id="M_sulfac_p" name="sulfoacetate" compartment="p" charge="-2">
        <notes>
          <html xmlns="http://www.w3.org/1999/xhtml">
            <p>FORMULA: C2H2O5S</p>
            <p>CHARGE: -2</p>
          </html>
        </notes>
      </species>
      <species id="M_frdp_c" name="Farnesyl diphosphate" compartment="c" charge="-3">
        <notes>
          <html xmlns="http://www.w3.org/1999/xhtml">
            <p>FORMULA: C15H25O7P2</p>
            <p>CASID: 13058-04-3</p>
            <p>CHARGE: -3</p>
            <p>KEGGID: C00448</p>
          </html>
        </notes>
      </species>
      <species id="M_3ocddec5eACP_c" name="3-oxo-cis-dodec-5-enoyl-[acyl-carrier protein]" compartment="c" charge="-1">
        <notes>
          <html xmlns="http://www.w3.org/1999/xhtml">
            <p>FORMULA: C23H39N2O9PRS</p>
            <p>CHARGE: -1</p>
          </html>
        </notes>
      </species>
      <species id="M_alpp_p" name="applipoprotein" compartment="p" charge="0">
        <notes>
          <html xmlns="http://www.w3.org/1999/xhtml">
            <p>FORMULA: X</p>
            <p>CHARGE: 0</p>
            <p>KEGGID: C01834</p>
          </html>
        </notes>
      </species>
      <species id="M_sulfac_c" name="sulfoacetate" compartment="c" charge="-2">
        <notes>
          <html xmlns="http://www.w3.org/1999/xhtml">
            <p>FORMULA: C2H2O5S</p>
            <p>CHARGE: -2</p>
          </html>
        </notes>
      </species>
      <species id="M_2agpg160_p" name="2-Acyl-sn-glycero-3-phosphoglycerol (n-C16:0)" compartment="p" charge="-1">
        <notes>
          <html xmlns="http://www.w3.org/1999/xhtml">
            <p>FORMULA: C22H44O9P1</p>
            <p>CHARGE: -1</p>
          </html>
        </notes>
      </species>
      <species id="M_sulfac_e" name="sulfoacetate" compartment="e" charge="-2">
        <notes>
          <html xmlns="http://www.w3.org/1999/xhtml">
            <p>FORMULA: C2H2O5S</p>
            <p>CHARGE: -2</p>
          </html>
        </notes>
      </species>
      <species id="M_leutrna_c" name="L-Leucyl-tRNA(Leu)" compartment="c" charge="1">
        <notes>
          <html xmlns="http://www.w3.org/1999/xhtml">
            <p>FORMULA: C6H12NOR</p>
            <p>CHARGE: 1</p>
            <p>KEGGID: C02047</p>
          </html>
        </notes>
      </species>
      <species id="M_alac__S_c" name="(S)-2-Acetolactate" compartment="c" charge="-1">
        <notes>
          <html xmlns="http://www.w3.org/1999/xhtml">
            <p>FORMULA: C5H7O4</p>
            <p>CHARGE: -1</p>
            <p>KEGGID: C06010</p>
          </html>
        </notes>
      </species>
      <species id="M_seln_c" name="Selenide" compartment="c" charge="-1">
        <notes>
          <html xmlns="http://www.w3.org/1999/xhtml">
            <p>FORMULA: HSe</p>
            <p>CASID: 531-44-2</p>
            <p>CHARGE: -1</p>
            <p>KEGGID: C01528</p>
          </html>
        </notes>
      </species>
      <species id="M_crn__D_c" name="D-Carnitine" compartment="c" charge="0">
        <notes>
          <html xmlns="http://www.w3.org/1999/xhtml">
            <p>FORMULA: C7H15NO3</p>
            <p>CHARGE: 0</p>
            <p>KEGGID: C00487</p>
          </html>
        </notes>
      </species>
      <species id="M_actp_c" name="Acetyl phosphate" compartment="c" charge="-2">
        <notes>
          <html xmlns="http://www.w3.org/1999/xhtml">
            <p>FORMULA: C2H3O5P</p>
            <p>CASID: 19926-71-7</p>
            <p>CHARGE: -2</p>
            <p>KEGGID: C00227</p>
          </html>
        </notes>
      </species>
      <species id="M_lys__L_e" name="L-Lysine" compartment="e" charge="1">
        <notes>
          <html xmlns="http://www.w3.org/1999/xhtml">
            <p>FORMULA: C6H15N2O2</p>
            <p>CASID: 56-87-1</p>
            <p>CHARGE: 1</p>
            <p>KEGGID: C00047</p>
          </html>
        </notes>
      </species>
      <species id="M_crn__D_p" name="D-Carnitine" compartment="p" charge="0">
        <notes>
          <html xmlns="http://www.w3.org/1999/xhtml">
            <p>FORMULA: C7H15NO3</p>
            <p>CHARGE: 0</p>
            <p>KEGGID: C00487</p>
          </html>
        </notes>
      </species>
      <species id="M_ppal_p" name="Propanal" compartment="p" charge="0">
        <notes>
          <html xmlns="http://www.w3.org/1999/xhtml">
            <p>FORMULA: C3H6O</p>
            <p>CASID: 123-38-6</p>
            <p>CHARGE: 0</p>
            <p>KEGGID: C00479</p>
          </html>
        </notes>
      </species>
      <species id="M_ppal_c" name="Propanal" compartment="c" charge="0">
        <notes>
          <html xmlns="http://www.w3.org/1999/xhtml">
            <p>FORMULA: C3H6O</p>
            <p>CASID: 123-38-6</p>
            <p>CHARGE: 0</p>
            <p>KEGGID: C00479</p>
          </html>
        </notes>
      </species>
      <species id="M_ppal_e" name="Propanal" compartment="e" charge="0">
        <notes>
          <html xmlns="http://www.w3.org/1999/xhtml">
            <p>FORMULA: C3H6O</p>
            <p>CASID: 123-38-6</p>
            <p>CHARGE: 0</p>
            <p>KEGGID: C00479</p>
          </html>
        </notes>
      </species>
      <species id="M_dad__5_c" name="5-Deoxyadenosine" compartment="c" charge="0">
        <notes>
          <html xmlns="http://www.w3.org/1999/xhtml">
            <p>FORMULA: C10H13N5O3</p>
            <p>CHARGE: 0</p>
            <p>KEGGID: C05198</p>
          </html>
        </notes>
      </species>
      <species id="M_kokdo__laur__hde__lipid4_c" name="KO-KDO-laur-hde-lipid4[c]" compartment="c" charge="-6">
        <notes>
          <html xmlns="http://www.w3.org/1999/xhtml">
            <p>FORMULA: C112H198N2O40P2</p>
            <p>CHARGE: -6</p>
          </html>
        </notes>
      </species>
      <species id="M_3ocmrs7eACP_c" name="3-oxo-cis-myristol-7-eoyl-[acyl-carrier protein]" compartment="c" charge="-1">
        <notes>
          <html xmlns="http://www.w3.org/1999/xhtml">
            <p>FORMULA: C25H43N2O9PRS</p>
            <p>CHARGE: -1</p>
          </html>
        </notes>
      </species>
      <species id="M_db4p_c" name="3;4-dihydroxy-2-butanone 4-phosphate" compartment="c" charge="-2">
        <notes>
          <html xmlns="http://www.w3.org/1999/xhtml">
            <p>FORMULA: C4H7O6P</p>
            <p>CHARGE: -2</p>
            <p>KEGGID: C15556</p>
          </html>
        </notes>
      </species>
      <species id="M_2dhguln_c" name="2-Dehydro-L-gulonate" compartment="c" charge="-1">
        <notes>
          <html xmlns="http://www.w3.org/1999/xhtml">
            <p>FORMULA: C6H9O7</p>
            <p>CHARGE: -1</p>
          </html>
        </notes>
      </species>
      <species id="M_pg141_c" name="Phosphatidylglycerol (ditetradec-7-enoyl; n-C14:1)" compartment="c" charge="-1">
        <notes>
          <html xmlns="http://www.w3.org/1999/xhtml">
            <p>FORMULA: C34H62O10P1</p>
            <p>CHARGE: -1</p>
            <p>KEGGID: C00344</p>
          </html>
        </notes>
      </species>
      <species id="M_aso4_c" name="aso4_c" compartment="c" charge="-3">
        <notes>
          <html xmlns="http://www.w3.org/1999/xhtml">
            <p>FORMULA: AsO4</p>
            <p>CHARGE: -3</p>
          </html>
        </notes>
      </species>
      <species id="M_murein5p3p_p" name="two linked disacharide pentapeptide and tripeptide murein units (uncrosslinked; middle of chain)" compartment="p" charge="-4">
        <notes>
          <html xmlns="http://www.w3.org/1999/xhtml">
            <p>FORMULA: C74H114N14O40</p>
            <p>CHARGE: -4</p>
          </html>
        </notes>
      </species>
      <species id="M_murein5px3p_p" name="two disacharide linked murein units; pentapeptide corsslinked tripeptide (A2pm-&gt;A2pm) (middle of chain)" compartment="p" charge="-4">
        <notes>
          <html xmlns="http://www.w3.org/1999/xhtml">
            <p>FORMULA: C74H112N14O39</p>
            <p>CHARGE: -4</p>
          </html>
        </notes>
      </species>
      <species id="M_stcoa_c" name="Stearoyl-CoA (n-C18:0CoA)" compartment="c" charge="-4">
        <notes>
          <html xmlns="http://www.w3.org/1999/xhtml">
            <p>FORMULA: C39H66N7O17P3S</p>
            <p>CASID: 362-66-3</p>
            <p>CHARGE: -4</p>
            <p>KEGGID: C00412</p>
          </html>
        </notes>
      </species>
      <species id="M_pg141_p" name="Phosphatidylglycerol (ditetradec-7-enoyl; n-C14:1)" compartment="p" charge="-1">
        <notes>
          <html xmlns="http://www.w3.org/1999/xhtml">
            <p>FORMULA: C34H62O10P1</p>
            <p>CHARGE: -1</p>
            <p>KEGGID: C00344</p>
          </html>
        </notes>
      </species>
      <species id="M_etha_e" name="Ethanolamine" compartment="e" charge="1">
        <notes>
          <html xmlns="http://www.w3.org/1999/xhtml">
            <p>FORMULA: C2H8NO</p>
            <p>CASID: 141-43-5</p>
            <p>CHARGE: 1</p>
            <p>KEGGID: C00189</p>
          </html>
        </notes>
      </species>
      <species id="M_eca3und_p" name="(enterobacterial common antigen)x3 undecaprenyl-diphosphate" compartment="p" charge="-5">
        <notes>
          <html xmlns="http://www.w3.org/1999/xhtml">
            <p>FORMULA: C127H198N9O52P2</p>
            <p>CHARGE: -5</p>
          </html>
        </notes>
      </species>
      <species id="M_gam_e" name="D-Glucosamine" compartment="e" charge="1">
        <notes>
          <html xmlns="http://www.w3.org/1999/xhtml">
            <p>FORMULA: C6H14NO5</p>
            <p>CASID: 3416-24-8</p>
            <p>CHARGE: 1</p>
            <p>KEGGID: C00329</p>
          </html>
        </notes>
      </species>
      <species id="M_1hdecg3p_c" name="1-hexadecanoyl-sn-glycerol 3-phosphate" compartment="c" charge="-2">
        <notes>
          <html xmlns="http://www.w3.org/1999/xhtml">
            <p>FORMULA: C19H37O7P1</p>
            <p>CHARGE: -2</p>
            <p>KEGGID: C00681</p>
          </html>
        </notes>
      </species>
      <species id="M_etha_c" name="Ethanolamine" compartment="c" charge="1">
        <notes>
          <html xmlns="http://www.w3.org/1999/xhtml">
            <p>FORMULA: C2H8NO</p>
            <p>CASID: 141-43-5</p>
            <p>CHARGE: 1</p>
            <p>KEGGID: C00189</p>
          </html>
        </notes>
      </species>
      <species id="M_g6p_p" name="D-Glucose 6-phosphate" compartment="p" charge="-2">
        <notes>
          <html xmlns="http://www.w3.org/1999/xhtml">
            <p>FORMULA: C6H11O9P</p>
            <p>CASID: 56-73-5</p>
            <p>CHARGE: -2</p>
            <p>KEGGID: C00092</p>
          </html>
        </notes>
      </species>
      <species id="M_icit_c" name="Isocitrate" compartment="c" charge="-3">
        <notes>
          <html xmlns="http://www.w3.org/1999/xhtml">
            <p>FORMULA: C6H5O7</p>
            <p>CASID: 30810-51-6</p>
            <p>CHARGE: -3</p>
            <p>KEGGID: C00311</p>
          </html>
        </notes>
      </species>
      <species id="M_gam_p" name="D-Glucosamine" compartment="p" charge="1">
        <notes>
          <html xmlns="http://www.w3.org/1999/xhtml">
            <p>FORMULA: C6H14NO5</p>
            <p>CASID: 3416-24-8</p>
            <p>CHARGE: 1</p>
            <p>KEGGID: C00329</p>
          </html>
        </notes>
      </species>
      <species id="M_prbamp_c" name="1-(5-Phosphoribosyl)-AMP" compartment="c" charge="-4">
        <notes>
          <html xmlns="http://www.w3.org/1999/xhtml">
            <p>FORMULA: C15H19N5O14P2</p>
            <p>CHARGE: -4</p>
            <p>KEGGID: C02741</p>
          </html>
        </notes>
      </species>
      <species id="M_etha_p" name="Ethanolamine" compartment="p" charge="1">
        <notes>
          <html xmlns="http://www.w3.org/1999/xhtml">
            <p>FORMULA: C2H8NO</p>
            <p>CASID: 141-43-5</p>
            <p>CHARGE: 1</p>
            <p>KEGGID: C00189</p>
          </html>
        </notes>
      </species>
      <species id="M_pg180_p" name="Phosphatidylglycerol (dioctadecanoyl; n-C18:0)" compartment="p" charge="-1">
        <notes>
          <html xmlns="http://www.w3.org/1999/xhtml">
            <p>FORMULA: C42H82O10P1</p>
            <p>CHARGE: -1</p>
            <p>KEGGID: C00344</p>
          </html>
        </notes>
      </species>
      <species id="M_udpLa4fn_c" name="uridine 5-diphospho-{beta}-4-deoxy-4-formamido-L-arabinose" compartment="c" charge="-2">
        <notes>
          <html xmlns="http://www.w3.org/1999/xhtml">
            <p>FORMULA: C15H21N3O16P2</p>
            <p>CHARGE: -2</p>
          </html>
        </notes>
      </species>
      <species id="M_g6p_c" name="D-Glucose 6-phosphate" compartment="c" charge="-2">
        <notes>
          <html xmlns="http://www.w3.org/1999/xhtml">
            <p>FORMULA: C6H11O9P</p>
            <p>CASID: 56-73-5</p>
            <p>CHARGE: -2</p>
            <p>KEGGID: C00092</p>
          </html>
        </notes>
      </species>
      <species id="M_occoa_c" name="Octanoyl-CoA (n-C8:0CoA)" compartment="c" charge="-4">
        <notes>
          <html xmlns="http://www.w3.org/1999/xhtml">
            <p>FORMULA: C29H46N7O17P3S</p>
            <p>CHARGE: -4</p>
            <p>KEGGID: C01944</p>
          </html>
        </notes>
      </species>
      <species id="M_pro__L_p" name="L-Proline" compartment="p" charge="0">
        <notes>
          <html xmlns="http://www.w3.org/1999/xhtml">
            <p>FORMULA: C5H9NO2</p>
            <p>CASID: 147-85-3</p>
            <p>CHARGE: 0</p>
            <p>KEGGID: C00148</p>
          </html>
        </notes>
      </species>
      <species id="M_athr__L_c" name="L-Allo-threonine" compartment="c" charge="0">
        <notes>
          <html xmlns="http://www.w3.org/1999/xhtml">
            <p>FORMULA: C4H9NO3</p>
            <p>CASID: 28954-12-3</p>
            <p>CHARGE: 0</p>
            <p>KEGGID: C05519</p>
          </html>
        </notes>
      </species>
      <species id="M_pro__L_c" name="L-Proline" compartment="c" charge="0">
        <notes>
          <html xmlns="http://www.w3.org/1999/xhtml">
            <p>FORMULA: C5H9NO2</p>
            <p>CASID: 147-85-3</p>
            <p>CHARGE: 0</p>
            <p>KEGGID: C00148</p>
          </html>
        </notes>
      </species>
      <species id="M_aacald_c" name="Aminoacetaldehyde" compartment="c" charge="1">
        <notes>
          <html xmlns="http://www.w3.org/1999/xhtml">
            <p>FORMULA: C2H6NO</p>
            <p>CASID: 452-86-8</p>
            <p>CHARGE: 1</p>
            <p>KEGGID: C06735</p>
          </html>
        </notes>
      </species>
      <species id="M_pro__L_e" name="L-Proline" compartment="e" charge="0">
        <notes>
          <html xmlns="http://www.w3.org/1999/xhtml">
            <p>FORMULA: C5H9NO2</p>
            <p>CASID: 147-85-3</p>
            <p>CHARGE: 0</p>
            <p>KEGGID: C00148</p>
          </html>
        </notes>
      </species>
      <species id="M_g1p_e" name="D-Glucose 1-phosphate" compartment="e" charge="-2">
        <notes>
          <html xmlns="http://www.w3.org/1999/xhtml">
            <p>FORMULA: C6H11O9P</p>
            <p>CASID: 59-56-3</p>
            <p>CHARGE: -2</p>
            <p>KEGGID: C00103</p>
          </html>
        </notes>
      </species>
      <species id="M_g1p_c" name="D-Glucose 1-phosphate" compartment="c" charge="-2">
        <notes>
          <html xmlns="http://www.w3.org/1999/xhtml">
            <p>FORMULA: C6H11O9P</p>
            <p>CASID: 59-56-3</p>
            <p>CHARGE: -2</p>
            <p>KEGGID: C00103</p>
          </html>
        </notes>
      </species>
      <species id="M_ACP_c" name="acyl carrier protein" compartment="c" charge="-1">
        <notes>
          <html xmlns="http://www.w3.org/1999/xhtml">
            <p>FORMULA: C11H21N2O7PRS</p>
            <p>CHARGE: -1</p>
            <p>KEGGID: C00229</p>
          </html>
        </notes>
      </species>
      <species id="M_g1p_p" name="D-Glucose 1-phosphate" compartment="p" charge="-2">
        <notes>
          <html xmlns="http://www.w3.org/1999/xhtml">
            <p>FORMULA: C6H11O9P</p>
            <p>CASID: 59-56-3</p>
            <p>CHARGE: -2</p>
            <p>KEGGID: C00103</p>
          </html>
        </notes>
      </species>
      <species id="M_3hcvac11eACP_c" name="(R)-3-hydroxy-cis-vacc-11-enoyl-[acyl-carrier protein]" compartment="c" charge="-1">
        <notes>
          <html xmlns="http://www.w3.org/1999/xhtml">
            <p>FORMULA: C29H53N2O9PRS</p>
            <p>CHARGE: -1</p>
          </html>
        </notes>
      </species>
      <species id="M_aso3_p" name="arsenite" compartment="p" charge="-3">
        <notes>
          <html xmlns="http://www.w3.org/1999/xhtml">
            <p>FORMULA: AsO3</p>
            <p>CHARGE: -3</p>
            <p>KEGGID: C06697</p>
          </html>
        </notes>
      </species>
      <species id="M_2ommbl_c" name="2-Octaprenyl-3-methyl-6-methoxy- 1;4-benzoquinol" compartment="c" charge="0">
        <notes>
          <html xmlns="http://www.w3.org/1999/xhtml">
            <p>FORMULA: C48H74O3</p>
            <p>CHARGE: 0</p>
          </html>
        </notes>
      </species>
      <species id="M_murein4px4p4p_p" name="three disacharide linked murein units (tetrapeptide crosslinked tetrapeptide (A2pm-&gt;D-ala); one uncrosslinked tetrapaptide) (middle of chain)" compartment="p" charge="-6">
        <notes>
          <html xmlns="http://www.w3.org/1999/xhtml">
            <p>FORMULA: C111H169N21O59</p>
            <p>CHARGE: -6</p>
          </html>
        </notes>
      </species>
      <species id="M_aso3_c" name="arsenite" compartment="c" charge="-3">
        <notes>
          <html xmlns="http://www.w3.org/1999/xhtml">
            <p>FORMULA: AsO3</p>
            <p>CHARGE: -3</p>
            <p>KEGGID: C06697</p>
          </html>
        </notes>
      </species>
      <species id="M_udpg_p" name="UDPglucose" compartment="p" charge="-2">
        <notes>
          <html xmlns="http://www.w3.org/1999/xhtml">
            <p>FORMULA: C15H22N2O17P2</p>
            <p>CHARGE: -2</p>
            <p>KEGGID: C00029</p>
          </html>
        </notes>
      </species>
      <species id="M_aso3_e" name="arsenite" compartment="e" charge="-3">
        <notes>
          <html xmlns="http://www.w3.org/1999/xhtml">
            <p>FORMULA: AsO3</p>
            <p>CHARGE: -3</p>
            <p>KEGGID: C06697</p>
          </html>
        </notes>
      </species>
      <species id="M_murein5px4px4p_p" name="three disacharide linked murein units (pentapeptide crosslinked tetrapeptide (A2pm-&gt;D-ala) tetrapeptide corsslinked tetrapeptide (A2pm-&gt;D-ala)) (middle of chain)" compartment="p" charge="-6">
        <notes>
          <html xmlns="http://www.w3.org/1999/xhtml">
            <p>FORMULA: C114H172N22O59</p>
            <p>CHARGE: -6</p>
          </html>
        </notes>
      </species>
      <species id="M_btcoa_c" name="Butanoyl-CoA" compartment="c" charge="-4">
        <notes>
          <html xmlns="http://www.w3.org/1999/xhtml">
            <p>FORMULA: C25H38N7O17P3S</p>
            <p>CHARGE: -4</p>
            <p>KEGGID: C00136</p>
          </html>
        </notes>
      </species>
      <species id="M_LalaLglu_c" name="L-alanine-L-glutamate" compartment="c" charge="-1">
        <notes>
          <html xmlns="http://www.w3.org/1999/xhtml">
            <p>FORMULA: C8H13N2O5</p>
            <p>CHARGE: -1</p>
          </html>
        </notes>
      </species>
      <species id="M_23ccmp_e" name="2;3-Cyclic CMP" compartment="e" charge="-1">
        <notes>
          <html xmlns="http://www.w3.org/1999/xhtml">
            <p>FORMULA: C9H11N3O7P</p>
            <p>CHARGE: -1</p>
            <p>KEGGID: C02354</p>
          </html>
        </notes>
      </species>
      <species id="M_trptrna_c" name="L-Tryptophanyl-tRNA(Trp)" compartment="c" charge="1">
        <notes>
          <html xmlns="http://www.w3.org/1999/xhtml">
            <p>FORMULA: C11H11N2OR</p>
            <p>CHARGE: 1</p>
            <p>KEGGID: C03512</p>
          </html>
        </notes>
      </species>
      <species id="M_argtrna_c" name="L-Arginyl-tRNA(Arg)" compartment="c" charge="2">
        <notes>
          <html xmlns="http://www.w3.org/1999/xhtml">
            <p>FORMULA: C6H14N4OR</p>
            <p>CHARGE: 2</p>
            <p>KEGGID: C02163</p>
          </html>
        </notes>
      </species>
      <species id="M_23ccmp_p" name="2;3-Cyclic CMP" compartment="p" charge="-1">
        <notes>
          <html xmlns="http://www.w3.org/1999/xhtml">
            <p>FORMULA: C9H11N3O7P</p>
            <p>CHARGE: -1</p>
            <p>KEGGID: C02354</p>
          </html>
        </notes>
      </species>
      <species id="M_gmp_c" name="GMP" compartment="c" charge="-2">
        <notes>
          <html xmlns="http://www.w3.org/1999/xhtml">
            <p>FORMULA: C10H12N5O8P</p>
            <p>CASID: 85-32-5</p>
            <p>CHARGE: -2</p>
            <p>KEGGID: C00144</p>
          </html>
        </notes>
      </species>
      <species id="M_pacald_p" name="Phenylacetaldehyde" compartment="p" charge="0">
        <notes>
          <html xmlns="http://www.w3.org/1999/xhtml">
            <p>FORMULA: C8H8O</p>
            <p>CASID: 122-78-1</p>
            <p>CHARGE: 0</p>
            <p>KEGGID: C00601</p>
          </html>
        </notes>
      </species>
      <species id="M_gmp_e" name="GMP" compartment="e" charge="-2">
        <notes>
          <html xmlns="http://www.w3.org/1999/xhtml">
            <p>FORMULA: C10H12N5O8P</p>
            <p>CASID: 85-32-5</p>
            <p>CHARGE: -2</p>
            <p>KEGGID: C00144</p>
          </html>
        </notes>
      </species>
      <species id="M_gmp_p" name="GMP" compartment="p" charge="-2">
        <notes>
          <html xmlns="http://www.w3.org/1999/xhtml">
            <p>FORMULA: C10H12N5O8P</p>
            <p>CASID: 85-32-5</p>
            <p>CHARGE: -2</p>
            <p>KEGGID: C00144</p>
          </html>
        </notes>
      </species>
      <species id="M_pacald_e" name="Phenylacetaldehyde" compartment="e" charge="0">
        <notes>
          <html xmlns="http://www.w3.org/1999/xhtml">
            <p>FORMULA: C8H8O</p>
            <p>CASID: 122-78-1</p>
            <p>CHARGE: 0</p>
            <p>KEGGID: C00601</p>
          </html>
        </notes>
      </species>
      <species id="M_dtdp4aaddg_c" name="dTDP-4-acetamido-4;6-dideoxy-D-galactose" compartment="c" charge="-2">
        <notes>
          <html xmlns="http://www.w3.org/1999/xhtml">
            <p>FORMULA: C18H27N3O15P2</p>
            <p>CHARGE: -2</p>
          </html>
        </notes>
      </species>
      <species id="M_pacald_c" name="Phenylacetaldehyde" compartment="c" charge="0">
        <notes>
          <html xmlns="http://www.w3.org/1999/xhtml">
            <p>FORMULA: C8H8O</p>
            <p>CASID: 122-78-1</p>
            <p>CHARGE: 0</p>
            <p>KEGGID: C00601</p>
          </html>
        </notes>
      </species>
      <species id="M_btn_c" name="Biotin" compartment="c" charge="-1">
        <notes>
          <html xmlns="http://www.w3.org/1999/xhtml">
            <p>FORMULA: C10H15N2O3S</p>
            <p>CASID: 58-85-5</p>
            <p>CHARGE: -1</p>
            <p>KEGGID: C00120</p>
          </html>
        </notes>
      </species>
      <species id="M_n2o_p" name="Nitrous oxide" compartment="p" charge="0">
        <notes>
          <html xmlns="http://www.w3.org/1999/xhtml">
            <p>FORMULA: N2O</p>
            <p>CASID: 10024-97-2</p>
            <p>CHARGE: 0</p>
            <p>KEGGID: C00887</p>
          </html>
        </notes>
      </species>
      <species id="M_4c2me_c" name="4-(cytidine 5-diphospho)-2-C-methyl-D-erythritol" compartment="c" charge="-2">
        <notes>
          <html xmlns="http://www.w3.org/1999/xhtml">
            <p>FORMULA: C14H23N3O14P2</p>
            <p>CHARGE: -2</p>
            <p>KEGGID: C11435</p>
          </html>
        </notes>
      </species>
      <species id="M_thr__L_c" name="L-Threonine" compartment="c" charge="0">
        <notes>
          <html xmlns="http://www.w3.org/1999/xhtml">
            <p>FORMULA: C4H9NO3</p>
            <p>CASID: 72-19-5</p>
            <p>CHARGE: 0</p>
            <p>KEGGID: C00188</p>
          </html>
        </notes>
      </species>
      <species id="M_thr__L_e" name="L-Threonine" compartment="e" charge="0">
        <notes>
          <html xmlns="http://www.w3.org/1999/xhtml">
            <p>FORMULA: C4H9NO3</p>
            <p>CASID: 72-19-5</p>
            <p>CHARGE: 0</p>
            <p>KEGGID: C00188</p>
          </html>
        </notes>
      </species>
      <species id="M_lyx__L_c" name="L-Lyxose" compartment="c" charge="0">
        <notes>
          <html xmlns="http://www.w3.org/1999/xhtml">
            <p>FORMULA: C5H10O5</p>
            <p>CASID: 1949-78-6</p>
            <p>CHARGE: 0</p>
            <p>KEGGID: C01508</p>
          </html>
        </notes>
      </species>
      <species id="M_tdec2eACP_c" name="trans-Dec-2-enoyl-[acyl-carrier protein]" compartment="c" charge="-1">
        <notes>
          <html xmlns="http://www.w3.org/1999/xhtml">
            <p>FORMULA: C21H37N2O8PRS</p>
            <p>CASID: 7783-08-6</p>
            <p>CHARGE: -1</p>
            <p>KEGGID: C05754</p>
          </html>
        </notes>
      </species>
      <species id="M_tyr__L_e" name="L-Tyrosine" compartment="e" charge="0">
        <notes>
          <html xmlns="http://www.w3.org/1999/xhtml">
            <p>FORMULA: C9H11NO3</p>
            <p>CASID: 60-18-4</p>
            <p>CHARGE: 0</p>
            <p>KEGGID: C00082</p>
          </html>
        </notes>
      </species>
      <species id="M_uamr_c" name="UDP-N-acetylmuramate" compartment="c" charge="-3">
        <notes>
          <html xmlns="http://www.w3.org/1999/xhtml">
            <p>FORMULA: C20H28N3O19P2</p>
            <p>CHARGE: -3</p>
            <p>KEGGID: C01050</p>
          </html>
        </notes>
      </species>
      <species id="M_tyr__L_c" name="L-Tyrosine" compartment="c" charge="0">
        <notes>
          <html xmlns="http://www.w3.org/1999/xhtml">
            <p>FORMULA: C9H11NO3</p>
            <p>CASID: 60-18-4</p>
            <p>CHARGE: 0</p>
            <p>KEGGID: C00082</p>
          </html>
        </notes>
      </species>
      <species id="M_mal__D_p" name="D-Malate" compartment="p" charge="-2">
        <notes>
          <html xmlns="http://www.w3.org/1999/xhtml">
            <p>FORMULA: C4H4O5</p>
            <p>CASID: 636-61-3</p>
            <p>CHARGE: -2</p>
            <p>KEGGID: C00497</p>
          </html>
        </notes>
      </species>
      <species id="M_tyr__L_p" name="L-Tyrosine" compartment="p" charge="0">
        <notes>
          <html xmlns="http://www.w3.org/1999/xhtml">
            <p>FORMULA: C9H11NO3</p>
            <p>CASID: 60-18-4</p>
            <p>CHARGE: 0</p>
            <p>KEGGID: C00082</p>
          </html>
        </notes>
      </species>
      <species id="M_3haACP_c" name="(3R)-3-Hydroxyacyl-[acyl-carrier protein]" compartment="c" charge="-1">
        <notes>
          <html xmlns="http://www.w3.org/1999/xhtml">
            <p>FORMULA: C15H27N2O9PRS</p>
            <p>CHARGE: -1</p>
            <p>KEGGID: C01271</p>
          </html>
        </notes>
      </species>
      <species id="M_ca2_e" name="Calcium" compartment="e" charge="2">
        <notes>
          <html xmlns="http://www.w3.org/1999/xhtml">
            <p>FORMULA: Ca</p>
            <p>CASID: 7440-70-2</p>
            <p>CHARGE: 2</p>
            <p>KEGGID: C00076</p>
          </html>
        </notes>
      </species>
      <species id="M_ca2_c" name="Calcium" compartment="c" charge="2">
        <notes>
          <html xmlns="http://www.w3.org/1999/xhtml">
            <p>FORMULA: Ca</p>
            <p>CASID: 7440-70-2</p>
            <p>CHARGE: 2</p>
            <p>KEGGID: C00076</p>
          </html>
        </notes>
      </species>
      <species id="M_dsbcox_p" name="protein disulfide isomerase II (oxidized)" compartment="p" charge="0">
        <notes>
          <html xmlns="http://www.w3.org/1999/xhtml">
            <p>FORMULA: X</p>
            <p>CHARGE: 0</p>
          </html>
        </notes>
      </species>
      <species id="M_2agpe140_c" name="2-Acyl-sn-glycero-3-phosphoethanolamine (n-C14:0)" compartment="c" charge="0">
        <notes>
          <html xmlns="http://www.w3.org/1999/xhtml">
            <p>FORMULA: C19H40NO7P1</p>
            <p>CHARGE: 0</p>
            <p>KEGGID: C05973</p>
          </html>
        </notes>
      </species>
      <species id="M_fmnh2_c" name="Reduced FMN" compartment="c" charge="-2">
        <notes>
          <html xmlns="http://www.w3.org/1999/xhtml">
            <p>FORMULA: C17H21N4O9P</p>
            <p>CASID: 67-63-0</p>
            <p>CHARGE: -2</p>
            <p>KEGGID: C01847</p>
          </html>
        </notes>
      </species>
      <species id="M_5mdr1p_c" name="5-Methylthio-5-deoxy-D-ribose 1-phosphate" compartment="c" charge="-2">
        <notes>
          <html xmlns="http://www.w3.org/1999/xhtml">
            <p>FORMULA: C6H11O7PS</p>
            <p>CHARGE: -2</p>
            <p>KEGGID: C04188</p>
          </html>
        </notes>
      </species>
      <species id="M_ca2_p" name="Calcium" compartment="p" charge="2">
        <notes>
          <html xmlns="http://www.w3.org/1999/xhtml">
            <p>FORMULA: Ca</p>
            <p>CASID: 7440-70-2</p>
            <p>CHARGE: 2</p>
            <p>KEGGID: C00076</p>
          </html>
        </notes>
      </species>
      <species id="M_2agpe140_p" name="2-Acyl-sn-glycero-3-phosphoethanolamine (n-C14:0)" compartment="p" charge="0">
        <notes>
          <html xmlns="http://www.w3.org/1999/xhtml">
            <p>FORMULA: C19H40NO7P1</p>
            <p>CHARGE: 0</p>
            <p>KEGGID: C05973</p>
          </html>
        </notes>
      </species>
      <species id="M_2agpg141_p" name="2-Acyl-sn-glycero-3-phosphoglycerol (n-C14:1)" compartment="p" charge="-1">
        <notes>
          <html xmlns="http://www.w3.org/1999/xhtml">
            <p>FORMULA: C20H38O9P1</p>
            <p>CHARGE: -1</p>
          </html>
        </notes>
      </species>
      <species id="M_2hdecg3p_c" name="2-hexadecanoyl-sn-glycerol 3-phosphate" compartment="c" charge="-1">
        <notes>
          <html xmlns="http://www.w3.org/1999/xhtml">
            <p>FORMULA: C19H38O7P1</p>
            <p>CHARGE: -1</p>
            <p>KEGGID: C03974</p>
          </html>
        </notes>
      </species>
      <species id="M_tym_e" name="Tyramine" compartment="e" charge="1">
        <notes>
          <html xmlns="http://www.w3.org/1999/xhtml">
            <p>FORMULA: C8H12NO</p>
            <p>CASID: 51-67-2</p>
            <p>CHARGE: 1</p>
            <p>KEGGID: C00483</p>
          </html>
        </notes>
      </species>
      <species id="M_ahdt_c" name="2-Amino-4-hydroxy-6-(erythro-1;2;3-trihydroxypropyl)dihydropteridine triphosphate" compartment="c" charge="-4">
        <notes>
          <html xmlns="http://www.w3.org/1999/xhtml">
            <p>FORMULA: C9H12N5O13P3</p>
            <p>CHARGE: -4</p>
            <p>KEGGID: C04895</p>
          </html>
        </notes>
      </species>
      <species id="M_murein4p3p_p" name="two linked disacharide tetrapeptide and tripeptide murein units (uncrosslinked; middle of chain)" compartment="p" charge="-4">
        <notes>
          <html xmlns="http://www.w3.org/1999/xhtml">
            <p>FORMULA: C71H109N13O39</p>
            <p>CHARGE: -4</p>
          </html>
        </notes>
      </species>
      <species id="M_3ohdcoa_c" name="3-Oxohexadecanoyl-CoA" compartment="c" charge="-4">
        <notes>
          <html xmlns="http://www.w3.org/1999/xhtml">
            <p>FORMULA: C37H60N7O18P3S</p>
            <p>CHARGE: -4</p>
            <p>KEGGID: C05259</p>
          </html>
        </notes>
      </species>
      <species id="M_f6p_e" name="D-Fructose 6-phosphate" compartment="e" charge="-2">
        <notes>
          <html xmlns="http://www.w3.org/1999/xhtml">
            <p>FORMULA: C6H11O9P</p>
            <p>CASID: 643-13-0</p>
            <p>CHARGE: -2</p>
            <p>KEGGID: C00085</p>
          </html>
        </notes>
      </species>
      <species id="M_2hdecg3p_p" name="2-hexadecanoyl-sn-glycerol 3-phosphate" compartment="p" charge="-1">
        <notes>
          <html xmlns="http://www.w3.org/1999/xhtml">
            <p>FORMULA: C19H38O7P1</p>
            <p>CHARGE: -1</p>
            <p>KEGGID: C03974</p>
          </html>
        </notes>
      </species>
      <species id="M_tym_p" name="Tyramine" compartment="p" charge="1">
        <notes>
          <html xmlns="http://www.w3.org/1999/xhtml">
            <p>FORMULA: C8H12NO</p>
            <p>CASID: 51-67-2</p>
            <p>CHARGE: 1</p>
            <p>KEGGID: C00483</p>
          </html>
        </notes>
      </species>
      <species id="M_hmgth_c" name="hydroxymethylglutathione" compartment="c" charge="-1">
        <notes>
          <html xmlns="http://www.w3.org/1999/xhtml">
            <p>FORMULA: C11H18N3O7S</p>
            <p>CHARGE: -1</p>
          </html>
        </notes>
      </species>
      <species id="M_ethso3_e" name="ethanesulfonate" compartment="e" charge="-1">
        <notes>
          <html xmlns="http://www.w3.org/1999/xhtml">
            <p>FORMULA: C2H5O3S</p>
            <p>CHARGE: -1</p>
          </html>
        </notes>
      </species>
      <species id="M_ethso3_c" name="ethanesulfonate" compartment="c" charge="-1">
        <notes>
          <html xmlns="http://www.w3.org/1999/xhtml">
            <p>FORMULA: C2H5O3S</p>
            <p>CHARGE: -1</p>
          </html>
        </notes>
      </species>
      <species id="M_acgam1p_p" name="N-Acetyl-D-glucosamine 1-phosphate" compartment="p" charge="-2">
        <notes>
          <html xmlns="http://www.w3.org/1999/xhtml">
            <p>FORMULA: C8H14NO9P</p>
            <p>CASID: None</p>
            <p>CHARGE: -2</p>
            <p>KEGGID: C04256</p>
          </html>
        </notes>
      </species>
      <species id="M_acgam1p_e" name="N-Acetyl-D-glucosamine 1-phosphate" compartment="e" charge="-2">
        <notes>
          <html xmlns="http://www.w3.org/1999/xhtml">
            <p>FORMULA: C8H14NO9P</p>
            <p>CASID: None</p>
            <p>CHARGE: -2</p>
            <p>KEGGID: C04256</p>
          </html>
        </notes>
      </species>
      <species id="M_acgam1p_c" name="N-Acetyl-D-glucosamine 1-phosphate" compartment="c" charge="-2">
        <notes>
          <html xmlns="http://www.w3.org/1999/xhtml">
            <p>FORMULA: C8H14NO9P</p>
            <p>CASID: None</p>
            <p>CHARGE: -2</p>
            <p>KEGGID: C04256</p>
          </html>
        </notes>
      </species>
      <species id="M_ethso3_p" name="ethanesulfonate" compartment="p" charge="-1">
        <notes>
          <html xmlns="http://www.w3.org/1999/xhtml">
            <p>FORMULA: C2H5O3S</p>
            <p>CHARGE: -1</p>
          </html>
        </notes>
      </species>
      <species id="M_rmn_c" name="L-Rhamnose" compartment="c" charge="0">
        <notes>
          <html xmlns="http://www.w3.org/1999/xhtml">
            <p>FORMULA: C6H12O5</p>
            <p>CASID: 3615-41-6</p>
            <p>CHARGE: 0</p>
            <p>KEGGID: C00507</p>
          </html>
        </notes>
      </species>
      <species id="M_g3pe_e" name="sn-Glycero-3-phosphoethanolamine" compartment="e" charge="0">
        <notes>
          <html xmlns="http://www.w3.org/1999/xhtml">
            <p>FORMULA: C5H14NO6P</p>
            <p>CHARGE: 0</p>
            <p>KEGGID: C01233</p>
          </html>
        </notes>
      </species>
      <species id="M_g3pg_p" name="Glycerophosphoglycerol" compartment="p" charge="-1">
        <notes>
          <html xmlns="http://www.w3.org/1999/xhtml">
            <p>FORMULA: C6H14O8P</p>
            <p>CASID: 11034-93-8</p>
            <p>CHARGE: -1</p>
            <p>KEGGID: C03274</p>
          </html>
        </notes>
      </species>
      <species id="M_dc2coa_c" name="trans-Dec-2-enoyl-CoA" compartment="c" charge="-4">
        <notes>
          <html xmlns="http://www.w3.org/1999/xhtml">
            <p>FORMULA: C31H48N7O17P3S</p>
            <p>CHARGE: -4</p>
            <p>KEGGID: C05275</p>
          </html>
        </notes>
      </species>
      <species id="M_rmn_e" name="L-Rhamnose" compartment="e" charge="0">
        <notes>
          <html xmlns="http://www.w3.org/1999/xhtml">
            <p>FORMULA: C6H12O5</p>
            <p>CASID: 3615-41-6</p>
            <p>CHARGE: 0</p>
            <p>KEGGID: C00507</p>
          </html>
        </notes>
      </species>
      <species id="M_ps160_c" name="phosphatidylserine (dihexadecanoyl; n-C16:0)" compartment="c" charge="-1">
        <notes>
          <html xmlns="http://www.w3.org/1999/xhtml">
            <p>FORMULA: C38H73N1O10P1</p>
            <p>CHARGE: -1</p>
            <p>KEGGID: C02737</p>
          </html>
        </notes>
      </species>
      <species id="M_pgp161_p" name="Phosphatidylglycerophosphate (dihexadec-9-enoyl; n-C16:1)" compartment="p" charge="-3">
        <notes>
          <html xmlns="http://www.w3.org/1999/xhtml">
            <p>FORMULA: C38H69O13P2</p>
            <p>CHARGE: -3</p>
          </html>
        </notes>
      </species>
      <species id="M_clpn160_p" name="cardiolipin (tetrahexadecanoyl; n-C16:0)" compartment="p" charge="-2">
        <notes>
          <html xmlns="http://www.w3.org/1999/xhtml">
            <p>FORMULA: C73H140O17P2</p>
            <p>CHARGE: -2</p>
            <p>KEGGID: C05980</p>
          </html>
        </notes>
      </species>
      <species id="M_acgal1p_p" name="N-Acetyl-D-galactosamine 1-phosphate" compartment="p" charge="-2">
        <notes>
          <html xmlns="http://www.w3.org/1999/xhtml">
            <p>FORMULA: C8H14NO9P</p>
            <p>CHARGE: -2</p>
          </html>
        </notes>
      </species>
      <species id="M_glu__D_c" name="D-Glutamate" compartment="c" charge="-1">
        <notes>
          <html xmlns="http://www.w3.org/1999/xhtml">
            <p>FORMULA: C5H8NO4</p>
            <p>CASID: 6893-26-1</p>
            <p>CHARGE: -1</p>
            <p>KEGGID: C00217</p>
          </html>
        </notes>
      </species>
      <species id="M_g3pg_c" name="Glycerophosphoglycerol" compartment="c" charge="-1">
        <notes>
          <html xmlns="http://www.w3.org/1999/xhtml">
            <p>FORMULA: C6H14O8P</p>
            <p>CASID: 11034-93-8</p>
            <p>CHARGE: -1</p>
            <p>KEGGID: C03274</p>
          </html>
        </notes>
      </species>
      <species id="M_rmn_p" name="L-Rhamnose" compartment="p" charge="0">
        <notes>
          <html xmlns="http://www.w3.org/1999/xhtml">
            <p>FORMULA: C6H12O5</p>
            <p>CASID: 3615-41-6</p>
            <p>CHARGE: 0</p>
            <p>KEGGID: C00507</p>
          </html>
        </notes>
      </species>
      <species id="M_g3pe_p" name="sn-Glycero-3-phosphoethanolamine" compartment="p" charge="0">
        <notes>
          <html xmlns="http://www.w3.org/1999/xhtml">
            <p>FORMULA: C5H14NO6P</p>
            <p>CHARGE: 0</p>
            <p>KEGGID: C01233</p>
          </html>
        </notes>
      </species>
      <species id="M_g3pg_e" name="Glycerophosphoglycerol" compartment="e" charge="-1">
        <notes>
          <html xmlns="http://www.w3.org/1999/xhtml">
            <p>FORMULA: C6H14O8P</p>
            <p>CASID: 11034-93-8</p>
            <p>CHARGE: -1</p>
            <p>KEGGID: C03274</p>
          </html>
        </notes>
      </species>
      <species id="M_pgp161_c" name="Phosphatidylglycerophosphate (dihexadec-9-enoyl; n-C16:1)" compartment="c" charge="-3">
        <notes>
          <html xmlns="http://www.w3.org/1999/xhtml">
            <p>FORMULA: C38H69O13P2</p>
            <p>CHARGE: -3</p>
          </html>
        </notes>
      </species>
      <species id="M_rml_c" name="L-Rhamnulose" compartment="c" charge="0">
        <notes>
          <html xmlns="http://www.w3.org/1999/xhtml">
            <p>FORMULA: C6H12O5</p>
            <p>CHARGE: 0</p>
            <p>KEGGID: C00861</p>
          </html>
        </notes>
      </species>
      <species id="M_dhf_c" name="7;8-Dihydrofolate" compartment="c" charge="-2">
        <notes>
          <html xmlns="http://www.w3.org/1999/xhtml">
            <p>FORMULA: C19H19N7O6</p>
            <p>CASID: 4033-27-6</p>
            <p>CHARGE: -2</p>
            <p>KEGGID: C00415</p>
          </html>
        </notes>
      </species>
      <species id="M_g3pc_p" name="sn-Glycero-3-phosphocholine" compartment="p" charge="0">
        <notes>
          <html xmlns="http://www.w3.org/1999/xhtml">
            <p>FORMULA: C8H20NO6P</p>
            <p>CHARGE: 0</p>
            <p>KEGGID: C00670</p>
          </html>
        </notes>
      </species>
      <species id="M_orn_p" name="Ornithine" compartment="p" charge="1">
        <notes>
          <html xmlns="http://www.w3.org/1999/xhtml">
            <p>FORMULA: C5H13N2O2</p>
            <p>CASID: 70-26-8</p>
            <p>CHARGE: 1</p>
            <p>KEGGID: C01602</p>
          </html>
        </notes>
      </species>
      <species id="M_asn__L_c" name="L-Asparagine" compartment="c" charge="0">
        <notes>
          <html xmlns="http://www.w3.org/1999/xhtml">
            <p>FORMULA: C4H8N2O3</p>
            <p>CASID: 70-47-3</p>
            <p>CHARGE: 0</p>
            <p>KEGGID: C00152</p>
          </html>
        </notes>
      </species>
      <species id="M_hkmpp_c" name="2-Hydroxy-3-keto-5-methylthiopentenyl-1-phosphate" compartment="c" charge="-2">
        <notes>
          <html xmlns="http://www.w3.org/1999/xhtml">
            <p>FORMULA: C6H9O6PS</p>
            <p>CHARGE: -2</p>
            <p>KEGGID: C15651</p>
          </html>
        </notes>
      </species>
      <species id="M_pgp120_c" name="Phosphatidylglycerophosphate (didodecanoyl; n-C12:0)" compartment="c" charge="-3">
        <notes>
          <html xmlns="http://www.w3.org/1999/xhtml">
            <p>FORMULA: C30H57O13P2</p>
            <p>CHARGE: -3</p>
            <p>KEGGID: C03892</p>
          </html>
        </notes>
      </species>
      <species id="M_orn_e" name="Ornithine" compartment="e" charge="1">
        <notes>
          <html xmlns="http://www.w3.org/1999/xhtml">
            <p>FORMULA: C5H13N2O2</p>
            <p>CASID: 70-26-8</p>
            <p>CHARGE: 1</p>
            <p>KEGGID: C01602</p>
          </html>
        </notes>
      </species>
      <species id="M_g3pc_e" name="sn-Glycero-3-phosphocholine" compartment="e" charge="0">
        <notes>
          <html xmlns="http://www.w3.org/1999/xhtml">
            <p>FORMULA: C8H20NO6P</p>
            <p>CHARGE: 0</p>
            <p>KEGGID: C00670</p>
          </html>
        </notes>
      </species>
      <species id="M_orn_c" name="Ornithine" compartment="c" charge="1">
        <notes>
          <html xmlns="http://www.w3.org/1999/xhtml">
            <p>FORMULA: C5H13N2O2</p>
            <p>CASID: 70-26-8</p>
            <p>CHARGE: 1</p>
            <p>KEGGID: C01602</p>
          </html>
        </notes>
      </species>
      <species id="M_amp_c" name="AMP" compartment="c" charge="-2">
        <notes>
          <html xmlns="http://www.w3.org/1999/xhtml">
            <p>FORMULA: C10H12N5O7P</p>
            <p>CASID: 61-19-8</p>
            <p>CHARGE: -2</p>
            <p>KEGGID: C00020</p>
          </html>
        </notes>
      </species>
      <species id="M_alltn_e" name="Allantoin" compartment="e" charge="0">
        <notes>
          <html xmlns="http://www.w3.org/1999/xhtml">
            <p>FORMULA: C4H6N4O3</p>
            <p>CASID: 97-59-6</p>
            <p>CHARGE: 0</p>
            <p>KEGGID: C01551</p>
          </html>
        </notes>
      </species>
      <species id="M_ocdcaACP_c" name="Octadecanoyl-ACP (n-C18:0ACP)" compartment="c" charge="-1">
        <notes>
          <html xmlns="http://www.w3.org/1999/xhtml">
            <p>FORMULA: C29H55N2O8PRS</p>
            <p>CHARGE: -1</p>
          </html>
        </notes>
      </species>
      <species id="M_asn__L_p" name="L-Asparagine" compartment="p" charge="0">
        <notes>
          <html xmlns="http://www.w3.org/1999/xhtml">
            <p>FORMULA: C4H8N2O3</p>
            <p>CASID: 70-47-3</p>
            <p>CHARGE: 0</p>
            <p>KEGGID: C00152</p>
          </html>
        </notes>
      </species>
      <species id="M_pgp120_p" name="Phosphatidylglycerophosphate (didodecanoyl; n-C12:0)" compartment="p" charge="-3">
        <notes>
          <html xmlns="http://www.w3.org/1999/xhtml">
            <p>FORMULA: C30H57O13P2</p>
            <p>CHARGE: -3</p>
            <p>KEGGID: C03892</p>
          </html>
        </notes>
      </species>
      <species id="M_alltn_c" name="Allantoin" compartment="c" charge="0">
        <notes>
          <html xmlns="http://www.w3.org/1999/xhtml">
            <p>FORMULA: C4H6N4O3</p>
            <p>CASID: 97-59-6</p>
            <p>CHARGE: 0</p>
            <p>KEGGID: C01551</p>
          </html>
        </notes>
      </species>
      <species id="M_alltt_c" name="Allantoate" compartment="c" charge="-1">
        <notes>
          <html xmlns="http://www.w3.org/1999/xhtml">
            <p>FORMULA: C4H7N4O4</p>
            <p>CASID: 99-16-1</p>
            <p>CHARGE: -1</p>
            <p>KEGGID: C00499</p>
          </html>
        </notes>
      </species>
      <species id="M_dcyt_p" name="Deoxycytidine" compartment="p" charge="0">
        <notes>
          <html xmlns="http://www.w3.org/1999/xhtml">
            <p>FORMULA: C9H13N3O4</p>
            <p>CASID: 951-77-9</p>
            <p>CHARGE: 0</p>
            <p>KEGGID: C00881</p>
          </html>
        </notes>
      </species>
      <species id="M_aps_c" name="Adenosine 5-phosphosulfate" compartment="c" charge="-2">
        <notes>
          <html xmlns="http://www.w3.org/1999/xhtml">
            <p>FORMULA: C10H12N5O10PS</p>
            <p>CHARGE: -2</p>
            <p>KEGGID: C00224</p>
          </html>
        </notes>
      </species>
      <species id="M_glu__L_c" name="L-Glutamate" compartment="c" charge="-1">
        <notes>
          <html xmlns="http://www.w3.org/1999/xhtml">
            <p>FORMULA: C5H8NO4</p>
            <p>CASID: 56-86-0</p>
            <p>CHARGE: -1</p>
            <p>KEGGID: C00025</p>
          </html>
        </notes>
      </species>
      <species id="M_5pg35pg_c" name="5-Phosphoguanylyl(3-&gt;5)guanosine" compartment="c" charge="-3">
        <notes>
          <html xmlns="http://www.w3.org/1999/xhtml">
            <p>FORMULA: C20H23N10O15P2</p>
            <p>CHARGE: -3</p>
            <p>KEGGID: C18076</p>
          </html>
        </notes>
      </species>
      <species id="M_mnl_e" name="D-Mannitol" compartment="e" charge="0">
        <notes>
          <html xmlns="http://www.w3.org/1999/xhtml">
            <p>FORMULA: C6H14O6</p>
            <p>CASID: 69-65-8</p>
            <p>CHARGE: 0</p>
            <p>KEGGID: C00392</p>
          </html>
        </notes>
      </species>
      <species id="M_23camp_p" name="2;3-Cyclic AMP" compartment="p" charge="-1">
        <notes>
          <html xmlns="http://www.w3.org/1999/xhtml">
            <p>FORMULA: C10H11N5O6P</p>
            <p>CHARGE: -1</p>
            <p>KEGGID: C02353</p>
          </html>
        </notes>
      </species>
      <species id="M_dcyt_c" name="Deoxycytidine" compartment="c" charge="0">
        <notes>
          <html xmlns="http://www.w3.org/1999/xhtml">
            <p>FORMULA: C9H13N3O4</p>
            <p>CASID: 951-77-9</p>
            <p>CHARGE: 0</p>
            <p>KEGGID: C00881</p>
          </html>
        </notes>
      </species>
      <species id="M_dcyt_e" name="Deoxycytidine" compartment="e" charge="0">
        <notes>
          <html xmlns="http://www.w3.org/1999/xhtml">
            <p>FORMULA: C9H13N3O4</p>
            <p>CASID: 951-77-9</p>
            <p>CHARGE: 0</p>
            <p>KEGGID: C00881</p>
          </html>
        </notes>
      </species>
      <species id="M_23camp_e" name="2;3-Cyclic AMP" compartment="e" charge="-1">
        <notes>
          <html xmlns="http://www.w3.org/1999/xhtml">
            <p>FORMULA: C10H11N5O6P</p>
            <p>CHARGE: -1</p>
            <p>KEGGID: C02353</p>
          </html>
        </notes>
      </species>
      <species id="M_mnl_p" name="D-Mannitol" compartment="p" charge="0">
        <notes>
          <html xmlns="http://www.w3.org/1999/xhtml">
            <p>FORMULA: C6H14O6</p>
            <p>CASID: 69-65-8</p>
            <p>CHARGE: 0</p>
            <p>KEGGID: C00392</p>
          </html>
        </notes>
      </species>
      <species id="M_ap4a_c" name="P1;P4-Bis(5-adenosyl) tetraphosphate" compartment="c" charge="-4">
        <notes>
          <html xmlns="http://www.w3.org/1999/xhtml">
            <p>FORMULA: C20H24N10O19P4</p>
            <p>CHARGE: -4</p>
            <p>KEGGID: C01260</p>
          </html>
        </notes>
      </species>
      <species id="M_so3_c" name="Sulfite" compartment="c" charge="-2">
        <notes>
          <html xmlns="http://www.w3.org/1999/xhtml">
            <p>FORMULA: O3S</p>
            <p>CASID: 7782-99-2</p>
            <p>CHARGE: -2</p>
            <p>KEGGID: C00094</p>
          </html>
        </notes>
      </species>
      <species id="M_so3_e" name="Sulfite" compartment="e" charge="-2">
        <notes>
          <html xmlns="http://www.w3.org/1999/xhtml">
            <p>FORMULA: O3S</p>
            <p>CASID: 7782-99-2</p>
            <p>CHARGE: -2</p>
            <p>KEGGID: C00094</p>
          </html>
        </notes>
      </species>
      <species id="M_dha_e" name="Dihydroxyacetone" compartment="e" charge="0">
        <notes>
          <html xmlns="http://www.w3.org/1999/xhtml">
            <p>FORMULA: C3H6O3</p>
            <p>CASID: 96-26-4</p>
            <p>CHARGE: 0</p>
            <p>KEGGID: C00184</p>
          </html>
        </notes>
      </species>
      <species id="M_dha_c" name="Dihydroxyacetone" compartment="c" charge="0">
        <notes>
          <html xmlns="http://www.w3.org/1999/xhtml">
            <p>FORMULA: C3H6O3</p>
            <p>CASID: 96-26-4</p>
            <p>CHARGE: 0</p>
            <p>KEGGID: C00184</p>
          </html>
        </notes>
      </species>
      <species id="M_so3_p" name="Sulfite" compartment="p" charge="-2">
        <notes>
          <html xmlns="http://www.w3.org/1999/xhtml">
            <p>FORMULA: O3S</p>
            <p>CASID: 7782-99-2</p>
            <p>CHARGE: -2</p>
            <p>KEGGID: C00094</p>
          </html>
        </notes>
      </species>
      <species id="M_3oddcoa_c" name="3-Oxododecanoyl-CoA" compartment="c" charge="-4">
        <notes>
          <html xmlns="http://www.w3.org/1999/xhtml">
            <p>FORMULA: C33H52N7O18P3S</p>
            <p>CHARGE: -4</p>
            <p>KEGGID: C05263</p>
          </html>
        </notes>
      </species>
      <species id="M_dha_p" name="Dihydroxyacetone" compartment="p" charge="0">
        <notes>
          <html xmlns="http://www.w3.org/1999/xhtml">
            <p>FORMULA: C3H6O3</p>
            <p>CASID: 96-26-4</p>
            <p>CHARGE: 0</p>
            <p>KEGGID: C00184</p>
          </html>
        </notes>
      </species>
      <species id="M_dkmpp_c" name="2,3-diketo-5-methylthio-1-phosphopentane" compartment="c" charge="-2">
        <notes>
          <html xmlns="http://www.w3.org/1999/xhtml">
            <p>FORMULA: C6H9O6PS</p>
            <p>CHARGE: -2</p>
            <p>KEGGID: C15650</p>
          </html>
        </notes>
      </species>
      <species id="M_ala__B_p" name="beta-Alanine" compartment="p" charge="0">
        <notes>
          <html xmlns="http://www.w3.org/1999/xhtml">
            <p>FORMULA: C3H7NO2</p>
            <p>CASID: 107-95-9</p>
            <p>CHARGE: 0</p>
            <p>KEGGID: C00099</p>
          </html>
        </notes>
      </species>
      <species id="M_tyrp_p" name="Phosphotyrosine" compartment="p" charge="-2">
        <notes>
          <html xmlns="http://www.w3.org/1999/xhtml">
            <p>FORMULA: C9H10NO6P</p>
            <p>CHARGE: -2</p>
            <p>KEGGID: C06501</p>
          </html>
        </notes>
      </species>
      <species id="M_fald_e" name="Formaldehyde" compartment="e" charge="0">
        <notes>
          <html xmlns="http://www.w3.org/1999/xhtml">
            <p>FORMULA: CH2O</p>
            <p>CASID: 50-00-0</p>
            <p>CHARGE: 0</p>
            <p>KEGGID: C00067</p>
          </html>
        </notes>
      </species>
      <species id="M_fald_c" name="Formaldehyde" compartment="c" charge="0">
        <notes>
          <html xmlns="http://www.w3.org/1999/xhtml">
            <p>FORMULA: CH2O</p>
            <p>CASID: 50-00-0</p>
            <p>CHARGE: 0</p>
            <p>KEGGID: C00067</p>
          </html>
        </notes>
      </species>
      <species id="M_fald_p" name="Formaldehyde" compartment="p" charge="0">
        <notes>
          <html xmlns="http://www.w3.org/1999/xhtml">
            <p>FORMULA: CH2O</p>
            <p>CASID: 50-00-0</p>
            <p>CHARGE: 0</p>
            <p>KEGGID: C00067</p>
          </html>
        </notes>
      </species>
      <species id="M_tyrp_e" name="Phosphotyrosine" compartment="e" charge="-2">
        <notes>
          <html xmlns="http://www.w3.org/1999/xhtml">
            <p>FORMULA: C9H10NO6P</p>
            <p>CHARGE: -2</p>
            <p>KEGGID: C06501</p>
          </html>
        </notes>
      </species>
      <species id="M_man6p_p" name="D-Mannose 6-phosphate" compartment="p" charge="-2">
        <notes>
          <html xmlns="http://www.w3.org/1999/xhtml">
            <p>FORMULA: C6H11O9P</p>
            <p>CASID: None</p>
            <p>CHARGE: -2</p>
            <p>KEGGID: C00275</p>
          </html>
        </notes>
      </species>
      <species id="M_Nmtrp_c" name="N-Methyltryptophan" compartment="c" charge="0">
        <notes>
          <html xmlns="http://www.w3.org/1999/xhtml">
            <p>FORMULA: C12H14N2O2</p>
            <p>CASID: 526-31-8</p>
            <p>CHARGE: 0</p>
            <p>KEGGID: C02983</p>
          </html>
        </notes>
      </species>
      <species id="M_trnapro_c" name="tRNA(Pro)" compartment="c" charge="0">
        <notes>
          <html xmlns="http://www.w3.org/1999/xhtml">
            <p>FORMULA: R</p>
            <p>CHARGE: 0</p>
            <p>KEGGID: C01649</p>
          </html>
        </notes>
      </species>
      <species id="M_fecrm_e" name="Ferrichrome" compartment="e" charge="0">
        <notes>
          <html xmlns="http://www.w3.org/1999/xhtml">
            <p>FORMULA: C27H42FeN9O12</p>
            <p>CHARGE: 0</p>
            <p>KEGGID: C06228</p>
          </html>
        </notes>
      </species>
      <species id="M_fecrm_c" name="Ferrichrome" compartment="c" charge="0">
        <notes>
          <html xmlns="http://www.w3.org/1999/xhtml">
            <p>FORMULA: C27H42FeN9O12</p>
            <p>CHARGE: 0</p>
            <p>KEGGID: C06228</p>
          </html>
        </notes>
      </species>
      <species id="M_man6p_c" name="D-Mannose 6-phosphate" compartment="c" charge="-2">
        <notes>
          <html xmlns="http://www.w3.org/1999/xhtml">
            <p>FORMULA: C6H11O9P</p>
            <p>CASID: None</p>
            <p>CHARGE: -2</p>
            <p>KEGGID: C00275</p>
          </html>
        </notes>
      </species>
      <species id="M_man6p_e" name="D-Mannose 6-phosphate" compartment="e" charge="-2">
        <notes>
          <html xmlns="http://www.w3.org/1999/xhtml">
            <p>FORMULA: C6H11O9P</p>
            <p>CASID: None</p>
            <p>CHARGE: -2</p>
            <p>KEGGID: C00275</p>
          </html>
        </notes>
      </species>
      <species id="M_gdptp_c" name="Guanosine 3-diphosphate 5-triphosphate" compartment="c" charge="-7">
        <notes>
          <html xmlns="http://www.w3.org/1999/xhtml">
            <p>FORMULA: C10H11N5O20P5</p>
            <p>CHARGE: -7</p>
            <p>KEGGID: C04494</p>
          </html>
        </notes>
      </species>
      <species id="M_fad_c" name="Flavin adenine dinucleotide oxidized" compartment="c" charge="-2">
        <notes>
          <html xmlns="http://www.w3.org/1999/xhtml">
            <p>FORMULA: C27H31N9O15P2</p>
            <p>CASID: 146-14-5</p>
            <p>CHARGE: -2</p>
            <p>KEGGID: C00016</p>
          </html>
        </notes>
      </species>
      <species id="M_fecrm_p" name="Ferrichrome" compartment="p" charge="0">
        <notes>
          <html xmlns="http://www.w3.org/1999/xhtml">
            <p>FORMULA: C27H42FeN9O12</p>
            <p>CHARGE: 0</p>
            <p>KEGGID: C06228</p>
          </html>
        </notes>
      </species>
      <species id="M_12dgr160_p" name="1;2-Diacyl-sn-glycerol (dihexadecanoyl; n-C16:0)" compartment="p" charge="0">
        <notes>
          <html xmlns="http://www.w3.org/1999/xhtml">
            <p>FORMULA: C35H68O5</p>
            <p>CHARGE: 0</p>
            <p>KEGGID: C00641</p>
          </html>
        </notes>
      </species>
      <species id="M_galct__D_p" name="D-Galactarate" compartment="p" charge="-2">
        <notes>
          <html xmlns="http://www.w3.org/1999/xhtml">
            <p>FORMULA: C6H8O8</p>
            <p>CASID: 526-99-8</p>
            <p>CHARGE: -2</p>
            <p>KEGGID: C00879</p>
          </html>
        </notes>
      </species>
      <species id="M_ni2_c" name="nickel" compartment="c" charge="2">
        <notes>
          <html xmlns="http://www.w3.org/1999/xhtml">
            <p>FORMULA: Ni</p>
            <p>CHARGE: 2</p>
            <p>KEGGID: C00291</p>
          </html>
        </notes>
      </species>
      <species id="M_galct__D_c" name="D-Galactarate" compartment="c" charge="-2">
        <notes>
          <html xmlns="http://www.w3.org/1999/xhtml">
            <p>FORMULA: C6H8O8</p>
            <p>CASID: 526-99-8</p>
            <p>CHARGE: -2</p>
            <p>KEGGID: C00879</p>
          </html>
        </notes>
      </species>
      <species id="M_12dgr160_c" name="1;2-Diacyl-sn-glycerol (dihexadecanoyl; n-C16:0)" compartment="c" charge="0">
        <notes>
          <html xmlns="http://www.w3.org/1999/xhtml">
            <p>FORMULA: C35H68O5</p>
            <p>CHARGE: 0</p>
            <p>KEGGID: C00641</p>
          </html>
        </notes>
      </species>
      <species id="M_galct__D_e" name="D-Galactarate" compartment="e" charge="-2">
        <notes>
          <html xmlns="http://www.w3.org/1999/xhtml">
            <p>FORMULA: C6H8O8</p>
            <p>CASID: 526-99-8</p>
            <p>CHARGE: -2</p>
            <p>KEGGID: C00879</p>
          </html>
        </notes>
      </species>
      <species id="M_so4_p" name="Sulfate" compartment="p" charge="-2">
        <notes>
          <html xmlns="http://www.w3.org/1999/xhtml">
            <p>FORMULA: O4S</p>
            <p>CASID: 7664-93-9</p>
            <p>CHARGE: -2</p>
            <p>KEGGID: C00059</p>
          </html>
        </notes>
      </species>
      <species id="M_urea_p" name="Urea" compartment="p" charge="0">
        <notes>
          <html xmlns="http://www.w3.org/1999/xhtml">
            <p>FORMULA: CH4N2O</p>
            <p>CASID: 57-13-6</p>
            <p>CHARGE: 0</p>
            <p>KEGGID: C00086</p>
          </html>
        </notes>
      </species>
      <species id="M_ckdo_c" name="CMP-3-deoxy-D-manno-octulosonate" compartment="c" charge="-2">
        <notes>
          <html xmlns="http://www.w3.org/1999/xhtml">
            <p>FORMULA: C17H24N3O15P</p>
            <p>CHARGE: -2</p>
          </html>
        </notes>
      </species>
      <species id="M_mn2_c" name="Mn2+" compartment="c" charge="2">
        <notes>
          <html xmlns="http://www.w3.org/1999/xhtml">
            <p>FORMULA: Mn</p>
            <p>CASID: None</p>
            <p>CHARGE: 2</p>
            <p>KEGGID: C00034</p>
          </html>
        </notes>
      </species>
      <species id="M_mn2_e" name="Mn2+" compartment="e" charge="2">
        <notes>
          <html xmlns="http://www.w3.org/1999/xhtml">
            <p>FORMULA: Mn</p>
            <p>CASID: None</p>
            <p>CHARGE: 2</p>
            <p>KEGGID: C00034</p>
          </html>
        </notes>
      </species>
      <species id="M_acgal_e" name="N-Acetyl-D-galactosamine" compartment="e" charge="0">
        <notes>
[truncated: 2,631,312 more chars]
